# Supplementary material for: Crystal structure of Staudtienic acid, a diterpenoid from Staudtia kamerunensis Warb. (Myristicaceae)
Source: Acta Crystallogr E Crystallogr Commun. 2024 Jul 19;80(Pt 8):878–81. doi: 10.1107/S2056989024005000 (PMC11299748; doi:10.1107/S2056989024005000)
Supplement: Supplementary file 1 [file e-80-00878-sup1.cif]

##############################################################################
#                                                                            #
# This CIF contains the data in a paper accepted for publication in          #
# Acta Crystallographica Section E. It conforms to the requirements of       #
# Notes for Authors for Acta Crystallographica Section E, and has been       #
# peer reviewed under the auspices of the IUCr Commission on Journals.       #
#                                                                            #
# Full details of the Crystallographic Information File format               #
# are given in the paper "The Crystallographic Information File (CIF):       #
# a New Standard Archive File for Crystallography" by S. R. Hall, F. H.      #
# Allen and I. D. Brown [Acta Cryst. (1991), A47, 655-685].                  #
#                                                                            #
# The current version of the core CIF dictionary is obtainable from          #
# ftp://ftp.iucr.org/pub/cif_core.dic.                                       #
#                                                                            #
# Software is freely available for graphical display of the structure(s)     #
# in this CIF. For information consult the CIF software page                 #
# http://www.iucr.org/resources/cif/software.                                #
#                                                                            #
# This file may be used for bona fide research purposes within the           #
# scientific community so long as proper attribution is given to the journal # 
# article from which it was obtained.                                        #
#                                                                            #
##############################################################################
data_I
_audit_creation_method
;
Olex2 1.5
(compiled 2023.03.06 svn.rbb2c1857 for OlexSys, GUI svn.r6748)
;
_journal_date_recd_electronic     2023-08-03
_journal_date_accepted     2024-05-28
_journal_name_full     'Acta Crystallographica, Section E'
_journal_year     2024
_journal_volume     80
_journal_issue      1
_journal_page_first     0
_journal_page_last     0
_journal_paper_category     GO
_journal_paper_doi     10.1107/S2056989024005000
_journal_coeditor_code     DJ2072
_publ_contact_author_name     'Derek Tantoh Ndinteh'
_publ_contact_author_address
;
Drug Discovery and Smart Molecules Research Laboratory, Department of Chemical
Sciences, University of Johannesburg, P.O. Box 17011, Doornfontein,
Johannesburg 2028, South Africa
Centre for Natural Product Research (CNPR),
Department of Chemical Sciences, University of Johannesburg, Doornfontein,
Johannesburg 2028, South Africa
;
_publ_contact_author_email     'dndinteh@uj.ac.za, carderne@uj.ac.za'
_publ_contact_author_fax     ?
_publ_contact_author_phone     '+27837445682'
_publ_section_title
;
Crystal structure of Staudtienic acid, a diterpenoid from <i>Staudtia
kamerunensis</i> Warb. (Myristicaceae)
;
loop_
    _publ_author_name
    _publ_author_footnote
    _publ_author_address
    'Tonga Lembe, Jordan' .
;
Drug Discovery and Smart Molecules Research Laboratory, Department of Chemical
Sciences, University of Johannesburg, PO Box 17011, Doornfontein,
Johannesburg 2028, South Africa
Centre for Natural Product Research (CNPR), Department of Chemical Sciences,
University of Johannesburg, Doornfontein, Johannesburg 2028, South Africa
;
    'Mphahlele, Precious Mokgadi' .
;
Drug Discovery and Smart Molecules Research Laboratory, Department of Chemical
Sciences, University of Johannesburg, PO Box 17011, Doornfontein,
Johannesburg 2028, South Africa
Centre for Natural Product Research (CNPR), Department of Chemical Sciences,
University of Johannesburg, Doornfontein, Johannesburg 2028, South Africa
;
    'Kamdem Kengne, Michael Hermann' .
;
Drug Discovery and Smart Molecules Research Laboratory, Department of Chemical
Sciences, University of Johannesburg, PO Box 17011, Doornfontein,
Johannesburg 2028, South Africa
Centre for Natural Product Research (CNPR), Department of Chemical Sciences,
University of Johannesburg, Doornfontein, Johannesburg 2028, South Africa
;
    'Jiyane, Pangaman' .
;
Drug Discovery and Smart Molecules Research Laboratory, Department of Chemical
Sciences, University of Johannesburg, PO Box 17011, Doornfontein,
Johannesburg 2028, South Africa
Centre for Natural Product Research (CNPR), Department of Chemical Sciences,
University of Johannesburg, Doornfontein, Johannesburg 2028, South Africa
;
    'Djuidje Fotsing, Marthe Carine' .
;
Drug Discovery and Smart Molecules Research Laboratory, Department of Chemical
Sciences, University of Johannesburg, PO Box 17011, Doornfontein,
Johannesburg 2028, South Africa
Centre for Natural Product Research (CNPR), Department of Chemical Sciences,
University of Johannesburg, Doornfontein, Johannesburg 2028, South Africa
;
    'Ardene, Charmaine' .
;
Centre for Natural Product Research (CNPR), Department of Chemical Sciences,
University of Johannesburg, Doornfontein, Johannesburg 2028, South Africa
Research Centre for Synthesis and Catalysis, Department of Chemical Sciences,
University of Johannesburg-Kingsway Campus, Auckland Park 2008, South Africa
;
    'Mmutlane, Edwin Mpho' .
;
Research Centre for Synthesis and Catalysis, Department of Chemical Sciences,
University of Johannesburg-Kingsway Campus, Auckland Park 2008, South Africa
Centre for Natural Product Research (CNPR), Department of Chemical Sciences,
University of Johannesburg, Doornfontein, Johannesburg 2028, South Africa
;
    'Ndinteh, Derek Tantoh' .
;
Drug Discovery and Smart Molecules Research Laboratory, Department of Chemical
Sciences, University of Johannesburg, PO Box 17011, Doornfontein,
Johannesburg 2028, South Africa
Centre for Natural Product Research (CNPR), Department of Chemical Sciences,
University of Johannesburg, Doornfontein, Johannesburg 2028, South Africa
;
_publ_section_synopsis
;
This work presents the crystal structure of a natural diterpenoid, Staudtienic
acid, isolated from the stem bark of <i>Staudtia kamerunensis</i> Warb
(Myristicaceae). This work confirmed the results previously obtained from NOE
spectroscopy.
;
_chemical_name_systematic
;\
(1<i>S</i>,4a<i>S</i>,10a<i>R</i>)-1,4a-Dimethyl-7-(prop-2-en-1-yl)-\
1,2,3,4,4a,9,10,10a-octahydrophenanthrene-1-carboxylic acid
;
_chemical_name_common
;
Staudtienic acid
;
_chemical_formula_moiety     'C20 H26 O2'
_chemical_formula_sum     'C20 H26 O2'
_chemical_formula_iupac     'C20 H26 O2'
_chemical_formula_weight     298.41
_chemical_melting_point     ?
_chemical_absolute_configuration     unk
_space_group_crystal_system     orthorhombic
_space_group_name_H-M_alt     'P 21 21 2'
_space_group_name_Hall     'P 2 2ab'
loop_
    _space_group_symop_operation_xyz
    'x, y, z'
    '-x, -y, z'
    '-x+1/2, y+1/2, -z'
    'x+1/2, -y+1/2, -z'
_cell_length_a     18.396(3)
_cell_length_b     20.248(4)
_cell_length_c     8.9338(16)
_cell_angle_alpha     90
_cell_angle_beta     90
_cell_angle_gamma     90
_cell_volume     3327.8(10)
_cell_formula_units_Z     8
_cell_measurement_reflns_used     2900
_cell_measurement_theta_min     2.296
_cell_measurement_theta_max     21.428
_cell_measurement_temperature     99.98
_exptl_crystal_description     rod
_exptl_crystal_colour     colourless
_exptl_crystal_size_max     0.752
_exptl_crystal_size_mid     0.16
_exptl_crystal_size_min     0.06
_exptl_crystal_density_diffrn     1.191
_exptl_crystal_density_meas     ?
_exptl_crystal_density_method     ?
_exptl_crystal_F_000     1296
loop_
    _exptl_crystal_face_index_h
    _exptl_crystal_face_index_k
    _exptl_crystal_face_index_l
    _exptl_crystal_face_perp_dist
    0.00 1.00 1.00 0.3320
    -1.00 2.00 1.00 0.2520
    -1.00 1.00 0.00 0.0410
    1.00 -1.00 0.00 0.0300
    1.00 2.00 0.00 0.0790
    -1.00 -2.00 0.00 0.0570
    1.00 2.00 -1.00 0.1230
    -1.00 -2.00 1.00 0.2670
    2.00 2.00 1.00 0.2560
    -2.00 -2.00 -1.00 0.1180
    -1.00 -1.00 2.00 0.3550
    -1.00 0.00 1.00 0.3390
    1.00 -2.00 -2.00 0.1180
    2.00 -1.00 0.00 0.0300
    2.00 1.00 0.00 0.0730
    -2.00 1.00 0.00 0.0230
_exptl_absorpt_coefficient_mu     0.075
_exptl_absorpt_correction_type     multi-scan
_exptl_absorpt_process_details
;
(SADABS; Krause <i>et al.</i>,  2015)
;
_exptl_absorpt_correction_T_min     0.6695
_exptl_absorpt_correction_T_max     0.7457
_diffrn_ambient_temperature     99.98
_diffrn_source     ?
_diffrn_source_power     1.5
_diffrn_source_voltage     30.0
_diffrn_source_current     50.0
_diffrn_radiation_type     MoK\a
_diffrn_radiation_wavelength     0.71073
_diffrn_measurement_device_type     'Bruker APEXII CCD'
_diffrn_measurement_method     '\f and \w scans'
_diffrn_detector_area_resol_mean     ?
_diffrn_reflns_number     30395
_diffrn_reflns_av_R_equivalents     0.0867
_diffrn_reflns_av_unetI/netI     0.0834
_diffrn_reflns_theta_min     2.280
_diffrn_reflns_theta_max     28.319
_diffrn_reflns_theta_full     25.000
_diffrn_measured_fraction_theta_max     0.996
_diffrn_measured_fraction_theta_full     0.999
_diffrn_reflns_limit_h_min     -24
_diffrn_reflns_limit_h_max     24
_diffrn_reflns_limit_k_min     -26
_diffrn_reflns_limit_k_max     27
_diffrn_reflns_limit_l_min     -11
_diffrn_reflns_limit_l_max     11
_diffrn_standards_number     0
_refine_special_details     ?
_reflns_number_total     8260
_reflns_number_gt     5374
_reflns_threshold_expression     'I > 2\s(I)'
_refine_ls_structure_factor_coef     Fsqd
_refine_ls_matrix_type     full
_refine_ls_R_factor_all     0.1048
_refine_ls_R_factor_gt     0.0552
_refine_ls_wR_factor_gt     0.1137
_refine_ls_wR_factor_ref     0.1338
_refine_ls_goodness_of_fit_ref     1.017
_refine_ls_restrained_S_all     1.019
_refine_ls_number_reflns     8260
_refine_ls_number_parameters     420
_refine_ls_number_restraints     20
_refine_ls_hydrogen_treatment     mixed
_refine_ls_weighting_scheme     calc
_refine_ls_weighting_details
              'w=1/[\s^2^(Fo^2^)+(0.0570P)^2^+0.2719P] where P=(Fo^2^+2Fc^2^)/3'
_atom_sites_solution_hydrogens     mixed
_atom_sites_solution_primary     direct
_atom_sites_solution_secondary     ?
_refine_ls_shift/su_max     0.000
_refine_ls_shift/su_mean     0.000
_refine_diff_density_max     0.354
_refine_diff_density_min     -0.248
_refine_ls_extinction_method     none
_refine_ls_extinction_coef     .
_refine_ls_abs_structure_details
;
Flack <i>x</i> determined using 1758 quotients
[(<i>I</i>^+^)-(<i>I</i>^-^)]/[(<i>I</i>^+^)+(<i>I</i>^-^)]
(Parsons <i>et al.</i>,  2013)
;
_refine_ls_abs_structure_Flack     -1.0(9)
loop_
    _atom_type_symbol
    _atom_type_description
    _atom_type_scat_dispersion_real
    _atom_type_scat_dispersion_imag
    _atom_type_scat_source
    'C' 'C' 0.0033 0.0016
                         'International Tables Vol C Tables 4.2.6.8 and 6.1.1.4'
    'H' 'H' 0.0000 0.0000
                         'International Tables Vol C Tables 4.2.6.8 and 6.1.1.4'
    'O' 'O' 0.0106 0.0060
                         'International Tables Vol C Tables 4.2.6.8 and 6.1.1.4'
_computing_data_collection
;
APEX2 v2014.11-0 (Bruker, 2014)
;
_computing_cell_refinement
;
SAINT v8.34A (Bruker, 2014)
;
_computing_data_reduction
;
SAINT v8.34A (Bruker, 2014)
;
_computing_structure_solution
;
<i>SHELXT</i> (Sheldrick, 2015a)
;
_computing_structure_refinement
;
<i>SHELXL2019/2</i> (Sheldrick, 2015b)
;
_computing_molecular_graphics
;
Olex2 1.5 (Dolomanov <i>et al.</i>,  2009)
;
_computing_publication_material
;
Olex2 1.5 (Dolomanov <i>et al.</i>,  2009)
;
loop_
    _atom_site_type_symbol
    _atom_site_label
    _atom_site_fract_x
    _atom_site_fract_y
    _atom_site_fract_z
    _atom_site_U_iso_or_equiv
    _atom_site_adp_type
    _atom_site_calc_flag
    _atom_site_occupancy
    _atom_site_disorder_assembly
    _atom_site_disorder_group
    O O1 0.56424(13) 0.46675(12) 0.7674(3) 0.0332(6) Uani d 1 . .
    H H1 0.5190(18) 0.480(4) 0.774(9) 0.050 Uiso d 0.5 . .
    O O2 0.55451(13) 0.45701(11) 0.5195(3) 0.0284(6) Uani d 1 . .
    H H2 0.521(4) 0.485(3) 0.540(8) 0.043 Uiso d 0.5 . .
    C C1 0.58554(18) 0.44326(15) 0.6431(4) 0.0242(7) Uani d 1 . .
    C C2 0.65409(18) 0.40062(15) 0.6393(4) 0.0248(7) Uani d 1 . .
    C C3 0.71745(19) 0.44981(18) 0.6655(4) 0.0340(9) Uani d 1 . .
    H H3A 0.718685 0.482103 0.583872 0.051 Uiso calc 1 . .
    H H3B 0.763564 0.425609 0.668450 0.051 Uiso calc 1 . .
    H H3C 0.710142 0.472805 0.760888 0.051 Uiso calc 1 . .
    C C4 0.66498(19) 0.36895(17) 0.4844(4) 0.0297(8) Uani d 1 . .
    H H4A 0.658364 0.403283 0.406667 0.036 Uiso calc 1 . .
    H H4B 0.715551 0.352570 0.476945 0.036 Uiso calc 1 . .
    C C5 0.6134(2) 0.31232(17) 0.4524(4) 0.0318(8) Uani d 1 . .
    H H5A 0.626279 0.292022 0.355183 0.038 Uiso calc 1 . .
    H H5B 0.563210 0.329632 0.444528 0.038 Uiso calc 1 . .
    C C6 0.6161(2) 0.25967(17) 0.5745(4) 0.0317(8) Uani d 1 . .
    H H6A 0.664588 0.238388 0.573209 0.038 Uiso calc 1 . .
    H H6B 0.579441 0.225281 0.552315 0.038 Uiso calc 1 . .
    C C7 0.60174(18) 0.28782(16) 0.7327(4) 0.0266(8) Uani d 1 . .
    C C8 0.65639(18) 0.34497(15) 0.7594(4) 0.0248(7) Uani d 1 . .
    H H8 0.705269 0.324129 0.746452 0.030 Uiso calc 1 . .
    C C9 0.52197(18) 0.31055(17) 0.7437(4) 0.0301(8) Uani d 1 . .
    H H9A 0.513496 0.330801 0.841793 0.045 Uiso calc 1 . .
    H H9B 0.489747 0.272387 0.731479 0.045 Uiso calc 1 . .
    H H9C 0.511930 0.342923 0.664809 0.045 Uiso calc 1 . .
    C C10 0.6548(2) 0.36695(17) 0.9240(4) 0.0309(8) Uani d 1 . .
    H H10C 0.684534 0.407317 0.936953 0.037 Uiso calc 1 . .
    H H10D 0.604316 0.377093 0.954461 0.037 Uiso calc 1 . .
    C C11 0.6850(2) 0.31163(19) 1.0201(4) 0.0371(9) Uani d 1 . .
    H H11C 0.737941 0.307626 1.001996 0.045 Uiso calc 1 . .
    H H11D 0.677905 0.322860 1.126967 0.045 Uiso calc 1 . .
    C C12 0.6492(2) 0.24637(18) 0.9880(4) 0.0341(9) Uani d 1 . .
    C C13 0.61215(19) 0.23419(17) 0.8535(5) 0.0324(8) Uani d 1 . .
    C C14 0.5810(2) 0.17213(18) 0.8346(5) 0.0416(10) Uani d 1 . .
    H H14 0.555181 0.162760 0.745003 0.050 Uiso calc 1 . .
    C C15 0.5869(2) 0.12301(19) 0.9450(6) 0.0479(11) Uani d 1 . .
    H H15 0.565106 0.081078 0.928701 0.057 Uiso calc 1 . .
    C C16 0.6239(2) 0.1348(2) 1.0767(5) 0.0474(11) Uani d 1 . .
    C C17 0.6539(2) 0.19641(19) 1.0967(4) 0.0429(10) Uani d 1 . .
    H H17 0.678779 0.205523 1.187577 0.051 Uiso calc 1 . .
    C C18 0.6342(3) 0.0809(2) 1.1954(5) 0.0614(14) Uani d 1 . .
    H H18E 0.642602 0.038240 1.143999 0.074 Uiso calc 1 . .
    H H18F 0.678417 0.091157 1.254243 0.074 Uiso calc 1 . .
    C C19 0.5741(3) 0.0733(2) 1.2969(6) 0.0616(14) Uani d 1 . .
    H H19 0.527301 0.069147 1.252872 0.074 Uiso calc 1 . .
    C C20 0.5768(3) 0.0716(3) 1.4410(6) 0.0705(15) Uani d 1 . .
    H H20E 0.622148 0.075599 1.490870 0.085 Uiso calc 1 . .
    H H20F 0.533331 0.066420 1.497293 0.085 Uiso calc 1 . .
    O O1A 0.40394(13) 0.50455(12) 0.1249(3) 0.0295(6) Uani d 1 . .
    H H1A 0.4424(15) 0.5296(17) 0.119(4) 0.044 Uiso d 1 . .
    O O2A 0.47966(12) 0.42012(12) 0.0856(3) 0.0310(6) Uani d 1 . .
    C C1A 0.41645(18) 0.44294(16) 0.1014(3) 0.0239(7) Uani d 1 . .
    C C2A 0.35119(18) 0.39732(16) 0.0836(4) 0.0240(7) Uani d 1 . .
    C C3A 0.34903(19) 0.38042(17) -0.0849(4) 0.0289(8) Uani d 1 . .
    H H3AA 0.339858 0.420707 -0.142653 0.043 Uiso calc 1 . .
    H H3AB 0.310110 0.348443 -0.103780 0.043 Uiso calc 1 . .
    H H3AC 0.395753 0.361376 -0.115109 0.043 Uiso calc 1 . .
    C C4A 0.27859(17) 0.43218(17) 0.1205(4) 0.0248(7) Uani d 1 . .
    H H4AA 0.278072 0.475876 0.070739 0.030 Uiso calc 1 . .
    H H4AB 0.238208 0.405831 0.078033 0.030 Uiso calc 1 . .
    C C5A 0.26492(18) 0.44198(17) 0.2872(4) 0.0268(8) Uani d 1 . .
    H H5AA 0.215456 0.460090 0.302038 0.032 Uiso calc 1 . .
    H H5AB 0.300194 0.474431 0.327153 0.032 Uiso calc 1 . .
    C C6A 0.27216(17) 0.37731(16) 0.3734(4) 0.0258(7) Uani d 1 . .
    H H6AA 0.233167 0.346746 0.341191 0.031 Uiso calc 1 . .
    H H6AB 0.265497 0.386121 0.481498 0.031 Uiso calc 1 . .
    C C7A 0.34653(17) 0.34383(15) 0.3490(4) 0.0218(7) Uani d 1 . .
    C C8A 0.35657(17) 0.33317(16) 0.1781(3) 0.0223(7) Uani d 1 . .
    H H8A 0.313473 0.306353 0.147075 0.027 Uiso calc 1 . .
    C C9A 0.40633(18) 0.38853(17) 0.4169(4) 0.0275(8) Uani d 1 . .
    H H9AA 0.454279 0.371722 0.388055 0.041 Uiso calc 1 . .
    H H9AB 0.402091 0.388446 0.526269 0.041 Uiso calc 1 . .
    H H9AC 0.400462 0.433702 0.379449 0.041 Uiso calc 1 . .
    C C10A 0.42229(18) 0.28852(16) 0.1463(4) 0.0278(7) Uani d 1 . .
    H H10A 0.431446 0.286469 0.037178 0.033 Uiso calc 1 . .
    H H10B 0.466155 0.306707 0.195500 0.033 Uiso calc 1 . .
    C C11A 0.4064(2) 0.21939(17) 0.2065(4) 0.0331(9) Uani d 1 . .
    H H11A 0.368715 0.198306 0.143358 0.040 Uiso calc 1 . .
    H H11B 0.451019 0.192244 0.199876 0.040 Uiso calc 1 . .
    C C12A 0.38058(18) 0.22087(17) 0.3665(4) 0.0270(8) Uani d 1 . .
    C C13A 0.35080(18) 0.27748(15) 0.4319(4) 0.0239(7) Uani d 1 . .
    C C14A 0.32951(18) 0.27379(16) 0.5820(4) 0.0276(8) Uani d 1 . .
    H H14A 0.309260 0.311797 0.628374 0.033 Uiso calc 1 . .
    C C15A 0.33707(19) 0.21632(17) 0.6654(4) 0.0310(8) Uani d 1 . .
    H H15A 0.322021 0.215635 0.767102 0.037 Uiso calc 1 . .
    C C16A 0.36640(19) 0.15989(17) 0.6013(4) 0.0312(8) Uani d 1 . .
    C C17A 0.38702(19) 0.16302(17) 0.4524(4) 0.0314(8) Uani d 1 . .
    H H17A 0.406303 0.124501 0.406476 0.038 Uiso calc 1 . .
    C C18A 0.3772(3) 0.0960(2) 0.6893(5) 0.0479(11) Uani d 1 . .
    H H18A 0.365848 0.058535 0.622049 0.057 Uiso calc 0.669(11) A 1
    H H18B 0.429247 0.092575 0.716117 0.057 Uiso calc 0.669(11) A 1
    H H18C 0.332193 0.069420 0.680638 0.057 Uiso calc 0.331(11) A 2
    H H18D 0.416742 0.070588 0.641157 0.057 Uiso calc 0.331(11) A 2
    C C19A 0.3349(3) 0.0880(2) 0.8249(6) 0.0337(17) Uani d 0.669(11) A 1
    H H19A 0.283597 0.088146 0.813523 0.040 Uiso calc 0.669(11) A 1
    C C19B 0.3942(7) 0.1029(7) 0.8450(8) 0.061(5) Uani d 0.331(11) A 2
    H H19B 0.437014 0.127386 0.866117 0.073 Uiso calc 0.331(11) A 2
    C C20A 0.3597(3) 0.0805(2) 0.9620(5) 0.0525(12) Uani d 1 . .
    H H20A 0.410601 0.080027 0.979977 0.063 Uiso calc 0.669(11) A 1
    H H20B 0.326695 0.075693 1.043019 0.063 Uiso calc 0.669(11) A 1
    H H20C 0.316391 0.055587 0.949704 0.063 Uiso calc 0.331(11) A 2
    H H20D 0.377897 0.089238 1.059547 0.063 Uiso calc 0.331(11) A 2
loop_
    _atom_site_aniso_label
    _atom_site_aniso_U_11
    _atom_site_aniso_U_22
    _atom_site_aniso_U_33
    _atom_site_aniso_U_12
    _atom_site_aniso_U_13
    _atom_site_aniso_U_23
    O1 0.0327(14) 0.0355(14) 0.0313(14) 0.0117(11) 0.0014(12) -0.0021(12)
    O2 0.0278(14) 0.0245(12) 0.0328(14) 0.0044(10) -0.0060(11) 0.0023(11)
    C1 0.0232(17) 0.0220(16) 0.0274(18) -0.0009(13) 0.0030(16) 0.0034(15)
    C2 0.0224(16) 0.0251(16) 0.0270(17) 0.0038(14) 0.0012(16) 0.0028(15)
    C3 0.0244(18) 0.036(2) 0.042(2) -0.0023(15) -0.0028(17) 0.0071(18)
    C4 0.0251(19) 0.0339(19) 0.0299(19) 0.0088(15) 0.0068(16) 0.0064(16)
    C5 0.035(2) 0.0336(19) 0.0266(19) 0.0103(16) 0.0044(17) -0.0039(16)
    C6 0.033(2) 0.0258(17) 0.037(2) 0.0051(14) 0.0025(17) -0.0009(16)
    C7 0.0235(18) 0.0260(17) 0.0303(19) 0.0057(14) 0.0051(15) 0.0031(16)
    C8 0.0211(17) 0.0275(17) 0.0259(17) 0.0090(14) 0.0009(15) 0.0008(15)
    C9 0.0252(18) 0.0271(17) 0.038(2) 0.0021(14) 0.0028(17) 0.0026(16)
    C10 0.032(2) 0.0334(19) 0.0271(18) 0.0059(16) 0.0001(17) 0.0010(16)
    C11 0.041(2) 0.044(2) 0.026(2) 0.0107(17) 0.0043(17) 0.0041(18)
    C12 0.037(2) 0.0344(19) 0.031(2) 0.0142(17) 0.0090(19) 0.0086(16)
    C13 0.0243(18) 0.0304(18) 0.043(2) 0.0086(15) 0.0133(18) 0.0082(17)
    C14 0.033(2) 0.034(2) 0.058(3) 0.0050(16) 0.012(2) 0.009(2)
    C15 0.041(2) 0.0275(19) 0.075(3) 0.0024(17) 0.020(2) 0.013(2)
    C16 0.056(3) 0.043(2) 0.044(2) 0.019(2) 0.023(2) 0.014(2)
    C17 0.052(3) 0.042(2) 0.034(2) 0.020(2) 0.014(2) 0.0077(19)
    C18 0.080(4) 0.047(3) 0.057(3) 0.019(2) 0.024(3) 0.017(2)
    C19 0.054(3) 0.068(3) 0.062(3) 0.005(2) 0.009(3) 0.028(3)
    C20 0.069(4) 0.088(4) 0.055(3) 0.003(3) 0.012(3) 0.021(3)
    O1A 0.0276(13) 0.0253(12) 0.0356(14) -0.0042(10) 0.0028(12) 0.0012(11)
    O2A 0.0210(12) 0.0325(13) 0.0393(14) -0.0003(10) 0.0038(11) -0.0017(12)
    C1A 0.0219(17) 0.0304(18) 0.0195(17) 0.0009(13) 0.0002(14) 0.0004(14)
    C2A 0.0223(17) 0.0266(16) 0.0232(17) -0.0010(14) 0.0006(15) -0.0009(14)
    C3A 0.0275(18) 0.0347(18) 0.0246(17) -0.0007(15) 0.0009(16) -0.0009(16)
    C4A 0.0200(16) 0.0257(16) 0.0287(19) 0.0009(13) -0.0021(15) 0.0001(15)
    C5A 0.0207(17) 0.0304(19) 0.0291(18) 0.0040(13) 0.0034(15) -0.0014(16)
    C6A 0.0234(17) 0.0266(17) 0.0276(18) 0.0010(13) 0.0030(15) -0.0030(16)
    C7A 0.0205(16) 0.0224(15) 0.0224(16) -0.0020(13) -0.0015(15) -0.0015(14)
    C8A 0.0191(16) 0.0245(16) 0.0232(17) -0.0024(13) -0.0003(14) -0.0018(14)
    C9A 0.0273(18) 0.0280(17) 0.0273(18) -0.0046(14) -0.0036(15) 0.0008(15)
    C10A 0.0260(18) 0.0303(18) 0.0272(17) 0.0050(14) 0.0028(16) -0.0027(16)
    C11A 0.037(2) 0.0276(18) 0.035(2) 0.0073(15) 0.0019(17) 0.0008(16)
    C12A 0.0220(17) 0.0272(17) 0.0319(19) -0.0016(13) 0.0004(16) 0.0004(16)
    C13A 0.0183(16) 0.0262(16) 0.0271(17) -0.0031(13) -0.0042(15) -0.0011(14)
    C14A 0.0266(19) 0.0256(17) 0.0307(19) -0.0042(14) 0.0007(15) -0.0047(15)
    C15A 0.031(2) 0.0330(19) 0.0287(19) -0.0090(15) 0.0031(16) 0.0031(16)
    C16A 0.031(2) 0.0272(18) 0.035(2) -0.0047(14) 0.0006(16) 0.0051(16)
    C17A 0.0265(18) 0.0242(17) 0.044(2) -0.0008(14) 0.0003(17) 0.0014(17)
    C18A 0.063(3) 0.032(2) 0.048(2) 0.0002(19) 0.010(2) 0.0080(19)
    C19A 0.039(4) 0.022(3) 0.040(3) -0.005(2) 0.007(3) 0.000(2)
    C19B 0.055(9) 0.066(9) 0.063(6) -0.024(7) -0.015(6) 0.026(6)
    C20A 0.073(3) 0.041(2) 0.044(2) -0.007(2) -0.005(2) 0.003(2)
_geom_special_details
;
 All esds (except the esd in the dihedral angle between two l.s. planes)
 are estimated using the full covariance matrix.  The cell esds are taken
 into account individually in the estimation of esds in distances, angles
 and torsion angles; correlations between esds in cell parameters are only
 used when they are defined by crystal symmetry.  An approximate (isotropic)
 treatment of cell esds is used for estimating esds involving l.s. planes.
;
loop_
    _geom_bond_atom_site_label_1
    _geom_bond_atom_site_label_2
    _geom_bond_site_symmetry_2
    _geom_bond_distance
    _geom_bond_publ_flag
    O1 H1 . 0.87(2) ?
    O1 C1 . 1.270(4) ?
    O2 H2 . 0.87(2) ?
    O2 C1 . 1.274(4) ?
    C1 C2 . 1.529(4) ?
    C2 C3 . 1.551(5) ?
    C2 C4 . 1.538(5) ?
    C2 C8 . 1.557(5) ?
    C3 H3A . 0.9800 ?
    C3 H3B . 0.9800 ?
    C3 H3C . 0.9800 ?
    C4 H4A . 0.9900 ?
    C4 H4B . 0.9900 ?
    C4 C5 . 1.516(5) ?
    C5 H5A . 0.9900 ?
    C5 H5B . 0.9900 ?
    C5 C6 . 1.526(5) ?
    C6 H6A . 0.9900 ?
    C6 H6B . 0.9900 ?
    C6 C7 . 1.547(5) ?
    C7 C8 . 1.551(5) ?
    C7 C9 . 1.541(5) ?
    C7 C13 . 1.543(5) ?
    C8 H8 . 1.0000 ?
    C8 C10 . 1.536(5) ?
    C9 H9A . 0.9800 ?
    C9 H9B . 0.9800 ?
    C9 H9C . 0.9800 ?
    C10 H10C . 0.9900 ?
    C10 H10D . 0.9900 ?
    C10 C11 . 1.517(5) ?
    C11 H11C . 0.9900 ?
    C11 H11D . 0.9900 ?
    C11 C12 . 1.504(6) ?
    C12 C13 . 1.403(6) ?
    C12 C17 . 1.405(5) ?
    C13 C14 . 1.391(5) ?
    C14 H14 . 0.9500 ?
    C14 C15 . 1.405(6) ?
    C15 H15 . 0.9500 ?
    C15 C16 . 1.380(6) ?
    C16 C17 . 1.376(6) ?
    C16 C18 . 1.534(6) ?
    C17 H17 . 0.9500 ?
    C18 H18E . 0.9900 ?
    C18 H18F . 0.9900 ?
    C18 C19 . 1.439(7) ?
    C19 H19 . 0.9500 ?
    C19 C20 . 1.289(7) ?
    C20 H20E . 0.9500 ?
    C20 H20F . 0.9500 ?
    O1A H1A . 0.872(19) ?
    O1A C1A . 1.286(4) ?
    O2A C1A . 1.259(4) ?
    C1A C2A . 1.523(5) ?
    C2A C3A . 1.544(5) ?
    C2A C4A . 1.546(4) ?
    C2A C8A . 1.552(4) ?
    C3A H3AA . 0.9800 ?
    C3A H3AB . 0.9800 ?
    C3A H3AC . 0.9800 ?
    C4A H4AA . 0.9900 ?
    C4A H4AB . 0.9900 ?
    C4A C5A . 1.524(5) ?
    C5A H5AA . 0.9900 ?
    C5A H5AB . 0.9900 ?
    C5A C6A . 1.525(5) ?
    C6A H6AA . 0.9900 ?
    C6A H6AB . 0.9900 ?
    C6A C7A . 1.542(4) ?
    C7A C8A . 1.553(4) ?
    C7A C9A . 1.548(4) ?
    C7A C13A . 1.536(4) ?
    C8A H8A . 1.0000 ?
    C8A C10A . 1.536(4) ?
    C9A H9AA . 0.9800 ?
    C9A H9AB . 0.9800 ?
    C9A H9AC . 0.9800 ?
    C10A H10A . 0.9900 ?
    C10A H10B . 0.9900 ?
    C10A C11A . 1.528(5) ?
    C11A H11A . 0.9900 ?
    C11A H11B . 0.9900 ?
    C11A C12A . 1.507(5) ?
    C12A C13A . 1.398(5) ?
    C12A C17A . 1.405(5) ?
    C13A C14A . 1.400(5) ?
    C14A H14A . 0.9500 ?
    C14A C15A . 1.389(5) ?
    C15A H15A . 0.9500 ?
    C15A C16A . 1.387(5) ?
    C16A C17A . 1.385(5) ?
    C16A C18A . 1.527(5) ?
    C17A H17A . 0.9500 ?
    C18A H18A . 0.9900 ?
    C18A H18B . 0.9900 ?
    C18A H18C . 0.9900 ?
    C18A H18D . 0.9900 ?
    C18A C19A . 1.448(6) ?
    C18A C19B . 1.432(8) ?
    C19A H19A . 0.9500 ?
    C19A C20A . 1.316(6) ?
    C19B H19B . 0.9500 ?
    C19B C20A . 1.304(8) ?
    C20A H20A . 0.9500 ?
    C20A H20B . 0.9500 ?
    C20A H20C . 0.9500 ?
    C20A H20D . 0.9500 ?
loop_
    _geom_angle_atom_site_label_1
    _geom_angle_atom_site_label_2
    _geom_angle_atom_site_label_3
    _geom_angle_site_symmetry_1
    _geom_angle_site_symmetry_3
    _geom_angle
    _geom_angle_publ_flag
    C1 O1 H1 . . 118(5) ?
    C1 O2 H2 . . 106(5) ?
    O1 C1 O2 . . 122.5(3) ?
    O1 C1 C2 . . 119.0(3) ?
    O2 C1 C2 . . 118.3(3) ?
    C1 C2 C3 . . 104.7(3) ?
    C1 C2 C4 . . 111.3(3) ?
    C1 C2 C8 . . 114.6(3) ?
    C3 C2 C8 . . 109.9(3) ?
    C4 C2 C3 . . 107.8(3) ?
    C4 C2 C8 . . 108.4(3) ?
    C2 C3 H3A . . 109.5 ?
    C2 C3 H3B . . 109.5 ?
    C2 C3 H3C . . 109.5 ?
    H3A C3 H3B . . 109.5 ?
    H3A C3 H3C . . 109.5 ?
    H3B C3 H3C . . 109.5 ?
    C2 C4 H4A . . 108.8 ?
    C2 C4 H4B . . 108.8 ?
    H4A C4 H4B . . 107.7 ?
    C5 C4 C2 . . 113.8(3) ?
    C5 C4 H4A . . 108.8 ?
    C5 C4 H4B . . 108.8 ?
    C4 C5 H5A . . 109.2 ?
    C4 C5 H5B . . 109.2 ?
    C4 C5 C6 . . 111.9(3) ?
    H5A C5 H5B . . 107.9 ?
    C6 C5 H5A . . 109.2 ?
    C6 C5 H5B . . 109.2 ?
    C5 C6 H6A . . 109.0 ?
    C5 C6 H6B . . 109.0 ?
    C5 C6 C7 . . 112.9(3) ?
    H6A C6 H6B . . 107.8 ?
    C7 C6 H6A . . 109.0 ?
    C7 C6 H6B . . 109.0 ?
    C6 C7 C8 . . 107.7(3) ?
    C9 C7 C6 . . 109.4(3) ?
    C9 C7 C8 . . 112.6(3) ?
    C9 C7 C13 . . 106.5(3) ?
    C13 C7 C6 . . 111.0(3) ?
    C13 C7 C8 . . 109.7(3) ?
    C2 C8 H8 . . 104.5 ?
    C7 C8 C2 . . 114.6(3) ?
    C7 C8 H8 . . 104.5 ?
    C10 C8 C2 . . 116.7(3) ?
    C10 C8 C7 . . 110.6(3) ?
    C10 C8 H8 . . 104.5 ?
    C7 C9 H9A . . 109.5 ?
    C7 C9 H9B . . 109.5 ?
    C7 C9 H9C . . 109.5 ?
    H9A C9 H9B . . 109.5 ?
    H9A C9 H9C . . 109.5 ?
    H9B C9 H9C . . 109.5 ?
    C8 C10 H10C . . 109.9 ?
    C8 C10 H10D . . 109.9 ?
    H10C C10 H10D . . 108.3 ?
    C11 C10 C8 . . 108.7(3) ?
    C11 C10 H10C . . 109.9 ?
    C11 C10 H10D . . 109.9 ?
    C10 C11 H11C . . 109.1 ?
    C10 C11 H11D . . 109.1 ?
    H11C C11 H11D . . 107.9 ?
    C12 C11 C10 . . 112.3(3) ?
    C12 C11 H11C . . 109.1 ?
    C12 C11 H11D . . 109.1 ?
    C13 C12 C11 . . 122.0(3) ?
    C13 C12 C17 . . 119.7(4) ?
    C17 C12 C11 . . 118.3(4) ?
    C12 C13 C7 . . 122.4(3) ?
    C14 C13 C7 . . 120.0(4) ?
    C14 C13 C12 . . 117.5(3) ?
    C13 C14 H14 . . 119.2 ?
    C13 C14 C15 . . 121.5(4) ?
    C15 C14 H14 . . 119.2 ?
    C14 C15 H15 . . 119.5 ?
    C16 C15 C14 . . 120.9(4) ?
    C16 C15 H15 . . 119.5 ?
    C15 C16 C18 . . 121.8(4) ?
    C17 C16 C15 . . 117.8(4) ?
    C17 C16 C18 . . 120.4(4) ?
    C12 C17 H17 . . 118.7 ?
    C16 C17 C12 . . 122.5(4) ?
    C16 C17 H17 . . 118.7 ?
    C16 C18 H18E . . 108.6 ?
    C16 C18 H18F . . 108.6 ?
    H18E C18 H18F . . 107.6 ?
    C19 C18 C16 . . 114.6(4) ?
    C19 C18 H18E . . 108.6 ?
    C19 C18 H18F . . 108.6 ?
    C18 C19 H19 . . 116.5 ?
    C20 C19 C18 . . 127.1(6) ?
    C20 C19 H19 . . 116.5 ?
    C19 C20 H20E . . 120.0 ?
    C19 C20 H20F . . 120.0 ?
    H20E C20 H20F . . 120.0 ?
    C1A O1A H1A . . 114(3) ?
    O1A C1A C2A . . 117.7(3) ?
    O2A C1A O1A . . 122.7(3) ?
    O2A C1A C2A . . 119.6(3) ?
    C1A C2A C3A . . 104.9(3) ?
    C1A C2A C4A . . 112.4(3) ?
    C1A C2A C8A . . 113.6(3) ?
    C3A C2A C4A . . 106.7(3) ?
    C3A C2A C8A . . 110.3(3) ?
    C4A C2A C8A . . 108.7(3) ?
    C2A C3A H3AA . . 109.5 ?
    C2A C3A H3AB . . 109.5 ?
    C2A C3A H3AC . . 109.5 ?
    H3AA C3A H3AB . . 109.5 ?
    H3AA C3A H3AC . . 109.5 ?
    H3AB C3A H3AC . . 109.5 ?
    C2A C4A H4AA . . 108.7 ?
    C2A C4A H4AB . . 108.7 ?
    H4AA C4A H4AB . . 107.6 ?
    C5A C4A C2A . . 114.2(3) ?
    C5A C4A H4AA . . 108.7 ?
    C5A C4A H4AB . . 108.7 ?
    C4A C5A H5AA . . 109.3 ?
    C4A C5A H5AB . . 109.3 ?
    C4A C5A C6A . . 111.5(3) ?
    H5AA C5A H5AB . . 108.0 ?
    C6A C5A H5AA . . 109.3 ?
    C6A C5A H5AB . . 109.3 ?
    C5A C6A H6AA . . 109.1 ?
    C5A C6A H6AB . . 109.1 ?
    C5A C6A C7A . . 112.6(3) ?
    H6AA C6A H6AB . . 107.8 ?
    C7A C6A H6AA . . 109.1 ?
    C7A C6A H6AB . . 109.1 ?
    C6A C7A C8A . . 107.8(3) ?
    C6A C7A C9A . . 108.5(3) ?
    C9A C7A C8A . . 112.5(3) ?
    C13A C7A C6A . . 111.2(3) ?
    C13A C7A C8A . . 110.3(3) ?
    C13A C7A C9A . . 106.6(3) ?
    C2A C8A C7A . . 114.2(3) ?
    C2A C8A H8A . . 104.7 ?
    C7A C8A H8A . . 104.7 ?
    C10A C8A C2A . . 116.2(3) ?
    C10A C8A C7A . . 110.9(3) ?
    C10A C8A H8A . . 104.7 ?
    C7A C9A H9AA . . 109.5 ?
    C7A C9A H9AB . . 109.5 ?
    C7A C9A H9AC . . 109.5 ?
    H9AA C9A H9AB . . 109.5 ?
    H9AA C9A H9AC . . 109.5 ?
    H9AB C9A H9AC . . 109.5 ?
    C8A C10A H10A . . 109.9 ?
    C8A C10A H10B . . 109.9 ?
    H10A C10A H10B . . 108.3 ?
    C11A C10A C8A . . 108.9(3) ?
    C11A C10A H10A . . 109.9 ?
    C11A C10A H10B . . 109.9 ?
    C10A C11A H11A . . 109.2 ?
    C10A C11A H11B . . 109.2 ?
    H11A C11A H11B . . 107.9 ?
    C12A C11A C10A . . 112.1(3) ?
    C12A C11A H11A . . 109.2 ?
    C12A C11A H11B . . 109.2 ?
    C13A C12A C11A . . 122.4(3) ?
    C13A C12A C17A . . 119.2(3) ?
    C17A C12A C11A . . 118.4(3) ?
    C12A C13A C7A . . 122.4(3) ?
    C12A C13A C14A . . 117.8(3) ?
    C14A C13A C7A . . 119.6(3) ?
    C13A C14A H14A . . 119.0 ?
    C15A C14A C13A . . 122.1(3) ?
    C15A C14A H14A . . 119.0 ?
    C14A C15A H15A . . 119.7 ?
    C16A C15A C14A . . 120.5(3) ?
    C16A C15A H15A . . 119.7 ?
    C15A C16A C18A . . 122.4(3) ?
    C17A C16A C15A . . 117.7(3) ?
    C17A C16A C18A . . 119.9(3) ?
    C12A C17A H17A . . 118.7 ?
    C16A C17A C12A . . 122.7(3) ?
    C16A C17A H17A . . 118.7 ?
    C16A C18A H18A . . 108.0 ?
    C16A C18A H18B . . 108.0 ?
    C16A C18A H18C . . 108.2 ?
    C16A C18A H18D . . 108.2 ?
    H18A C18A H18B . . 107.3 ?
    H18C C18A H18D . . 107.3 ?
    C19A C18A C16A . . 117.1(4) ?
    C19A C18A H18A . . 108.0 ?
    C19A C18A H18B . . 108.0 ?
    C19B C18A C16A . . 116.5(7) ?
    C19B C18A H18C . . 108.2 ?
    C19B C18A H18D . . 108.2 ?
    C18A C19A H19A . . 116.4 ?
    C20A C19A C18A . . 127.3(5) ?
    C20A C19A H19A . . 116.4 ?
    C18A C19B H19B . . 115.2 ?
    C20A C19B C18A . . 129.7(7) ?
    C20A C19B H19B . . 115.2 ?
    C19A C20A H20A . . 120.0 ?
    C19A C20A H20B . . 120.0 ?
    C19B C20A H20C . . 120.0 ?
    C19B C20A H20D . . 120.0 ?
    H20A C20A H20B . . 120.0 ?
    H20C C20A H20D . . 120.0 ?
loop_
    _geom_torsion_atom_site_label_1
    _geom_torsion_atom_site_label_2
    _geom_torsion_atom_site_label_3
    _geom_torsion_atom_site_label_4
    _geom_torsion_site_symmetry_1
    _geom_torsion_site_symmetry_2
    _geom_torsion_site_symmetry_3
    _geom_torsion_site_symmetry_4
    _geom_torsion
    _geom_torsion_publ_flag
    O1 C1 C2 C3 . . . . -71.8(4) ?
    O1 C1 C2 C4 . . . . 172.0(3) ?
    O1 C1 C2 C8 . . . . 48.6(4) ?
    O2 C1 C2 C3 . . . . 104.1(3) ?
    O2 C1 C2 C4 . . . . -12.1(4) ?
    O2 C1 C2 C8 . . . . -135.5(3) ?
    C1 C2 C4 C5 . . . . -74.3(3) ?
    C1 C2 C8 C7 . . . . 70.0(4) ?
    C1 C2 C8 C10 . . . . -61.5(4) ?
    C2 C4 C5 C6 . . . . -54.1(4) ?
    C2 C8 C10 C11 . . . . -159.1(3) ?
    C3 C2 C4 C5 . . . . 171.5(3) ?
    C3 C2 C8 C7 . . . . -172.5(3) ?
    C3 C2 C8 C10 . . . . 56.0(4) ?
    C4 C2 C8 C7 . . . . -54.9(3) ?
    C4 C2 C8 C10 . . . . 173.6(3) ?
    C4 C5 C6 C7 . . . . 55.1(4) ?
    C5 C6 C7 C8 . . . . -54.6(4) ?
    C5 C6 C7 C9 . . . . 68.1(4) ?
    C5 C6 C7 C13 . . . . -174.7(3) ?
    C6 C7 C8 C2 . . . . 55.9(3) ?
    C6 C7 C8 C10 . . . . -169.7(3) ?
    C6 C7 C13 C12 . . . . 136.5(4) ?
    C6 C7 C13 C14 . . . . -46.9(4) ?
    C7 C8 C10 C11 . . . . 67.5(4) ?
    C7 C13 C14 C15 . . . . -177.4(3) ?
    C8 C2 C4 C5 . . . . 52.6(4) ?
    C8 C7 C13 C12 . . . . 17.6(4) ?
    C8 C7 C13 C14 . . . . -165.9(3) ?
    C8 C10 C11 C12 . . . . -51.0(4) ?
    C9 C7 C8 C2 . . . . -64.7(4) ?
    C9 C7 C8 C10 . . . . 69.7(4) ?
    C9 C7 C13 C12 . . . . -104.5(4) ?
    C9 C7 C13 C14 . . . . 72.0(4) ?
    C10 C11 C12 C13 . . . . 20.5(5) ?
    C10 C11 C12 C17 . . . . -160.0(3) ?
    C11 C12 C13 C7 . . . . -3.5(5) ?
    C11 C12 C13 C14 . . . . 179.9(3) ?
    C11 C12 C17 C16 . . . . -179.0(4) ?
    C12 C13 C14 C15 . . . . -0.7(5) ?
    C13 C7 C8 C2 . . . . 176.8(3) ?
    C13 C7 C8 C10 . . . . -48.7(3) ?
    C13 C12 C17 C16 . . . . 0.6(6) ?
    C13 C14 C15 C16 . . . . 0.1(6) ?
    C14 C15 C16 C17 . . . . 0.8(6) ?
    C14 C15 C16 C18 . . . . -176.9(4) ?
    C15 C16 C17 C12 . . . . -1.1(6) ?
    C15 C16 C18 C19 . . . . -84.1(6) ?
    C16 C18 C19 C20 . . . . -129.7(6) ?
    C17 C12 C13 C7 . . . . 177.0(3) ?
    C17 C12 C13 C14 . . . . 0.3(5) ?
    C17 C16 C18 C19 . . . . 98.3(6) ?
    C18 C16 C17 C12 . . . . 176.6(4) ?
    O1A C1A C2A C3A . . . . 107.0(3) ?
    O1A C1A C2A C4A . . . . -8.5(4) ?
    O1A C1A C2A C8A . . . . -132.5(3) ?
    O2A C1A C2A C3A . . . . -69.5(4) ?
    O2A C1A C2A C4A . . . . 175.0(3) ?
    O2A C1A C2A C8A . . . . 50.9(4) ?
    C1A C2A C4A C5A . . . . -75.7(4) ?
    C1A C2A C8A C7A . . . . 72.0(4) ?
    C1A C2A C8A C10A . . . . -59.2(4) ?
    C2A C4A C5A C6A . . . . -53.0(4) ?
    C2A C8A C10A C11A . . . . -161.1(3) ?
    C3A C2A C4A C5A . . . . 169.8(3) ?
    C3A C2A C8A C7A . . . . -170.6(3) ?
    C3A C2A C8A C10A . . . . 58.2(4) ?
    C4A C2A C8A C7A . . . . -54.0(4) ?
    C4A C2A C8A C10A . . . . 174.8(3) ?
    C4A C5A C6A C7A . . . . 55.8(4) ?
    C5A C6A C7A C8A . . . . -56.6(3) ?
    C5A C6A C7A C9A . . . . 65.4(3) ?
    C5A C6A C7A C13A . . . . -177.6(3) ?
    C6A C7A C8A C2A . . . . 57.0(3) ?
    C6A C7A C8A C10A . . . . -169.3(2) ?
    C6A C7A C13A C12A . . . . 136.7(3) ?
    C6A C7A C13A C14A . . . . -48.3(4) ?
    C7A C8A C10A C11A . . . . 66.2(4) ?
    C7A C13A C14A C15A . . . . -175.3(3) ?
    C8A C2A C4A C5A . . . . 51.0(4) ?
    C8A C7A C13A C12A . . . . 17.2(4) ?
    C8A C7A C13A C14A . . . . -167.8(3) ?
    C8A C10A C11A C12A . . . . -50.6(4) ?
    C9A C7A C8A C2A . . . . -62.6(4) ?
    C9A C7A C8A C10A . . . . 71.1(3) ?
    C9A C7A C13A C12A . . . . -105.1(3) ?
    C9A C7A C13A C14A . . . . 69.8(4) ?
    C10A C11A C12A C13A . . . . 21.0(5) ?
    C10A C11A C12A C17A . . . . -159.0(3) ?
    C11A C12A C13A C7A . . . . -4.0(5) ?
    C11A C12A C13A C14A . . . . -179.1(3) ?
    C11A C12A C17A C16A . . . . 178.5(3) ?
    C12A C13A C14A C15A . . . . -0.1(5) ?
    C13A C7A C8A C2A . . . . 178.5(3) ?
    C13A C7A C8A C10A . . . . -47.7(3) ?
    C13A C12A C17A C16A . . . . -1.4(5) ?
    C13A C14A C15A C16A . . . . 0.0(5) ?
    C14A C15A C16A C17A . . . . -0.5(5) ?
    C14A C15A C16A C18A . . . . 178.8(4) ?
    C15A C16A C17A C12A . . . . 1.2(5) ?
    C15A C16A C18A C19A . . . . 20.0(6) ?
    C15A C16A C18A C19B . . . . -32.9(7) ?
    C16A C18A C19A C20A . . . . -119.2(5) ?
    C16A C18A C19B C20A . . . . 121.4(13) ?
    C17A C12A C13A C7A . . . . 175.9(3) ?
    C17A C12A C13A C14A . . . . 0.8(5) ?
    C17A C16A C18A C19A . . . . -160.7(4) ?
    C17A C16A C18A C19B . . . . 146.4(6) ?
    C18A C16A C17A C12A . . . . -178.1(3) ?
loop_
    _geom_hbond_atom_site_label_D
    _geom_hbond_atom_site_label_H
    _geom_hbond_atom_site_label_A
    _geom_hbond_site_symmetry_A
    _geom_hbond_distance_DH
    _geom_hbond_distance_HA
    _geom_hbond_distance_DA
    _geom_hbond_angle_DHA
    _geom_hbond_publ_flag
    O1 H1 O1 2_665 0.87(2) 1.88(3) 2.720(5) 161(8) yes
    O2 H2 O2 2_665 0.87(2) 1.82(3) 2.656(5) 162(7) yes
    O1A H1A O2A 2_665 0.872(19) 1.78(2) 2.652(3) 174(4) yes
    C10A H10B O2A . 0.99 2.51 2.917(4) 104 yes
    C10 H10D O1 . 0.99 2.58 2.969(4) 104 yes
    C4 H4B Cg3 4_556 0.99 3.00 3.978(4) 170 yes
    C4A H4AB Cg6 4_456 0.99 2.90 3.863(4) 165 yes
_shelx_space_group_comment
;
The symmetry employed for this shelxl refinement is uniquely defined
by the following loop, which should always be used as a source of
symmetry information in preference to the above space-group names.
They are only intended as comments.
;
_shelx_estimated_absorpt_T_min     0.946
_shelx_estimated_absorpt_T_max     0.996
_shelx_hkl_file
;
   0   0   1    3.90    0.50
   0   0   1    4.80    0.50
   0   0   2  101.99    3.70
   0   0   2  101.79    3.80
   0   0  -3   31.80    1.40
   0   0   3   29.50    1.90
   0   0   3   29.50    1.90
   0   0   4  346.07   11.70
   0   0  -4  344.47   11.20
   0   0   4  350.46   11.60
   0   0   5   43.80    2.60
   0   0   5   41.50    2.80
   0   0  -5   44.70    2.10
   0   0   6   41.60    3.10
   0   0   6   43.40    3.00
   0   0  -6   42.70    2.30
   0   0  -7    9.10    1.40
   0   0   7   12.20    2.00
   0   0   8    2.60    1.80
   0   0  -8    4.40    2.20
   0   0  -8   -1.40    1.30
   0   0   9   10.40    2.40
   0   0  -9   13.60    2.00
   0   0  -9   10.80    2.60
   0   0  10    1.30    2.20
   0   0 -10    1.00    2.30
   0   0 -11   18.20    3.50
   0   0  11   13.50    3.00
   0  -1   0   -0.20    0.10
   0  -1   0   -0.40    0.10
   0   1   0   -0.20    0.10
   0  -1  -1   12.50    0.80
   0   1  -1   11.20    0.80
   0   1   1   13.70    0.80
   0   1   1   12.30    0.70
   0  -1  -1   12.50    0.60
   0   1   1   12.80    0.60
   0  -1   1   12.20    0.90
   0  -1   1   13.00    0.80
   0   1  -2  447.76   14.50
   0   1   2  448.86   14.60
   0   1   2  454.75   14.50
   0  -1   2  463.65   14.70
   0  -1   2  468.05   14.40
   0  -1   3  547.75   17.70
   0   1  -3  553.14   17.50
   0   1   3  537.55   17.70
   0   1   3  560.54   17.60
   0   1   4   46.10    2.70
   0   1   4   45.10    2.50
   0   1  -4   48.10    2.20
   0  -1   4   45.00    2.60
   0   1   5   72.49    3.70
   0  -1  -5   80.29    2.90
   0   1   5   74.29    3.50
   0   1  -5   72.59    3.20
   0  -1   5   77.89    3.60
   0   1   6   26.70    2.40
   0  -1  -6   30.60    1.80
   0   1   6   35.70    2.60
   0  -1   6   31.70    2.60
   0   1  -6   29.00    2.10
   0  -1   7    0.90    1.50
   0   1   7   -0.50    1.80
   0   1  -7    0.40    1.80
   0  -1  -7    1.10    1.00
   0   1  -7    0.70    1.20
   0   1   7    1.80    1.60
   0   1   8   48.20    3.50
   0  -1  -8   39.10    2.70
   0   1  -8   45.20    3.00
   0   1  -8   39.20    3.70
   0  -1   8   36.70    3.30
   0  -1  -9    6.30    1.60
   0  -1  -9    2.90    2.30
   0   1  -9    3.30    2.40
   0  -1   9    3.70    2.20
   0   1   9    5.30    2.10
   0   1 -10   -1.50    2.20
   0  -1 -10   -0.90    2.20
   0   1  10    1.00    2.10
   0  -1  10   -1.70    2.10
   0  -1 -10    2.10    1.70
   0   1 -11   13.90    3.30
   0  -1 -11   11.10    3.00
   0   1  11    6.20    2.60
   0  -1  11    4.70    2.60
   0   2   0  112.49    3.70
   0   2  -1   59.89    2.50
   0   2   1   64.89    2.20
   0  -2   1   66.29    2.50
   0  -2   1   66.99    2.40
   0  -2  -1   65.69    2.30
   0   2  -2   15.70    1.50
   0   2   2   20.00    1.30
   0  -2   2   21.20    1.50
   0  -2   2   19.50    1.40
   0  -2  -2   19.20    1.00
   0   2   2   15.70    1.20
   0  -2   3    0.40    1.10
   0   2  -3   -0.40    0.80
   0   2   3   -1.30    0.90
   0   2   3    1.50    0.90
   0  -2   3   -0.20    0.70
   0   2  -4    1.30    1.00
   0   2   4    2.40    1.20
   0   2   4    1.20    1.10
   0  -2   4    2.70    1.30
   0   2   5  360.56   12.10
   0   2   5  352.96   11.90
   0  -2   5  358.56   12.10
   0   2  -5  344.17   11.80
   0  -2  -6   -0.30    0.80
   0   2  -6   -0.30    1.60
   0   2   6   -0.30    1.30
   0  -2   6    2.00    1.40
   0   2   6   -0.10    1.60
   0   2  -6   -0.50    1.10
   0   2   7   58.19    4.00
   0  -2   7   62.69    4.00
   0   2  -7   61.79    4.10
   0  -2  -7   64.69    2.90
   0   2   7   67.19    3.60
   0   2   8    0.80    1.80
   0   2  -8    4.60    2.20
   0  -2   8    0.40    2.00
   0  -2  -8    3.10    1.30
   0   2   8    3.10    2.10
   0  -2   9   -1.10    2.10
   0   2   9   -1.10    1.70
   0  -2  -9   -0.40    1.90
   0  -2  -9   -1.40    1.30
   0   2  -9   -0.20    2.20
   0  -2 -10    2.60    2.30
   0  -2  10    4.50    2.50
   0   2  10    8.20    2.40
   0   2 -10    7.20    2.80
   0  -2 -10   10.90    1.90
   0  -2  11   -0.60    2.50
   0   2 -11    1.50    2.80
   0   2  11    0.50    2.40
   0  -2 -11    5.40    2.80
   0   3   0   -0.70    0.60
   0  -3   0    0.00    0.60
   0   3   1   30.40    1.50
   0  -3   1   31.40    1.80
   0  -3  -1   33.40    1.70
   0   3  -1   33.20    1.90
   0   3   1   33.10    1.60
   0  -3   1   32.10    1.80
   0   3   2  551.54   17.40
   0  -3  -2  558.64   17.40
   0   3   2  546.65   17.60
   0  -3   2  547.35   17.70
   0   3  -2  541.35   17.70
   0  -3   2  553.94   17.60
   0  -3   3    8.90    1.10
   0  -3   3    8.00    1.40
   0   3  -3    7.00    1.40
   0   3   3    9.50    1.00
   0   3   3    7.90    1.30
   0   3   4  241.08    8.10
   0   3  -4  228.28    8.50
   0   3   4  231.78    8.30
   0  -3   4  245.58    8.40
   0   3  -5   49.70    3.20
   0  -3   5   45.80    3.00
   0   3   5   42.40    2.90
   0   3   5   47.80    2.60
   0   3  -6   27.90    2.80
   0  -3   6   30.90    2.70
   0   3   6   29.10    2.60
   0   3   6   31.10    2.30
   0  -3   7  132.49    6.20
   0   3  -7  137.19    6.40
   0   3   7  141.99    6.20
   0  -3  -7  143.39    5.00
   0   3   7  131.59    5.60
   0  -3  -8    6.10    1.30
   0   3  -8    6.80    2.40
   0   3   8    4.50    2.20
   0   3   8    4.60    1.80
   0  -3   8    7.20    2.20
   0   3  -9   10.20    2.80
   0   3   9    9.70    2.70
   0  -3   9   15.10    2.80
   0   3   9   11.60    2.20
   0  -3  -9   12.70    1.70
   0   3  10    1.50    2.00
   0  -3 -10    0.40    1.50
   0   3 -10   -2.10    2.50
   0  -3  10   -1.20    2.20
   0  -3 -10    0.70    2.20
   0  -3 -11    1.30    2.30
   0  -3 -11   -1.90    1.60
   0   3 -11    0.50    2.70
   0  -3  11   -0.30    2.40
   0   4   0  464.95   14.40
   0  -4   0  434.86   14.50
   0   4   1   49.80    2.10
   0   4  -1   52.39    2.50
   0  -4   1   56.79    2.50
   0   4   1   52.39    2.30
   0  -4  -1   55.49    2.50
   0  -4   1   50.79    2.50
   0   4   2  175.88    5.70
   0  -4   2  173.98    6.20
   0  -4  -2  174.68    5.90
   0   4   2  174.28    6.10
   0  -4   2  175.48    6.10
   0   4  -2  172.88    6.30
   0   4  -3   48.80    2.90
   0  -4   3   50.99    2.90
   0   4   3   50.19    2.20
   0   4   3   52.69    2.60
   0  -4   3   51.39    2.60
   0  -4  -3   54.29    2.20
   0   4   4   35.00    2.10
   0   4  -4   33.90    2.60
   0  -4   4   33.90    2.20
   0  -4   4   32.80    2.50
   0   4   4   35.50    2.50
   0   4   5   52.29    3.10
   0  -4   5   51.29    3.20
   0   4  -5   47.30    3.20
   0   4   5   56.19    2.80
   0   4   6   21.90    2.40
   0   4   6   21.40    1.90
   0  -4   6   20.80    2.40
   0   4  -6   17.10    2.40
   0   4  -7  138.39    6.40
   0   4   7  133.69    6.10
   0  -4   7  133.49    6.10
   0   4   7  132.89    5.50
   0   4   8   22.20    3.00
   0  -4  -8   23.70    1.80
   0   4   8   21.00    2.40
   0   4  -8   21.60    3.20
   0  -4   8   25.90    3.10
   0   4  -9   23.90    3.40
   0   4   9   25.40    2.80
   0  -4   9   20.80    3.10
   0   4   9   25.10    3.30
   0  -4  -9   24.90    2.10
   0   4  10   -0.90    2.50
   0   4  10    1.60    2.00
   0  -4 -10   -0.70    2.10
   0  -4  10    4.60    2.60
   0  -4 -10   -0.40    1.40
   0   4 -10   -0.50    2.50
   0  -4  11    9.50    3.10
   0  -4 -11   11.30    2.80
   0  -4 -11   10.40    2.00
   0   4 -11   11.40    3.40
   0  -5   0   -1.60    1.00
   0   5   0    1.90    1.00
   0  -5  -1   82.09    3.40
   0   5   1   85.19    3.30
   0   5  -1   79.99    3.40
   0   5   1   81.59    3.10
   0  -5   1   84.29    3.40
   0  -5   1   85.79    3.60
   0  -5   2    7.70    1.30
   0  -5   2   10.10    1.50
   0  -5  -2    9.30    1.20
   0   5   2    7.90    1.10
   0   5  -2    9.40    1.40
   0   5   2   11.90    0.90
   0   5  -3   24.30    2.20
   0  -5   3   26.10    2.10
   0   5   3   27.00    1.50
   0  -5   3   29.00    2.20
   0  -5  -3   26.20    1.70
   0   5   3   29.50    2.10
   0  -5   4   21.00    1.80
   0   5  -4   21.70    2.30
   0  -5   4   20.40    2.10
   0   5   4   19.50    1.50
   0   5   4   18.00    1.70
   0   5   5  157.28    6.20
   0  -5   5  162.18    6.40
   0   5  -5  154.08    6.50
   0   5   5  153.48    5.70
   0   5   6    5.30    1.70
   0   5   6    4.90    1.30
   0   5  -6    7.00    2.10
   0  -5   6    6.50    1.90
   0  -5   7   64.69    4.20
   0   5   7   58.29    4.00
   0   5   7   60.49    3.40
   0   5  -7   66.99    4.50
   0   5  -8   -0.40    2.10
   0  -5   8    3.70    2.20
   0   5   8    4.30    2.10
   0   5   8    0.70    1.60
   0   5   9    7.10    2.60
   0   5  -9    6.30    2.70
   0  -5  -9    7.90    1.50
   0  -5   9    8.40    2.50
   0   5   9    5.50    1.90
   0   5 -10    1.40    2.80
   0  -5 -10    2.80    1.50
   0   5  10    1.90    2.50
   0  -5  10    3.20    2.60
   0   5 -11    3.70    2.90
   0  -5 -11    4.80    1.80
   0  -5 -11    3.30    2.50
   0  -5  11    5.40    2.90
   0  -6   0  609.94   20.20
   0   6   0  641.44   20.00
   0  -6   1    4.00    1.30
   0   6  -1    6.20    1.30
   0  -6   1    3.30    1.10
   0  -6  -1    5.10    1.30
   0   6   1    4.90    1.00
   0   6   1    4.30    1.10
   0   6   2   51.49    2.30
   0   6   2   47.60    2.50
   0  -6  -2   51.59    2.60
   0   6  -2   48.50    2.80
   0  -6   2   52.09    2.80
   0  -6   2   52.29    2.80
   0  -6   3  164.38    6.30
   0   6   3  166.98    6.10
   0   6  -3  169.88    6.40
   0   6   3  162.88    5.60
   0  -6  -3  165.88    5.90
   0  -6   3  159.38    6.10
   0  -6  -4   42.00    2.20
   0   6  -4   37.20    2.80
   0  -6   4   42.60    2.60
   0   6   4   41.40    2.10
   0  -6   4   41.80    3.00
   0   6   4   39.30    2.60
   0   6   5    4.50    1.10
   0   6  -5    4.20    1.80
   0  -6   5   -0.80    1.60
   0   6   5    3.30    1.50
   0   6   6    0.00    1.10
   0  -6   6   -0.50    1.70
   0   6  -6    3.80    2.10
   0   6   6    3.20    1.70
   0   6   7    2.70    1.40
   0   6   7    1.20    1.80
   0   6  -7    4.00    2.30
   0  -6   7    3.20    2.00
   0   6  -8   15.60    3.10
   0  -6   8   14.90    2.90
   0   6   8   23.20    3.00
   0   6   8   22.70    2.30
   0   6  -9   -1.60    2.30
   0  -6  -9    0.30    1.20
   0   6   9    1.90    1.70
   0  -6   9   -3.00    2.10
   0   6   9    2.10    2.30
   0   6  10   16.30    3.10
   0  -6 -10   12.70    1.80
   0  -6  10   11.20    3.00
   0   6 -10   11.60    3.10
   0  -6 -11    2.00    2.40
   0  -6  11   -1.40    2.50
   0   6 -11   -0.40    2.90
   0   6  11   -3.50    2.60
   0   7   0    0.60    1.00
   0   7   0   -1.20    1.00
   0  -7   0    0.00    1.20
   0   7   1   44.20    2.20
   0  -7  -1   44.70    2.70
   0   7  -1   47.90    2.60
   0  -7   1   48.60    2.90
   0   7   1   46.00    2.30
   0   7   2  597.24   19.90
   0  -7   2  624.14   20.00
   0   7  -2  616.94   20.10
   0  -7  -2  615.54   20.00
   0  -7   2  612.94   20.10
   0   7   2  628.54   19.70
   0   7   3   65.39    3.20
   0   7  -3   64.79    3.60
   0  -7  -3   65.59    3.10
   0  -7   3   61.89    3.50
   0   7   3   69.69    2.60
   0  -7   3   62.69    3.50
   0  -7  -4  103.99    4.10
   0   7  -4  100.59    4.80
   0   7   4  107.19    4.50
   0   7   4  103.89    3.90
   0  -7   4  108.29    4.80
   0  -7   4  101.99    4.50
   0  -7   5   50.99    3.50
   0   7  -5   46.50    3.60
   0  -7   5   58.79    3.20
   0   7   5   52.89    2.60
   0   7   5   57.99    3.40
   0   7  -6   31.80    3.20
   0  -7   6   23.00    2.80
   0   7   6   20.10    2.30
   0   7   6   28.00    2.00
   0   7   7    0.30    1.30
   0  -7   7    4.70    2.20
   0   7  -7    1.00    2.20
   0   7   7   -1.30    1.60
   0  -7   8    0.40    2.10
   0   7   8    0.20    1.50
   0   7  -8   -2.40    2.30
   0   7   8   -2.30    1.90
   0   7   9   14.90    2.90
   0   7  -9    9.70    2.90
   0  -7   9    1.70    2.40
   0   7 -10    2.20    2.80
   0  -7  10   -2.40    2.60
   0   7  10    5.20    2.80
   0  -7 -10    3.80    1.50
   0  -7 -11    4.30    2.60
   0   7 -11    0.20    3.00
   0   7  11    0.10    2.80
   0  -7  11    3.30    2.90
   0   8   0  258.47    8.60
   0   8   0  253.57    8.60
   0  -8   0  238.28    8.90
   0   8   1    0.60    1.00
   0   8  -1    0.60    1.20
   0   8   1    0.50    0.90
   0  -8  -1   -0.40    1.40
   0  -8   1    1.30    1.50
   0  -8   2  255.87    9.10
   0   8   2  256.17    8.60
   0   8   2  255.77    8.90
   0   8  -2  255.47    9.00
   0  -8   2  257.17    9.00
   0  -8  -2  248.88    8.90
   0  -8   3    2.00    1.60
   0   8   3    5.60    1.30
   0  -8  -3    3.40    1.30
   0   8   3    4.80    0.90
   0   8  -3    3.80    1.50
   0  -8   3    6.20    1.60
   0   8   4   31.70    1.90
   0   8  -4   38.60    3.10
   0  -8   4   33.40    2.60
   0  -8  -4   37.00    2.40
   0   8   4   24.90    2.20
   0  -8   4   33.80    2.80
   0   8  -5   10.40    2.20
   0  -8   5   12.30    2.10
   0   8   5   13.10    2.00
   0   8   5   12.40    1.30
   0  -8   5   13.00    1.90
   0   8   6   26.60    1.90
   0   8  -6   19.50    2.90
   0  -8   6   17.10    2.50
   0   8   6   28.10    2.70
   0   8   7    5.60    2.10
   0  -8   7    3.80    2.20
   0   8   7    4.10    1.40
   0   8  -7    3.80    2.50
   0   8  -8   -0.60    2.30
   0  -8   8   -4.90    2.00
   0   8   8   -0.60    1.40
   0   8   8   -1.00    2.00
   0   8   9    2.80    2.40
   0   8  -9    5.00    2.90
   0  -8   9    2.90    2.50
   0   8  10    4.60    2.80
   0  -8 -10    2.90    1.50
   0  -8  10   -1.10    2.50
   0   8 -10    0.70    2.80
   0   8  11    4.20    3.10
   0  -8  11    5.90    3.10
   0   8 -11   12.50    3.50
   0  -9   0   -3.00    1.40
   0   9   0   -0.70    1.10
   0   9   0   -0.10    1.10
   0   9   1    3.80    1.10
   0   9  -1    5.50    1.50
   0   9   1    4.50    1.20
   0  -9  -1    3.90    1.60
   0  -9   1    1.90    1.60
   0  -9   2    7.10    1.70
   0   9  -2    7.40    1.70
   0   9   2    7.30    1.20
   0  -9  -2    5.30    1.50
   0   9   2    9.40    1.50
   0  -9   2    8.30    1.60
   0  -9  -3    4.10    1.40
   0  -9   3    4.40    1.70
   0   9  -3    3.30    1.60
   0   9   3    4.60    1.40
   0  -9   3    1.80    1.60
   0   9   3    4.30    0.90
   0  -9   4    3.80    1.60
   0   9   4    2.00    1.40
   0  -9   4    2.60    1.60
   0   9  -4    5.00    1.90
   0  -9  -4    2.20    1.20
   0   9   4    1.20    0.80
   0  -9   5   -0.10    1.70
   0   9   5    0.30    1.40
   0   9  -5   -0.30    1.80
   0  -9   5   -0.70    1.50
   0   9   5    0.20    0.90
   0   9   6   28.50    2.10
   0   9  -6   23.70    3.10
   0  -9   6   26.50    3.00
   0   9   6   26.30    2.80
   0   9   7   13.70    1.70
   0  -9   7   11.70    2.70
   0   9  -7   16.30    3.00
   0   9   7    9.00    2.30
   0   9  -8   -2.40    2.40
   0   9   8    2.10    2.10
   0  -9   8    1.20    2.40
   0   9   9    9.30    2.80
   0  -9   9   13.50    3.10
   0   9  -9   13.20    3.40
   0   9 -10   11.10    3.30
   0   9  10   15.70    3.30
   0  -9  10    8.40    3.10
   0   9  11    4.50    3.10
   0  -9  11    3.00    3.00
   0   9 -11    5.20    3.20
   0  10   0   -0.50    1.20
   0  10   0    0.90    1.30
   0 -10   0    3.50    1.60
   0 -10   1  166.18    6.70
   0  10   1  165.18    6.10
   0  10  -1  158.88    6.20
   0 -10  -1  169.28    6.50
   0  10   1  156.28    5.90
   0  10   2    5.20    1.40
   0  10   2    9.00    1.30
   0  10  -2    7.10    1.70
   0 -10  -2    5.30    1.60
   0 -10   2   10.20    2.00
   0  10   3    0.40    1.30
   0 -10   3    0.50    1.50
   0 -10  -3   -2.70    1.20
   0  10  -3    1.00    1.60
   0 -10   3    2.60    1.50
   0 -10   4   21.60    2.30
   0  10   4   21.40    1.50
   0 -10   4   19.40    2.30
   0 -10  -4   20.90    2.00
   0  10  -4   19.10    2.40
   0  10   4   19.20    2.10
   0 -10   5    1.90    1.80
   0  10   5    0.90    1.50
   0  10  -5   -1.80    1.70
   0 -10   5   -1.80    1.70
   0  10   5    0.10    0.90
   0 -10   6   -1.90    1.90
   0  10   6    4.90    1.20
   0  10   6    5.50    1.90
   0  10  -6    1.60    2.20
   0  10   7    2.20    1.30
   0  10   7    8.00    2.20
   0  10  -7    3.20    2.50
   0 -10   7    1.40    2.20
   0  10  -8    2.70    2.60
   0 -10   8    3.70    2.60
   0  10   8   -1.10    2.00
   0  10  -9    1.00    2.70
   0  10   9    0.00    2.30
   0 -10   9   -1.60    2.50
   0  10 -10   -1.30    2.80
   0 -10  10   -0.70    2.70
   0  10  10   -2.60    2.40
   0  10  11   -4.20    2.80
   0  10 -11   -2.20    2.90
   0 -10  11   -0.90    2.80
   0 -11   0    0.90    1.70
   0  11   0   -0.20    1.20
   0  11   0    1.30    1.30
   0  11  -1  128.09    5.20
   0  11   1  122.19    5.10
   0 -11  -1  125.79    5.60
   0  11   1  129.39    4.90
   0 -11   1  126.29    5.70
   0  11  -2   62.59    3.50
   0 -11  -2   67.09    3.80
   0 -11   2   61.49    3.90
   0  11   2   64.29    3.40
   0  11   2   65.39    3.10
   0  11  -3   49.80    3.50
   0 -11   3   56.69    3.90
   0 -11   3   59.39    3.60
   0 -11  -3   61.29    3.60
   0  11   3   59.19    3.30
   0  11   3   55.69    2.80
   0  11  -4   -0.20    1.60
   0  11   4   -0.90    0.80
   0 -11  -4    0.30    1.40
   0 -11   4    0.20    1.70
   0 -11   4   -2.40    1.60
   0  11   4   -0.80    1.30
   0 -11   5    9.20    2.30
   0  11   5   15.20    1.30
   0  11  -5    7.30    2.30
   0  11   5   13.40    2.20
   0 -11   5   10.10    2.30
   0  11   6    8.10    2.10
   0 -11   6    6.10    2.30
   0  11  -6    4.30    2.40
   0  11   6    3.20    1.20
   0 -11   7    2.20    2.30
   0  11  -7    6.10    2.60
   0  11   7    0.80    1.90
   0  11   8    4.20    2.30
   0 -11   8    3.50    2.60
   0  11  -8    5.30    2.80
   0  11  -9    5.60    2.90
   0 -11   9    2.60    2.70
   0  11   9    2.50    2.50
   0  11  10   -0.70    2.50
   0 -11  10   -4.20    2.80
   0  11 -10   -0.10    3.00
   0 -12   0    2.30    1.80
   0  12   0    2.90    1.30
   0  12   0    1.30    1.30
   0  12   1   56.19    3.20
   0  12  -1   55.99    3.30
   0 -12  -1   62.59    3.90
   0  12   1   58.29    3.00
   0 -12   1   54.19    3.90
   0  12   2    3.40    1.40
   0 -12  -2    3.10    1.80
   0  12   2    3.70    1.20
   0 -12   2    4.60    2.00
   0  12  -2    2.20    1.60
   0  12   3    7.80    1.40
   0 -12  -3   13.50    2.10
   0  12   3    7.70    1.70
   0 -12   3    8.10    2.20
   0  12  -3   10.70    2.10
   0  12  -4   11.00    2.20
   0 -12   4   10.80    2.30
   0 -12   4    7.90    2.20
   0  12   4    9.90    1.90
   0 -12  -4   13.90    2.10
   0  12   4   14.10    1.30
   0 -12   5   35.20    3.40
   0  12  -5   38.70    3.60
   0  12   5   34.40    2.00
   0 -12   5   30.80    3.30
   0  12   5   30.80    2.90
   0  12   6   10.00    1.40
   0 -12   6    9.60    2.50
   0  12  -6    8.60    2.70
   0  12   6    8.20    2.10
   0 -12   7   40.00    4.00
   0  12   7   36.60    3.50
   0  12  -7   28.70    3.70
   0 -12   8    5.50    2.80
   0  12  -8    0.00    2.50
   0  12   8    7.70    2.70
   0 -12   9    1.90    2.80
   0  12   9    1.80    2.40
   0  12  -9    7.30    3.10
   0 -12  10   -1.10    3.00
   0  12  10    2.10    2.80
   0  12 -10   -1.00    3.10
   0 -13   0    0.20    1.80
   0  13   0   -1.50    1.30
   0  13   0   -0.80    1.20
   0  13   1   42.70    2.70
   0  13  -1   45.50    3.00
   0  13   1   44.80    3.00
   0 -13  -1   40.10    3.40
   0 -13   1   38.80    3.40
   0  13   2  114.89    4.80
   0 -13   2  116.39    5.90
   0  13  -2  120.29    5.30
   0 -13  -2  120.39    5.60
   0  13   2  120.29    5.20
   0  13   3    4.10    1.30
   0 -13  -3    3.60    1.80
   0  13  -3    5.10    1.90
   0 -13   3    0.80    1.90
   0  13   3    5.70    1.70
   0  13  -4   35.10    3.30
   0  13   4   44.80    3.40
   0  13   4   34.10    2.10
   0 -13   4   28.70    3.20
   0 -13  -4   33.50    2.90
   0  13   5   16.50    2.40
   0  13   5   18.90    1.50
   0 -13   5   16.50    2.80
   0 -13   5   14.90    2.50
   0  13  -5   19.10    2.90
   0 -13   6    2.70    2.40
   0  13   6    2.30    1.90
   0  13  -6    4.90    2.60
   0  13   7    5.30    2.30
   0 -13   7   -0.80    2.40
   0  13  -7    4.90    2.70
   0  13   8    5.70    2.50
   0  13  -8    7.60    3.00
   0 -13   8    5.70    2.90
   0  13  -9    4.90    3.20
   0  13   9    5.20    2.60
   0 -13   9    3.90    3.00
   0  13  10   -0.10    2.70
   0  13 -10   -2.50    3.10
   0  14   0   36.60    2.70
   0  14   0   32.80    2.80
   0 -14   0   34.70    3.40
   0  14   1   16.90    1.90
   0 -14  -1   13.70    2.50
   0  14  -1   17.90    2.20
   0  14   1   15.80    2.10
   0 -14   1   15.00    2.60
   0 -14   2   13.20    2.60
   0 -14  -2   12.00    2.30
   0  14   2   10.30    1.90
   0  14  -2   14.30    2.20
   0  14   2   11.60    1.60
   0  14   3   -0.70    1.10
   0 -14  -3   -0.70    1.70
   0  14   3    0.60    1.60
   0  14  -3    2.10    1.80
   0 -14   3   -0.40    2.00
   0 -14   4   46.40    3.90
   0  14  -4   40.40    3.60
   0 -14  -4   40.40    3.30
   0  14   4   38.60    3.30
   0  14   4   37.80    2.20
   0 -14   5   24.90    3.40
   0  14   5   20.50    2.80
   0  14  -5   20.60    3.20
   0  14   5   27.70    1.90
   0 -14   6    3.40    2.30
   0  14   6    1.60    1.90
   0  14  -6   -2.50    2.20
   0  14  -7   -2.90    2.50
   0  14   7   -0.70    1.90
   0 -14   7    4.00    2.70
   0  14   8   -1.20    2.20
   0  14  -8   -4.30    2.50
   0  14   9    1.40    2.60
   0  14  -9   -2.60    2.80
   0  14 -10   -0.10    3.20
   0  14  10    2.30    2.80
   0  15   0   -0.60    1.30
   0 -15   0    0.40    2.10
   0  15   0   -1.30    1.50
   0  15   1    2.40    1.50
   0  15  -1    1.40    1.40
   0 -15  -1    3.80    2.30
   0  15  -1    1.20    1.60
   0 -15   1    1.60    2.20
   0  15   1    2.70    1.70
   0  15   2   10.20    1.80
   0 -15  -2    8.90    2.30
   0  15  -2   12.70    2.30
   0 -15   2    8.20    2.50
   0  15   2    9.70    1.70
   0  15   3    0.50    1.30
   0  15  -3   -4.00    1.70
   0 -15   3    0.60    2.30
   0  15   3    1.90    1.60
   0 -15  -3    0.80    2.00
   0 -15   4   14.10    2.90
   0  15   4    8.00    2.10
   0  15  -4   13.50    2.60
   0 -15  -4    9.80    2.30
   0  15   4   11.70    1.40
   0  15  -5    3.20    2.40
   0 -15   5    5.80    2.60
   0  15   5    1.50    2.00
   0  15   6    0.80    2.00
   0  15  -6   -0.80    2.50
   0  15   7    4.40    2.20
   0  15  -7    0.90    2.70
   0  15   8    5.80    2.60
   0  15  -8    1.30    2.80
   0  15   9   30.90    4.10
   0  15  -9   35.60    4.70
   0  16   0    1.90    1.80
   0  16   0    1.00    1.60
   0 -16   0    6.60    2.40
   0 -16  -1   74.19    5.10
   0  16   1   74.19    3.90
   0  16  -1   74.49    4.10
   0 -16   1   76.29    5.20
   0  16  -1   68.49    4.10
   0  16   1   67.29    4.10
   0  16   2  102.69    4.50
   0 -16  -2  105.09    5.70
   0  16   2   89.69    4.90
   0 -16   2   96.39    5.60
   0  16  -2   93.19    5.00
   0  16   3    2.80    1.40
   0 -16   3    0.90    2.30
   0  16  -3   -0.10    2.00
   0  16   3    2.20    1.70
   0 -16  -3    0.70    2.20
   0  16   4    2.90    1.20
   0  16  -4    3.40    2.40
   0  16   4    1.30    1.90
   0 -16   4    0.80    2.40
   0 -16  -4    2.40    2.10
   0  16  -5   34.20    3.90
   0  16   5   40.20    3.60
   0 -16   5   34.80    4.10
   0  16   6    3.30    2.10
   0  16  -6    2.90    2.60
   0  16  -7    5.80    3.00
   0  16   7    2.20    2.10
   0  16  -8    6.70    3.30
   0  16   8    8.30    2.80
   0  16   9    0.80    2.60
   0  16  -9   -1.40    3.10
   0 -17   0    2.50    2.40
   0  17   0    2.40    1.60
   0  17   0    1.10    1.70
   0  17  -1   26.00    2.70
   0 -17   1   25.10    3.50
   0  17   1   24.50    2.40
   0  17   1   25.00    2.80
   0  17  -1   26.70    2.80
   0 -17  -1   24.90    3.30
   0 -17  -2   40.20    3.90
   0  17   2   41.10    3.40
   0  17   2   43.20    3.00
   0 -17   2   30.50    3.70
   0  17  -2   45.90    3.80
   0 -17  -3    0.60    2.30
   0  17   3    2.40    1.40
   0 -17   3   -1.90    2.40
   0  17   3    1.70    1.80
   0  17  -3    1.60    2.10
   0  17   4   11.50    2.40
   0 -17   4    3.80    2.90
   0  17  -4    7.50    2.60
   0 -17  -4   10.00    2.60
   0  17   5    3.80    1.90
   0 -17   5    4.40    2.80
   0  17  -5    1.60    2.50
   0  17   6    5.00    2.20
   0  17  -6   10.70    3.00
   0  17   7    0.00    2.20
   0  17  -7    8.40    3.10
   0  17  -8   -5.00    2.80
   0  17   8   -2.10    2.40
   0  17  -9    2.90    3.40
   0  17   9    0.30    2.70
   0  18   0   56.39    3.70
   0  18   0   54.99    3.70
   0 -18   0   42.80    4.30
   0  18  -1   63.99    4.00
   0 -18  -1   46.60    4.30
   0  18   1   68.29    3.90
   0  18   1   56.69    4.00
   0 -18   1   64.59    5.20
   0  18  -1   55.49    4.10
   0 -18  -2   12.60    2.90
   0  18  -2   12.70    2.50
   0  18   2   13.20    2.10
   0  18   2    7.00    2.00
   0 -18   2    8.50    2.90
   0 -18   3    2.40    2.80
   0  18   3    1.30    1.50
   0  18   3   -1.00    1.60
   0 -18  -3    0.60    2.40
   0  18  -3    1.80    2.20
   0  18  -4   75.89    5.10
   0 -18   4   66.69    5.60
   0  18   4   79.99    4.80
   0 -18  -4   81.49    5.50
   0  18  -5    1.90    2.50
   0  18   5    2.90    2.00
   0  18  -6   -0.40    2.60
   0  18   6   -2.20    2.00
   0  18  -7   -0.30    2.80
   0  18   7    1.00    2.40
   0  18   8   -1.70    2.40
   0  18  -8   -1.90    2.70
   0 -19   0    0.40    2.70
   0  19   0   -1.60    1.70
   0  19   0    2.90    2.00
   0  19   1    6.40    2.20
   0 -19   1   17.70    3.50
   0  19  -1    8.20    2.30
   0  19   1   11.00    2.20
   0 -19  -1    5.20    2.80
   0  19  -1   11.20    2.30
   0 -19  -2    1.30    2.50
   0  19   2    2.70    2.00
   0  19   2    2.90    1.70
   0 -19   2    2.90    2.80
   0  19  -2    5.10    2.20
   0  19  -2    4.00    2.20
   0  19  -3    2.90    2.40
   0  19   3    1.90    2.00
   0  19   3    2.30    1.60
   0 -19  -3    2.10    2.60
   0 -19   3    1.30    2.90
   0  19   4    0.20    1.90
   0  19  -4   -0.10    2.30
   0 -19   4    3.40    2.90
   0  19  -5    0.60    2.40
   0  19   5   -0.10    1.90
   0  19   6    5.90    2.50
   0  19  -6    0.10    2.70
   0  19  -7   13.00    3.60
   0  19   7   11.40    2.80
   0  19  -8    0.80    3.10
   0  19   8   -3.80    2.40
   0 -20   0    1.20    2.90
   0  20   0    4.10    2.00
   0  20   0    1.30    2.10
   0  20   1    1.70    1.90
   0  20  -1   -1.70    2.00
   0 -20  -1   -0.60    2.80
   0  20  -1    6.00    2.10
   0 -20   1    1.70    2.90
   0 -20   2    2.70    3.10
   0 -20  -2   -3.00    2.50
   0  20  -2    4.10    2.20
   0  20  -2    9.00    2.50
   0  20   2    3.00    2.10
   0  20   2    5.30    1.80
   0  20   3   13.60    2.70
   0  20   3   10.10    2.00
   0 -20   3    5.70    3.20
   0  20  -3   12.30    2.80
   0 -20  -3   10.90    3.00
   0  20   4    0.80    2.00
   0 -20   4   -5.10    2.90
   0  20  -4    1.30    2.40
   0  20   5   17.20    3.00
   0  20  -5   10.70    3.00
   0  20  -6    2.00    2.80
   0  20   6    6.20    2.60
   0  20  -7    0.40    3.00
   0  20   7    1.70    2.30
   0  20  -8   13.40    3.90
   0 -21   0   -0.80    3.00
   0  21   0    1.80    2.10
   0  21   0    0.50    1.80
   0  21   1    2.90    1.80
   0 -21  -1    2.40    3.10
   0  21   1    2.40    2.20
   0  21  -1    3.10    2.10
   0 -21   1    4.10    3.30
   0  21  -1   -0.70    2.00
   0  21  -2    7.10    2.50
   0  21   2    4.50    1.90
   0 -21   2   -0.60    2.80
   0  21  -2    6.10    2.40
   0 -21  -2    9.10    3.20
   0  21   2    4.50    2.10
   0 -21   3    2.80    3.10
   0 -21  -3    6.40    2.90
   0  21   3    7.50    2.30
   0  21   3    7.20    2.00
   0  21  -3    9.30    2.70
   0  21  -4   -2.50    2.30
   0  21   4   -2.80    1.90
   0  21  -5    8.50    2.90
   0  21   5    8.60    2.60
   0  21   6   10.00    2.80
   0  21  -6    6.50    3.10
   0  21   7   -1.10    2.40
   0  21  -7    4.90    3.30
   0  22   0    4.70    2.00
   0  22   0    1.40    2.10
   0 -22   0   -4.50    2.90
   0 -22   1   -3.00    2.90
   0  22   1    1.90    1.90
   0  22  -1    0.00    2.10
   0  22  -1    0.50    2.00
   0 -22  -1    0.60    3.10
   0  22   1   -0.30    1.70
   0  22  -2    0.30    2.10
   0  22   2    1.30    2.10
   0 -22  -2   -5.20    2.80
   0 -22   2   -0.10    3.00
   0  22   2    3.40    1.90
   0  22  -2    1.10    2.10
   0  22   3    1.80    1.90
   0  22  -3   -0.70    2.20
   0  22   3    4.60    2.40
   0  22  -3   -0.10    2.40
   0 -22   3    1.70    3.20
   0  22  -4   -2.00    2.40
   0  22   4   -1.60    2.20
   0  22   5    2.40    2.30
   0  22  -5    3.20    2.70
   0  22   6    4.20    2.70
   0  22  -6    1.80    3.00
   0  23   0    0.30    2.10
   0  23   0    1.10    1.90
   0 -23   0   -3.10    2.80
   0 -23  -1   -2.40    2.90
   0  23   1    2.30    2.00
   0  23  -1    1.40    2.20
   0 -23   1   -3.40    2.90
   0  23  -1    2.70    2.10
   0  23   1    0.80    2.10
   0  23   2    3.60    2.20
   0 -23   2   -1.70    3.10
   0  23   2   -0.60    1.80
   0  23  -2    1.00    2.20
   0  23  -2    1.60    2.20
   0  23  -3    0.00    2.40
   0  23  -3   -1.20    2.20
   0  23   3    0.50    2.20
   0  23   4    5.40    2.50
   0  23  -4    4.10    2.70
   0  23   5   -0.20    2.20
   0  23  -5   -3.00    2.50
   0  23  -6    5.80    3.20
   0  23   6    1.40    2.50
   0  24   0    9.10    2.60
   0  24   0   14.80    2.60
   0  24   1   10.90    2.70
   0  24  -1    7.50    2.60
   0  24  -1    4.60    2.30
   0  24   1    9.70    2.30
   0  24  -2    0.40    2.40
   0  24   2    1.60    2.10
   0  24  -2    1.40    2.20
   0  24   2    3.40    2.10
   0  24  -3    9.20    2.80
   0  24   3    5.80    2.70
   0  24  -3    2.80    2.80
   0  24  -4    1.70    2.50
   0  24  -4    0.50    2.50
   0  24   4    2.10    2.40
   0  24   5    1.50    2.40
   0  24  -5    2.60    2.90
   0  25   0    0.80    2.30
   0  25   0    1.20    2.20
   0  25  -1    2.10    2.20
   0  25   1   -0.80    2.10
   0  25   1    1.60    2.40
   0  25  -1    0.80    2.40
   0  25   2   -1.10    2.10
   0  25  -2    0.50    2.40
   0  25  -2   -0.80    2.30
   0  25   3    0.70    2.50
   0  25  -3   -0.30    2.60
   0  25  -3    2.90    2.70
   0  25  -4   -4.40    2.60
   0  25  -4    5.30    2.80
   0  25   4    3.00    2.50
   0  26   0    2.90    2.30
   0  26   0   -1.80    2.40
   0  26  -1    4.80    2.50
   0  26  -1    2.60    2.70
   0  26   1    3.10    2.40
   0  26  -2    8.10    2.70
   0  26  -2    3.40    2.70
   0  26   2    5.10    2.50
   0  26  -3    1.10    2.70
   0  26   3    3.10    2.70
   0  26  -3    5.60    2.80
   0  27   0    1.80    2.50
   0  27   0    1.70    2.30
  -1   0   0    0.00    0.10
  -1   0   0    0.10    0.10
   1   0   0   -0.30    0.20
   1   0   0    0.00    0.10
   1   0  -1   18.50    1.00
   1   0   1   18.70    1.00
  -1   0   1   18.40    0.90
   1   0   1   19.80    1.00
  -1   0  -1   17.50    0.90
  -1   0   1   18.90    0.90
   1   0   2  216.78    7.30
  -1   0   2  215.18    7.20
  -1   0   2  216.28    7.20
   1   0   2  220.68    7.30
  -1   0  -2  216.68    7.10
   1   0   3  648.54   20.50
  -1   0  -3  644.34   20.30
  -1   0   3  639.84   20.40
   1   0   3  628.74   20.50
  -1   0   3  637.04   20.50
  -1   0  -4   34.30    1.90
  -1   0   4   30.60    2.30
   1   0  -4   34.90    1.50
   1   0   4   36.00    2.40
  -1   0   4   37.30    2.30
   1   0   4   34.90    2.50
  -1   0   5   21.60    2.00
   1   0   5   22.60    2.10
   1   0  -5   20.00    1.40
  -1   0   5   21.40    1.90
  -1   0  -5   20.90    1.60
   1   0   5   23.00    2.20
  -1   0   6   45.90    2.90
   1   0  -6   40.40    2.20
  -1   0  -6   42.20    2.40
  -1   0   6   40.90    3.00
   1   0   6   45.40    3.20
   1   0   6   46.80    3.10
   1   0   7   -0.50    1.60
   1   0  -7    0.70    1.00
  -1   0   7   -0.70    1.50
   1   0  -7    2.20    1.90
  -1   0  -7   -1.20    1.10
  -1   0  -8   11.90    1.80
   1   0  -8    8.90    1.60
   1   0   8   14.50    2.30
  -1   0   8   10.20    2.20
   1   0  -8    7.00    2.20
   1   0   9   30.10    3.30
  -1   0   9   22.10    2.90
   1   0  -9   25.50    3.20
  -1   0  -9   27.90    2.50
  -1   0  -9   23.70    3.20
  -1   0  10   -2.90    2.00
   1   0 -10   -0.70    2.30
   1   0  10    0.10    2.10
  -1   0 -10    0.60    2.30
  -1   0  11    6.40    2.70
   1   0 -11    3.30    2.70
  -1   0 -11    8.60    3.00
   1   0  11    7.20    2.70
  -1   1  -1  530.45   16.90
   1  -1  -1  539.95   16.70
  -1  -1   1  525.25   16.90
   1   1   1  531.85   16.90
   1   1   1  540.65   16.90
   1  -1   1  525.95   16.90
   1   1  -1  530.55   16.90
  -1   1   1  542.65   16.80
  -1   1   1  542.85   16.70
   1   1   2   29.60    1.60
  -1   1  -2   27.60    1.60
  -1  -1   2   25.70    1.70
   1   1   2   31.20    1.80
   1  -1   2   30.10    1.40
  -1   1   2   27.80    1.50
   1  -1   2   27.10    1.80
  -1   1   2   27.70    1.60
   1   1  -2   24.80    1.80
  -1   1  -3   65.29    2.70
   1   1   3   63.29    2.90
  -1  -1   3   62.39    2.90
   1   1   3   64.69    2.80
  -1   1   3   63.69    2.70
   1  -1   3   63.79    3.00
  -1   1   3   66.09    2.90
   1   1  -3   64.99    2.50
   1  -1   3   59.69    2.90
   1  -1   3   64.09    2.30
   1   1  -3   61.89    3.00
  -1  -1   4   46.10    2.60
   1   1   4   50.59    2.60
  -1   1  -4   43.50    2.30
   1   1   4   49.00    2.60
   1   1  -4   41.70    2.70
   1   1  -4   45.50    2.10
  -1   1   4   47.20    2.40
   1  -1   4   45.80    1.90
  -1   1   4   41.90    2.70
   1  -1   4   47.00    2.70
  -1   1  -5   72.99    3.20
  -1  -1   5   74.09    3.60
   1  -1  -5   75.19    2.60
   1   1   5   74.99    3.60
   1   1   5   71.09    3.70
  -1   1   5   72.49    3.60
   1   1  -5   76.19    3.10
   1   1  -5   68.19    3.80
  -1  -1  -5   73.79    3.00
   1  -1   5   75.39    3.70
  -1   1   5   71.09    3.40
  -1   1  -6   30.20    2.30
   1   1   6   32.20    2.50
   1   1   6   28.40    2.60
  -1  -1   6   34.50    2.60
   1  -1  -6   30.40    1.70
   1  -1   6   35.90    2.70
   1   1  -6   30.60    2.70
  -1   1   6   35.10    2.70
  -1  -1  -6   31.70    2.00
   1   1  -6   28.70    2.00
  -1   1   6   30.20    2.30
   1  -1  -7   39.50    2.20
   1   1   7   42.40    3.00
  -1  -1   7   37.90    3.00
   1   1   7   37.60    3.20
  -1   1  -7   41.00    2.70
   1  -1   7   33.10    2.90
  -1   1   7   38.60    2.90
   1   1  -7   42.70    2.60
  -1  -1  -7   37.60    2.50
   1   1  -7   40.40    3.20
  -1   1   7   37.00    3.20
   1  -1  -8   44.80    3.60
  -1   1  -8   44.80    3.20
  -1  -1   8   43.60    3.40
   1   1   8   42.20    3.40
   1  -1  -8   49.60    2.70
   1   1  -8   49.60    3.80
  -1  -1  -8   46.20    2.90
   1  -1   8   48.30    3.70
  -1   1   8   48.30    3.50
   1  -1  -9   14.80    2.70
   1   1   9   12.10    2.50
  -1   1  -9   14.50    2.20
  -1  -1   9   11.40    2.50
   1  -1  -9   15.50    1.90
  -1   1  -9   13.20    2.80
   1   1  -9   10.20    2.80
  -1   1   9   19.20    2.60
  -1  -1  -9   15.70    2.00
   1  -1   9   15.70    2.70
  -1   1 -10   -2.70    2.20
  -1  -1  10    1.90    2.20
   1  -1 -10    3.20    2.40
   1   1  10    2.00    2.20
   1   1 -10    6.60    2.60
   1  -1  10    1.90    2.20
  -1  -1 -10    4.60    1.80
  -1  -1 -10    1.90    2.40
  -1   1  10    2.20    2.20
  -1   1 -11   14.50    3.40
  -1  -1  11    8.60    2.80
   1  -1 -11    9.50    3.00
   1   1  11    6.80    2.70
  -1  -1 -11    8.70    2.90
   1  -1  11    8.90    2.80
  -1   1  11    6.70    2.70
   1   1 -11   12.80    3.20
   1  -2   0    9.90    0.70
   1  -2   0   11.30    0.70
  -1   2   0   10.90    0.60
   1  -2   0   12.70    0.80
   1   2   0   10.00    0.70
  -1   2   0   11.40    0.80
   1   2   0   10.00    0.70
   1  -2  -1  382.46   12.10
   1   2   1  382.86   12.10
   1   2   1  379.16   12.00
  -1  -2   1  375.56   12.10
  -1   2   1  378.76   12.10
   1   2  -1  370.86   12.20
   1  -2   1  379.26   12.10
   1  -2   1  388.76   12.20
   1   2   2   70.79    2.90
   1  -2  -2   70.49    2.50
  -1   2  -2   66.89    2.90
  -1  -2   2   68.29    2.90
   1   2   2   66.99    2.70
  -1   2   2   72.69    2.80
   1   2  -2   68.59    3.00
   1  -2   2   72.19    2.70
  -1   2   2   72.39    2.60
   1  -2   2   69.99    3.00
   1  -2  -3   72.99    2.40
  -1   2  -3   72.39    3.00
   1   2   3   70.59    3.20
  -1  -2   3   69.29    3.10
   1   2   3   67.19    2.90
   1  -2   3   71.09    3.20
  -1   2   3   66.49    2.80
  -1   2   3   73.29    3.10
   1  -2   3   73.39    2.70
   1   2  -3   67.59    3.20
   1   2   4  304.27   10.40
  -1   2  -4  302.37   10.10
  -1  -2   4  309.97   10.40
   1   2   4  303.17   10.20
   1   2  -4  295.87   10.40
   1  -2   4  302.47    9.80
   1  -2   4  301.07   10.40
  -1   2   4  292.97   10.30
  -1   2   4  304.57   10.00
  -1  -2   5   30.10    2.30
   1   2   5   24.80    2.00
   1   2   5   22.80    2.20
  -1   2  -5   23.80    1.90
  -1   2   5   21.80    2.10
   1   2  -5   28.00    2.40
  -1   2   5   26.60    1.90
   1  -2   5   25.20    2.30
   1   2   6   83.89    4.30
  -1   2  -6   82.09    3.80
  -1  -2   6   86.69    4.10
   1   2   6   83.59    3.90
  -1   2   6   82.79    3.80
   1   2  -6   84.39    4.40
  -1  -2  -6   80.39    3.40
  -1   2   6   89.39    4.20
   1  -2   6   85.09    4.20
   1   2   7   38.70    2.90
  -1  -2   7   40.70    3.20
  -1   2  -7   41.40    2.90
   1  -2  -7   40.00    2.10
   1   2   7   43.60    3.40
   1  -2   7   45.00    3.30
  -1   2   7   48.90    3.50
  -1  -2  -7   43.80    2.50
   1   2  -7   51.79    3.80
  -1   2   7   36.20    2.80
  -1  -2   8   28.80    3.00
  -1   2  -8   26.90    3.30
   1  -2  -8   27.40    2.00
  -1   2  -8   28.50    2.60
   1  -2  -8   27.40    3.00
   1   2   8   30.40    2.90
   1   2   8   24.70    3.10
  -1   2   8   26.60    3.10
  -1  -2  -8   30.70    2.30
   1  -2   8   31.00    3.10
   1   2  -8   24.80    3.10
  -1   2   8   29.60    2.70
  -1  -2   9   12.80    2.50
   1  -2  -9   12.30    2.50
   1  -2  -9    7.80    1.50
  -1   2  -9    6.30    2.50
   1   2   9    8.40    2.20
   1   2  -9    4.20    2.40
  -1   2   9    7.80    2.20
  -1  -2  -9    9.00    1.70
   1  -2   9    7.40    2.40
   1   2  10    8.40    2.50
   1  -2 -10   10.40    1.80
  -1   2 -10   12.00    3.00
  -1  -2  10    8.80    2.70
   1  -2 -10    5.80    2.50
   1   2 -10    7.50    2.80
  -1   2  10   12.40    2.50
   1  -2  10   14.90    2.90
  -1  -2 -10   13.20    2.80
  -1  -2 -10    7.70    1.90
   1  -2 -11    5.50    2.80
   1   2  11    5.00    2.60
  -1  -2  11    1.70    2.60
  -1   2 -11    7.60    3.20
   1  -2  11    6.00    2.80
   1   2 -11    3.70    2.90
  -1   2  11    3.60    3.10
  -1  -2 -11    7.90    2.10
  -1  -2 -11    4.30    2.50
   1   3   0   29.00    1.50
   1   3   0   28.00    1.30
   1  -3   0   28.40    1.70
  -1   3   0   28.40    1.30
   1  -3   0   28.50    1.30
  -1  -3   0   27.10    1.70
   1  -3  -1   71.39    2.80
   1   3   1   70.49    2.70
  -1  -3   1   66.19    2.90
   1  -3  -1   66.69    2.40
  -1   3  -1   70.29    2.80
   1  -3   1   68.89    2.80
  -1   3   1   68.49    2.60
  -1   3   1   68.19    2.40
   1   3  -1   70.59    2.90
   1  -3   1   69.09    2.80
   1  -3  -2  123.19    4.30
   1   3   2  124.69    4.30
  -1  -3   2  123.29    4.60
   1   3   2  124.89    4.60
  -1   3   2  126.29    4.50
  -1   3   2  126.99    4.10
   1   3  -2  126.19    4.70
   1  -3   2  125.09    4.70
   1  -3   2  124.39    4.50
   1   3   3  111.29    4.50
   1  -3  -3  120.09    3.90
   1   3   3  115.39    4.20
  -1  -3   3  112.29    4.50
  -1   3   3  114.99    4.40
   1  -3   3  119.89    4.60
  -1   3   3  115.59    4.10
   1  -3   3  113.69    4.20
   1   3  -3  109.19    4.60
   1   3   4  244.18    8.20
  -1   3  -4  239.08    8.30
   1   3   4  242.78    8.50
  -1  -3   4  238.98    8.50
  -1   3   4  239.78    8.00
   1  -3   4  230.48    8.00
   1  -3   4  233.88    8.50
   1   3  -4  242.18    8.60
  -1   3   4  238.28    8.40
   1   3   5   12.80    1.70
  -1  -3   5   17.70    2.00
  -1   3  -5   16.30    1.80
   1   3   5   15.80    1.70
  -1   3   5   17.80    1.60
  -1   3   5   19.80    2.00
   1  -3   5   15.50    1.90
   1   3  -5   18.80    2.20
   1  -3   5   20.80    1.50
  -1   3  -6    3.60    1.40
   1   3   6    6.20    1.80
  -1   3  -6    5.30    1.80
   1   3   6    4.80    1.50
  -1  -3   6    1.80    1.70
  -1   3   6    3.50    1.60
   1   3  -6    2.60    1.80
   1  -3   6    5.30    1.70
  -1   3   6    4.80    1.30
  -1   3  -7   43.80    3.70
   1   3   7   32.70    3.10
  -1  -3   7   37.60    3.10
   1   3   7   41.10    2.90
   1   3  -7   38.90    3.50
  -1   3   7   37.70    2.80
   1  -3   7   36.50    3.10
  -1   3   7   37.20    3.20
  -1  -3  -7   42.90    2.40
   1  -3  -8   28.50    2.00
  -1  -3   8   35.70    3.30
  -1   3  -8   31.30    3.40
   1   3   8   37.00    3.50
   1   3   8   28.70    2.80
  -1   3   8   24.20    2.90
  -1   3   8   33.10    2.80
  -1  -3  -8   30.10    2.30
   1   3  -8   27.60    3.20
   1  -3   8   27.60    3.10
  -1  -3   9    4.00    2.20
   1  -3  -9    1.50    1.90
   1   3   9    3.40    1.90
   1   3   9    4.30    2.50
  -1   3  -9    3.20    2.60
   1  -3  -9    3.40    1.30
  -1   3   9    5.20    2.40
   1   3  -9    3.10    2.40
  -1   3   9    3.30    1.90
  -1  -3  -9    2.50    1.50
   1  -3   9    5.00    2.20
  -1  -3  10    3.10    2.50
   1   3  10    5.40    2.30
   1  -3 -10    3.60    1.50
   1  -3 -10    7.10    2.40
  -1   3 -10    4.50    2.80
  -1  -3 -10    4.00    1.70
   1  -3  10    2.10    2.50
  -1   3  10    6.20    2.30
   1   3 -10    1.90    2.70
  -1  -3  11    4.60    2.60
  -1   3 -11    2.70    3.00
   1   3  11    1.00    2.40
   1  -3 -11    4.90    2.70
   1  -3  11    0.90    2.50
  -1  -3 -11    3.50    2.60
   1   3 -11    4.60    2.80
  -1  -3 -11    2.10    1.80
   1  -4   0   91.09    3.60
   1   4   0   91.99    3.40
   1   4   0   85.29    3.40
   1  -4   0   94.29    3.20
  -1  -4   0   87.89    3.60
  -1   4   0   88.39    3.20
   1   4   1    0.30    0.70
   1  -4  -1    0.00    0.90
  -1   4  -1    1.30    1.10
   1   4   1   -0.60    0.80
  -1  -4   1   -0.20    1.10
  -1   4   1    0.60    0.60
  -1   4   1   -0.40    0.70
   1  -4   1    0.70    1.00
   1   4  -1    1.70    1.00
   1  -4   1    0.10    1.00
  -1  -4  -1    0.40    1.00
  -1  -4   2  239.98    8.40
  -1  -4   2  248.68    8.40
   1   4   2  240.18    8.30
   1  -4  -2  249.88    8.20
  -1   4  -2  245.88    8.50
   1   4   2  254.97    8.10
   1  -4   2  250.27    8.40
  -1   4   2  245.28    8.30
   1  -4   2  250.27    8.50
   1   4  -2  255.47    8.50
  -1   4   2  253.17    7.90
   1  -4  -3    0.50    0.70
   1   4   3   -0.70    1.00
   1   4   3   -0.50    0.80
  -1   4  -3    1.20    1.30
  -1  -4   3    1.60    1.30
   1   4  -3    1.20    1.20
  -1   4   3    0.70    1.00
   1  -4   3    0.30    0.90
   1  -4   3   -1.20    1.20
  -1   4   3    0.90    0.70
   1   4   4  123.59    4.90
  -1   4  -4  115.29    5.20
   1   4   4  124.29    4.60
  -1  -4   4  118.19    5.10
   1  -4  -4  119.59    4.20
   1   4  -4  121.79    5.20
   1  -4   4  126.79    4.60
  -1   4   4  125.29    4.90
   1  -4   4  131.09    5.10
  -1   4   4  124.99    4.50
   1   4   5   79.09    3.50
  -1   4  -5   75.69    4.10
   1   4   5   74.79    3.80
  -1  -4   5   79.49    3.90
   1  -4   5   74.09    3.30
   1   4  -5   79.59    4.10
  -1   4   5   72.49    3.70
  -1   4   5   73.29    3.30
   1  -4   5   70.19    3.90
   1   4   6   51.89    3.00
  -1  -4   6   49.20    3.40
   1   4   6   46.30    3.30
  -1   4  -6   44.10    3.80
   1   4  -6   58.79    3.70
   1  -4   6   47.30    3.40
  -1   4   6   44.50    2.70
  -1   4   6   51.69    3.30
   1   4   7   14.20    2.00
   1   4   7   16.00    2.50
  -1   4  -7   13.90    2.60
  -1  -4   7   14.00    2.30
   1  -4   7    9.80    2.20
   1   4  -7   13.30    2.50
  -1   4   7    8.90    1.70
  -1   4   7   12.40    2.20
   1  -4  -8    2.30    1.00
   1   4   8    3.70    1.70
  -1   4  -8    4.70    2.40
  -1  -4   8    1.40    2.00
   1   4   8    0.70    2.20
  -1  -4  -8    1.40    1.20
   1  -4   8    5.40    2.20
  -1   4   8    3.80    2.10
  -1   4   8    2.90    1.60
   1   4  -8   -3.60    2.10
   1   4   9    2.50    1.90
  -1   4  -9    6.00    2.70
  -1  -4   9    1.50    2.10
   1  -4  -9    3.70    1.20
   1   4   9    2.70    2.40
  -1  -4  -9    4.20    1.50
   1  -4   9    4.20    2.30
  -1   4   9    1.70    1.80
   1   4  -9    5.50    2.50
  -1   4   9   -0.50    2.20
  -1   4 -10    6.10    2.90
  -1  -4  10    4.00    2.60
   1  -4 -10    7.90    2.40
   1   4  10    6.30    2.80
   1   4  10    4.80    2.20
   1  -4 -10    6.00    1.60
   1   4 -10    4.00    2.70
  -1   4  10    2.60    2.50
   1  -4  10    5.40    2.50
  -1   4  10    7.40    2.30
  -1  -4 -10    8.30    1.80
  -1   4 -11    0.30    2.90
  -1  -4  11    2.60    2.80
   1  -4 -11    4.10    1.70
   1  -4 -11    0.30    2.40
   1  -4  11    0.70    2.50
  -1  -4 -11   -0.20    1.70
  -1  -4 -11    2.90    2.50
   1   4 -11    2.80    2.80
   1   5   0  256.67    8.70
   1  -5   0  264.07    8.60
  -1  -5   0  263.07    8.90
   1  -5   0  266.77    8.90
   1   5   0  261.57    8.80
  -1   5   0  266.87    8.60
   1   5   1   28.30    1.80
   1   5   1   27.40    1.80
  -1  -5   1   32.40    2.10
   1  -5  -1   27.20    2.00
  -1   5  -1   29.90    2.00
  -1  -5  -1   30.50    2.00
  -1   5   1   27.90    1.80
   1   5  -1   27.30    2.00
   1  -5   1   27.80    2.10
  -1   5   1   26.20    1.50
   1  -5   1   26.10    1.90
   1   5   2   88.09    3.30
  -1  -5   2   83.49    3.60
  -1  -5   2   83.49    3.70
   1  -5  -2   90.89    3.50
   1   5   2   86.39    3.60
  -1   5  -2   93.29    3.80
   1   5  -2   85.39    3.80
  -1   5   2   92.19    3.00
  -1   5   2   84.19    3.50
   1  -5   2   90.59    3.80
  -1  -5  -2   88.39    3.50
   1  -5   2   88.39    3.70
   1   5   3   75.49    3.00
  -1  -5   3   72.59    3.40
  -1  -5   3   74.49    3.60
  -1   5  -3   81.29    3.70
   1  -5  -3   76.09    3.10
   1   5   3   74.39    3.40
   1  -5   3   75.79    3.60
   1   5  -3   75.59    3.60
  -1   5   3   76.69    2.80
  -1   5   3   74.19    3.20
   1  -5   3   73.69    3.30
   1  -5  -4  195.88    6.50
   1   5   4  197.08    6.70
  -1   5  -4  193.18    7.30
  -1  -5   4  183.98    7.20
   1   5   4  188.98    7.10
   1  -5   4  186.38    7.20
   1  -5   4  192.58    6.90
  -1   5   4  196.58    7.10
   1   5  -4  189.18    7.30
  -1   5   4  198.48    6.50
   1   5   5    4.50    1.30
  -1  -5   5    5.90    1.70
   1   5   5    2.50    1.40
  -1   5  -5    6.60    1.90
   1  -5   5    3.70    1.20
   1  -5   5    2.90    1.60
   1   5  -5    1.00    1.70
  -1   5   5    3.80    1.50
  -1   5   5    5.20    1.10
   1   5   6   35.20    2.80
  -1   5  -6   39.30    3.30
  -1  -5   6   31.40    2.80
   1   5   6   32.00    2.40
   1   5  -6   36.10    3.20
  -1   5   6   35.70    2.30
   1  -5   6   29.60    2.90
  -1   5   6   32.60    2.70
  -1  -5   7   71.49    4.50
   1   5   7   78.79    3.90
   1   5   7   75.29    4.50
  -1   5  -7   80.79    4.90
   1  -5   7   81.89    4.60
   1   5  -7   75.89    4.70
  -1   5   7   75.49    4.40
  -1   5   7   71.39    3.60
   1   5   8    4.00    2.10
  -1  -5   8    1.90    2.10
   1   5   8    0.70    1.70
  -1   5  -8    0.20    2.40
  -1   5   8   -1.10    1.40
   1  -5   8   -0.50    2.10
  -1   5   8   -0.80    2.00
   1   5  -8   -1.10    2.10
   1   5   9   -0.90    2.20
  -1   5  -9    1.10    2.50
  -1  -5   9    0.30    2.10
   1   5   9   -2.50    1.70
   1  -5  -9    0.10    1.10
   1   5  -9   -0.20    2.40
  -1   5   9   -0.50    1.70
   1  -5   9   -2.40    2.20
  -1   5   9   -1.50    2.20
  -1  -5  -9   -1.50    1.30
   1  -5 -10   11.90    1.70
  -1  -5  10   14.50    3.00
   1   5  10    9.50    2.50
   1  -5 -10   12.10    2.60
   1   5  10   10.60    3.10
  -1   5 -10   10.00    3.10
  -1   5  10   12.80    3.00
   1  -5  10   10.50    3.00
  -1  -5 -10   10.90    1.90
   1   5 -10   12.60    3.30
  -1  -5  11   15.60    3.20
  -1   5 -11    6.60    3.40
   1  -5 -11   17.30    3.00
   1  -5  11   13.60    3.20
   1   5 -11    9.80    3.30
  -1  -5 -11   17.00    3.20
  -1  -5 -11   10.00    2.10
   1   6   0   90.79    3.60
  -1   6   0   92.29    3.50
   1  -6   0   82.39    3.80
   1   6   0   90.29    3.50
  -1  -6   0   87.49    3.80
   1   6   1   17.90    1.40
   1   6   1   14.80    1.40
   1  -6  -1   17.50    1.60
  -1  -6   1   16.70    1.70
  -1   6  -1   17.10    1.60
  -1   6   1   17.50    1.50
  -1  -6  -1   13.80    1.50
   1  -6   1   17.30    1.70
   1  -6   1   12.30    1.50
   1   6  -1   17.40    1.70
  -1   6   1   15.40    1.20
   1  -6  -2   16.30    1.50
   1   6   2   17.30    1.40
   1   6   2   12.60    1.30
  -1   6  -2   17.90    1.80
  -1  -6   2   19.90    1.80
  -1  -6   2   18.10    1.70
   1  -6   2   15.80    1.70
   1   6  -2   12.70    1.60
   1  -6   2   12.10    1.50
  -1   6   2   15.00    1.40
  -1  -6  -2   18.60    1.60
  -1   6  -3  247.48    8.80
  -1  -6   3  244.88    8.70
   1  -6  -3  248.78    8.30
  -1  -6   3  244.48    8.70
   1   6   3  250.27    8.60
   1   6   3  240.38    8.20
   1   6  -3  242.88    8.70
  -1   6   3  242.58    8.50
  -1   6   3  251.17    7.90
   1  -6   3  235.78    8.60
   1  -6   3  245.28    8.60
   1   6   4    1.20    0.90
  -1   6  -4   -0.50    1.50
   1   6   4    3.50    1.40
  -1  -6   4    2.90    1.40
   1  -6  -4    1.40    0.90
  -1   6   4    0.60    0.80
  -1   6   4    2.60    1.20
   1  -6   4    2.20    1.50
   1  -6   4    0.20    1.20
   1   6  -4    4.90    1.70
   1   6   5   38.80    2.90
   1  -6  -5   41.70    2.10
  -1  -6   5   46.80    3.20
  -1   6  -5   45.80    3.40
   1   6   5   38.00    2.40
  -1   6   5   46.10    3.00
   1  -6   5   43.10    2.70
   1   6  -5   42.00    3.20
  -1   6   5   41.10    2.20
   1  -6   5   41.60    3.20
  -1  -6   6    7.20    1.90
   1   6   6   10.10    1.90
   1   6   6    7.10    1.40
  -1   6  -6    6.30    2.20
   1   6  -6    8.50    2.20
  -1   6   6    5.60    1.70
  -1   6   6    7.10    1.30
   1  -6   6    7.20    2.00
  -1   6  -7   83.09    5.20
  -1  -6   7   88.19    5.00
   1   6   7   88.19    4.30
   1   6   7   89.09    4.90
  -1   6   7   99.29    4.90
   1  -6   7   97.89    5.20
   1   6  -7   93.39    5.30
  -1   6   7   88.49    4.00
  -1  -6   8    3.10    2.20
   1   6   8    1.90    2.10
   1   6   8    4.50    1.60
  -1   6  -8   -0.20    2.30
  -1   6   8    2.50    2.10
  -1   6   8    0.30    1.40
   1   6  -8    2.00    2.30
   1  -6   8    0.10    2.20
  -1   6  -9   12.60    3.20
   1   6   9   14.00    2.90
   1   6   9   12.40    2.20
   1  -6  -9   16.10    1.60
  -1  -6   9   13.50    3.00
   1   6  -9   18.20    3.20
   1  -6   9   13.20    2.90
  -1  -6  -9   17.50    1.90
  -1   6   9   15.90    2.30
  -1   6   9   16.90    3.00
   1  -6 -10    4.90    1.40
   1  -6 -10    5.00    2.30
   1   6  10    8.90    3.00
  -1  -6  10    1.90    2.60
  -1   6 -10    4.20    2.90
   1   6 -10    0.80    2.70
  -1   6  10    0.20    2.40
  -1  -6 -10    3.00    1.60
   1  -6  10    4.30    2.60
   1   6  11    2.20    3.00
  -1   6 -11    6.50    3.20
  -1  -6  11    1.50    2.80
   1  -6 -11    4.10    2.40
   1  -6  11   -0.40    2.60
   1   6 -11    3.40    3.10
  -1   6  11    1.00    2.80
  -1  -6 -11    6.50    1.90
  -1   7   0   23.90    1.60
   1   7   0   18.50    1.60
   1   7   0   23.40    1.80
   1  -7   0   18.80    1.90
  -1  -7   0   22.10    2.00
   1   7   1  103.99    4.20
   1   7   1  105.29    4.00
  -1  -7   1  105.59    4.50
  -1   7  -1  107.19    4.20
   1  -7  -1  107.69    4.40
  -1   7   1  108.19    4.10
   1  -7   1  106.29    4.50
   1   7  -1  100.89    4.30
   1  -7   1  103.59    4.20
  -1  -7  -1  112.39    4.40
  -1   7   1  107.09    3.90
  -1  -7   2   93.99    4.30
   1   7   2   99.49    3.90
  -1   7  -2  102.09    4.20
   1   7   2  102.69    4.10
   1  -7  -2   97.69    4.10
   1  -7   2   96.89    4.30
  -1   7   2   98.89    4.00
  -1  -7  -2  100.29    4.20
  -1   7   2  100.99    3.70
   1  -7   2   98.39    4.20
   1  -7  -3  305.17   10.50
   1   7   3  319.07   10.70
  -1   7  -3  318.57   10.90
   1   7   3  311.37   10.20
  -1  -7   3  305.27   10.80
  -1  -7   3  308.17   10.80
  -1   7   3  314.17   10.00
   1   7  -3  319.07   10.90
   1  -7   3  316.87   10.80
   1  -7   3  298.97   10.70
  -1   7   3  314.47   10.70
  -1  -7   4    0.80    1.40
  -1   7  -4    0.80    1.60
   1  -7  -4    0.70    1.00
   1   7   4    0.90    0.90
   1   7   4    0.90    1.20
   1   7  -4    1.80    1.60
  -1   7   4    0.40    0.70
   1  -7   4    2.40    1.30
  -1   7   4   -0.50    1.20
   1  -7   4   -0.20    1.30
  -1  -7   5    5.10    1.80
   1   7   5    8.70    1.30
  -1   7  -5    8.50    2.10
   1  -7  -5    6.90    1.20
   1   7   5    9.00    1.70
   1  -7   5    9.30    1.90
   1  -7   5    7.10    1.50
  -1   7   5    5.10    1.60
   1   7  -5    7.30    2.00
  -1   7   5    8.50    1.10
   1   7   6   55.89    3.40
  -1  -7   6   52.39    3.70
  -1   7  -6   40.00    3.60
   1   7   6   48.60    2.80
   1   7  -6   50.79    3.90
   1  -7   6   52.79    3.30
  -1   7   6   43.90    2.50
   1  -7   6   46.80    3.60
  -1   7   6   51.39    3.40
   1   7   7   17.50    2.00
  -1  -7   7   14.00    2.60
  -1   7  -7   15.80    2.80
   1   7   7   14.00    2.50
   1  -7   7   14.60    2.70
   1   7  -7   14.40    2.70
  -1   7   7   14.80    2.50
  -1   7   7   16.30    1.70
  -1   7  -8    4.60    2.60
  -1  -7   8    5.70    2.40
   1   7   8    4.40    2.40
   1   7   8    2.10    1.60
   1  -7   8    1.70    2.40
   1   7  -8    3.60    2.40
  -1   7   8    3.60    1.50
  -1   7   8    2.20    2.00
  -1  -7   9    2.70    2.40
   1   7   9   -0.60    2.20
   1   7   9    1.20    1.80
  -1   7  -9    2.30    2.70
   1  -7   9   -0.20    2.40
   1   7  -9   -1.10    2.40
  -1   7   9    2.30    2.30
   1  -7 -10    1.20    1.60
  -1   7 -10    3.40    2.80
  -1  -7  10    0.20    2.60
   1   7  10   -1.20    2.60
   1   7 -10   -3.20    2.70
  -1   7  10   -1.80    2.30
   1  -7  10    3.80    2.70
  -1  -7 -10   -0.40    1.50
  -1  -7  11    0.50    2.90
  -1   7 -11    1.90    3.00
   1  -7 -11    3.10    2.90
   1   7  11   -0.30    2.80
   1   7 -11    3.30    3.10
  -1   7  11    0.40    2.80
  -1  -7 -11    0.80    1.70
   1  -7  11    1.00    2.90
   1   8   0   35.40    2.20
   1  -8   0   41.00    2.80
   1   8   0   41.00    2.40
  -1  -8   0   38.30    2.80
  -1   8   0   40.30    2.30
  -1   8  -1   24.00    1.90
   1   8   1   22.70    1.80
   1  -8  -1   19.40    1.90
   1   8   1   26.00    1.80
  -1  -8   1   17.70    1.90
   1  -8   1   25.40    1.90
  -1   8   1   24.40    1.90
  -1   8   1   23.90    1.70
  -1  -8  -1   19.60    1.90
   1   8  -1   23.40    2.00
   1  -8   1   27.70    2.30
   1   8   2  236.28    8.20
  -1  -8   2  236.18    8.70
   1  -8  -2  247.08    8.50
  -1   8  -2  235.68    8.50
   1   8   2  239.78    8.40
   1  -8   2  240.78    8.50
  -1  -8  -2  242.38    8.50
   1  -8   2  241.28    8.70
   1   8  -2  241.18    8.60
  -1   8   2  247.38    8.40
  -1   8   2  229.38    8.00
   1   8   3  248.68    8.90
  -1  -8   3  259.77    9.10
  -1   8  -3  248.88    9.10
   1  -8  -3  243.28    8.80
   1   8   3  251.87    8.40
  -1  -8   3  255.17    9.10
   1  -8   3  255.67    9.10
  -1   8   3  255.97    8.90
   1   8  -3  247.18    9.10
   1  -8   3  255.67    9.10
  -1  -8  -3  245.78    8.80
  -1   8   3  249.38    8.10
  -1   8  -4   14.70    2.10
  -1  -8   4   10.20    1.80
  -1  -8   4    9.20    1.80
   1  -8  -4    8.10    1.30
   1   8   4    9.90    1.30
   1   8   4    8.40    1.60
   1  -8   4   12.00    1.90
   1  -8   4    5.30    1.80
  -1   8   4    7.50    1.50
   1   8  -4    8.40    1.90
  -1   8   4    8.60    1.00
   1   8   5   18.40    2.10
  -1   8  -5   19.00    2.60
   1  -8  -5   18.00    1.60
   1   8   5   22.60    1.70
  -1  -8   5   21.70    2.60
  -1   8   5   17.40    2.10
   1  -8   5   18.10    2.40
   1   8  -5   19.60    2.50
  -1   8   5   20.10    1.50
   1  -8   5   17.00    2.10
   1   8   6   95.49    4.80
  -1   8  -6   92.79    5.20
  -1  -8   6   95.99    5.00
   1   8   6   92.99    3.90
  -1   8   6   90.29    4.60
   1   8  -6   83.79    4.80
   1  -8   6   87.49    4.50
  -1   8   6   88.69    3.70
   1  -8   6   88.29    5.00
  -1   8  -7   13.60    2.90
   1   8   7    9.60    2.30
  -1  -8   7    8.00    2.50
   1   8   7   12.40    1.80
   1   8  -7   11.00    2.70
   1  -8   7   11.80    2.60
  -1   8   7    9.20    2.20
  -1   8   7   12.70    1.60
   1   8   8    0.60    1.50
   1   8   8    3.10    2.10
  -1   8  -8    2.30    2.60
  -1  -8   8    4.40    2.50
  -1   8   8   -0.70    1.90
   1   8  -8   -1.70    2.40
   1  -8   8   -3.60    2.20
   1   8   9   18.40    3.20
  -1  -8   9   14.80    3.10
  -1   8  -9   18.60    3.50
  -1   8   9   17.50    3.00
   1  -8   9   19.60    3.30
   1   8  -9   19.70    3.50
  -1  -8  10    0.40    2.70
  -1   8 -10   -0.50    2.90
   1   8  10   -1.50    2.50
   1  -8  10    2.20    2.80
   1   8 -10    1.40    2.80
  -1  -8 -10    1.70    1.60
  -1   8  10    4.10    2.70
  -1   8 -11    3.00    3.20
   1   8  11    9.90    3.20
  -1  -8  11    8.40    3.30
   1  -8  11    6.20    3.20
   1   8 -11    3.30    3.30
  -1   8  11    5.30    3.00
   1   9   0    1.60    1.20
  -1   9   0   -0.10    1.10
  -1   9   0    2.00    1.00
   1   9   0    0.90    1.20
  -1  -9   0   -0.30    1.50
   1  -9   0    0.30    1.50
  -1  -9   1  122.89    5.30
  -1   9  -1  122.09    4.80
   1  -9  -1  121.49    5.20
   1   9   1  123.99    4.70
   1   9   1  127.29    4.90
   1  -9   1  127.59    4.80
   1   9  -1  115.79    4.90
  -1   9   1  116.69    4.80
  -1  -9  -1  125.19    5.20
   1  -9   1  115.49    5.10
  -1   9   1  121.69    4.50
   1   9   2   68.49    3.50
   1  -9  -2   73.79    3.80
   1   9   2   72.39    3.30
  -1  -9   2   72.49    3.90
  -1   9  -2   69.29    3.70
   1  -9   2   72.89    3.60
  -1  -9  -2   70.39    3.70
   1   9  -2   77.49    3.80
   1  -9   2   77.59    4.00
  -1   9   2   73.39    3.50
  -1   9   2   75.09    3.00
  -1  -9   3   12.00    1.90
   1   9   3   13.30    1.80
   1   9   3   13.40    1.30
  -1  -9   3   12.80    2.00
  -1   9  -3   10.80    1.90
   1  -9  -3   14.90    1.70
   1  -9   3   11.90    1.90
  -1  -9  -3   17.90    1.90
   1  -9   3   15.50    2.10
  -1   9   3   14.50    1.00
   1   9  -3   12.10    2.10
  -1   9   3   14.70    1.80
   1   9   4   12.00    1.30
  -1  -9   4   13.10    2.10
   1  -9  -4   10.70    1.60
  -1  -9   4   11.80    1.90
  -1   9  -4   11.60    2.10
   1   9   4   11.90    1.70
  -1   9   4   11.50    1.00
   1   9  -4   10.20    2.00
  -1   9   4   12.10    1.80
   1  -9   4    9.50    1.90
   1  -9   4   10.60    1.90
  -1   9  -5   12.60    2.30
  -1  -9   5   10.80    2.20
   1   9   5    9.50    1.90
   1  -9  -5   12.30    1.60
   1   9   5   15.00    1.50
   1   9  -5   12.10    2.30
  -1   9   5   11.30    1.90
   1  -9   5   10.20    1.90
   1  -9   5    9.00    2.00
  -1   9   5   13.80    1.20
  -1   9  -6   58.39    4.30
   1   9   6   55.99    3.80
   1   9   6   57.79    3.00
  -1  -9   6   55.39    4.10
   1   9  -6   54.29    4.10
   1  -9   6   56.59    4.10
  -1   9   6   58.99    3.80
  -1   9   6   49.99    2.60
   1  -9   6   57.79    3.90
   1   9   7   91.69    4.10
   1   9   7   86.19    5.10
  -1  -9   7   94.09    5.40
  -1   9  -7   90.49    5.50
  -1   9   7   93.79    5.00
   1  -9   7   81.99    5.30
  -1   9   7   86.29    3.80
   1   9  -7   96.79    5.60
  -1   9  -8   -2.20    2.50
   1   9   8    0.30    2.10
   1   9   8    1.90    1.60
  -1  -9   8   -0.40    2.30
   1  -9   8   -3.20    2.20
  -1   9   8    0.20    2.00
   1   9  -8    4.20    2.60
  -1  -9   9    1.40    2.60
   1   9   9    1.90    2.40
  -1   9  -9    6.00    3.00
  -1   9   9   -1.10    2.30
   1   9  -9    2.00    2.70
   1  -9   9   -0.20    2.40
  -1   9 -10    5.00    3.20
  -1  -9  10    3.30    2.90
   1   9  10    1.70    2.70
  -1   9  10    4.30    2.70
   1  -9  10    2.40    2.80
   1   9 -10    4.80    3.10
  -1   9 -11    2.00    3.20
   1   9  11   -1.10    2.90
   1  -9  11   -1.80    2.90
   1   9 -11    1.20    3.10
  -1   9  11   -1.10    2.70
  -1  10   0    1.30    1.20
  -1  10   0   -0.20    1.20
  -1 -10   0    2.70    1.60
   1 -10   0   -0.30    1.50
   1  10   0    0.50    1.10
   1  10   0    0.40    1.20
   1  10   1   36.20    2.30
  -1  10  -1   32.50    2.40
   1  10   1   39.90    2.60
   1 -10  -1   41.80    3.00
  -1 -10   1   36.30    2.90
  -1  10   1   36.80    2.20
  -1 -10  -1   34.10    2.70
   1 -10   1   41.10    3.20
   1  10  -1   34.90    2.60
  -1  10   1   34.30    2.50
  -1 -10   2  159.98    6.60
  -1  10  -2  153.58    6.20
   1 -10  -2  158.08    6.30
   1  10   2  159.18    5.90
   1  10   2  158.18    6.20
  -1  10   2  163.78    6.20
  -1  10   2  163.28    5.70
   1 -10   2  159.68    6.60
   1 -10   2  158.98    6.20
   1  10  -2  163.48    6.40
  -1 -10  -2  156.98    6.40
   1  10   3  102.79    4.60
  -1 -10   3  105.59    5.10
   1 -10  -3  102.99    4.70
  -1  10  -3  106.19    4.90
   1  10  -3  109.69    4.90
   1 -10   3  105.39    4.80
  -1 -10  -3  104.79    4.80
   1 -10   3  106.79    5.10
  -1  10   3  109.99    4.60
  -1  10   3  106.79    3.80
   1  10   4   43.10    2.90
  -1  10  -4   31.30    2.90
   1 -10  -4   43.30    2.80
  -1 -10   4   38.50    3.10
  -1 -10   4   40.80    3.20
   1  10   4   33.20    2.10
  -1  10   4   38.10    1.80
  -1  10   4   36.70    2.70
   1  10  -4   38.00    3.10
   1 -10   4   30.20    2.80
   1 -10   4   39.70    3.10
   1  10   5   27.70    2.00
  -1 -10   5   30.70    3.10
   1 -10  -5   31.50    2.30
   1  10   5   23.00    2.40
  -1  10  -5   26.90    3.10
   1 -10   5   25.30    2.90
   1  10  -5   29.10    3.10
  -1  10   5   26.10    1.70
   1 -10   5   28.20    2.70
  -1  10   5   26.40    2.50
  -1  10  -6   16.60    2.90
  -1 -10   6    9.40    2.20
   1  10   6    7.20    2.00
   1  10   6   12.50    1.60
   1 -10   6   12.00    2.60
  -1  10   6   14.40    1.40
   1  10  -6   16.00    2.60
   1 -10   6   17.60    2.50
  -1  10   6   11.20    2.10
  -1  10  -7    6.50    2.60
   1  10   7   12.50    1.80
  -1 -10   7    8.80    2.60
   1  10   7    9.00    2.40
   1 -10   7   10.80    2.70
   1  10  -7   11.10    2.90
  -1  10   7    7.70    2.20
  -1  10  -8    3.10    2.70
   1  10   8    0.70    2.10
  -1 -10   8    2.30    2.50
   1 -10   8    1.00    2.40
  -1  10   8   -1.20    2.10
   1  10  -8   -4.10    2.30
  -1 -10   9   -0.80    2.50
  -1  10  -9   -2.60    2.50
   1  10   9    4.80    2.70
   1  10  -9    0.10    2.80
  -1  10   9   -0.90    2.30
   1 -10   9   -0.10    2.60
   1  10  10    7.00    2.90
  -1  10 -10    0.40    3.10
  -1 -10  10    9.20    3.20
   1  10 -10    7.90    3.20
  -1  10  10    5.20    2.70
   1 -10  10    3.00    3.00
  -1  10 -11   -2.30    3.10
   1  10  11    2.90    3.10
   1  10 -11    2.90    3.30
   1 -10  11   -1.80    3.00
  -1  10  11    2.50    2.90
  -1  11   0   19.30    1.90
  -1  11   0   23.60    2.00
   1  11   0   22.90    2.00
   1  11   0   22.10    2.10
   1 -11   0   17.60    2.20
  -1 -11   0   16.40    2.10
   1  11   1  104.89    4.60
   1 -11  -1  112.59    5.10
   1  11   1  103.69    4.40
  -1 -11   1  110.99    5.20
  -1  11  -1  109.99    4.60
  -1  11   1  112.39    4.30
  -1  11   1  105.59    4.60
  -1 -11  -1  103.69    5.00
   1 -11   1  113.29    5.20
   1  11  -1  100.89    4.70
  -1  11  -2   13.90    2.00
  -1 -11   2   11.00    2.00
   1  11   2   14.00    1.80
   1 -11  -2   14.30    2.10
   1  11   2   19.30    1.80
  -1  11   2   10.10    1.50
  -1  11   2   17.60    1.60
   1 -11   2   15.60    2.00
   1  11  -2   15.80    2.00
  -1 -11  -2   14.60    2.10
   1 -11   2   11.20    2.10
   1  11   3    6.80    1.50
   1  11   3    7.50    1.40
  -1 -11   3    4.20    1.90
   1 -11  -3    3.30    1.50
  -1  11  -3    7.20    1.80
   1 -11   3    4.50    1.90
  -1 -11  -3    8.10    1.70
  -1  11   3    6.90    1.60
   1 -11   3    7.50    1.90
   1  11  -3    9.00    2.00
  -1 -11   4   36.60    3.10
   1  11   4   37.80    2.90
  -1  11  -4   35.80    3.10
   1  11   4   31.10    2.00
   1 -11  -4   36.50    2.70
   1  11  -4   29.20    3.00
  -1  11   4   37.00    2.90
   1 -11   4   33.60    3.00
   1 -11   4   28.20    2.80
  -1  11   4   29.50    1.70
  -1  11  -5    7.60    2.30
   1  11   5    7.00    1.80
   1  11   5    7.70    1.20
   1 -11  -5    6.70    1.60
  -1 -11   5    5.80    2.00
   1 -11   5    6.60    2.10
   1  11  -5    4.60    2.10
   1 -11   5    6.50    2.20
  -1  11   5    4.90    1.70
  -1  11   5    7.40    1.00
   1  11   6   22.60    2.70
  -1  11  -6   23.00    3.20
   1  11   6   22.10    1.90
  -1 -11   6   19.30    3.00
   1 -11   6   25.30    2.90
  -1  11   6   26.60    1.80
   1  11  -6   28.30    3.50
   1 -11   6   18.30    2.90
  -1  11   6   22.70    2.80
  -1 -11   7    3.50    2.40
   1  11   7    2.40    1.50
   1  11   7    0.00    1.90
  -1  11   7    2.00    2.00
   1 -11   7    2.40    2.40
   1  11  -7    1.30    2.50
   1  11   8    8.70    2.70
  -1 -11   8    3.40    2.60
  -1  11  -8    7.20    2.90
   1  11  -8    9.50    2.80
  -1  11   8    7.80    2.70
   1 -11   8   11.10    2.80
  -1  11  -9    5.20    3.10
  -1 -11   9   -0.60    2.50
   1  11   9    2.10    2.40
   1  11  -9   -0.30    2.70
   1 -11   9    2.90    2.90
  -1  11   9   -4.40    2.20
  -1  11 -10    3.40    3.10
   1  11  10    3.60    2.80
   1 -11  10    4.50    3.10
  -1  11  10    5.60    2.90
   1  11 -10    1.30    3.00
   1 -12   0   23.30    2.50
  -1  12   0   29.20    2.30
  -1 -12   0   25.20    2.70
   1  12   0   31.60    2.40
   1  12   0   30.90    2.40
  -1  12   0   36.40    2.60
  -1 -12   1   13.20    2.30
   1  12   1   13.70    1.80
   1 -12  -1   15.10    2.20
  -1  12  -1   12.70    1.90
   1  12   1   12.90    1.70
  -1  12   1   11.70    1.60
   1  12  -1   12.50    2.00
  -1 -12  -1   14.40    2.20
   1 -12   1   10.60    2.00
  -1  12   1   11.00    1.70
  -1 -12   2    5.40    1.90
   1  12   2    5.20    1.50
   1  12   2    5.10    1.40
   1 -12  -2    7.60    1.90
  -1  12  -2    5.00    1.70
   1 -12   2    8.20    2.20
  -1  12   2    4.20    1.50
  -1 -12  -2    2.40    1.70
   1  12  -2    6.50    1.80
  -1  12   2    6.70    1.30
  -1  12  -3   -2.10    1.60
   1  12   3    0.30    1.10
  -1 -12   3    3.30    2.10
   1 -12  -3    0.00    1.50
   1  12   3    2.30    1.50
   1 -12   3    0.20    1.80
  -1  12   3    0.00    1.00
  -1 -12  -3   -1.30    1.50
   1  12  -3    1.50    1.60
   1 -12   3    0.70    1.60
  -1  12   3    0.30    1.40
  -1  12  -4   15.50    2.50
  -1 -12   4   17.90    2.60
   1 -12  -4   16.90    2.30
   1  12   4   18.90    1.60
   1  12   4   19.90    2.40
   1 -12   4   19.50    2.50
   1  12  -4   18.50    2.60
  -1  12   4   19.90    2.30
  -1  12   4   18.20    1.30
   1 -12   4   20.30    2.70
  -1  12  -5   12.80    2.60
   1  12   5   17.90    1.70
   1 -12  -5   13.40    2.10
   1  12   5   17.90    2.50
   1  12  -5   19.70    2.90
   1 -12   5   15.50    2.70
  -1  12   5   17.20    1.30
  -1  12   5   23.30    2.60
   1 -12   5   17.60    2.70
  -1  12  -6   10.60    2.60
   1  12   6    9.30    2.30
   1  12   6   11.70    1.50
  -1 -12   6   15.70    2.80
   1 -12   6   11.80    2.50
   1 -12   6   13.70    2.70
   1  12  -6    3.80    2.50
  -1  12   6    9.00    2.10
   1  12   7   48.10    4.00
  -1 -12   7   55.89    4.40
   1 -12   7   45.50    4.30
  -1  12   7   40.40    3.60
   1  12  -7   40.80    4.30
  -1  12  -8   28.20    3.90
   1  12   8   19.80    3.10
  -1 -12   8   12.60    3.00
   1 -12   8   16.10    3.20
  -1  12   8   22.90    3.10
   1  12  -8   28.00    3.80
  -1  12  -9    0.40    2.70
   1  12   9    1.50    2.50
  -1  12   9   -0.70    2.30
   1 -12   9   -5.40    2.60
   1  12  -9    0.10    2.80
   1  12  10    4.70    3.00
  -1  12 -10    1.60    3.20
   1 -12  10    1.00    3.10
  -1  12  10    1.40    2.60
   1  12 -10    4.80    3.40
  -1  13   0  113.39    5.00
  -1  13   0  109.19    4.80
   1  13   0  117.99    5.00
   1  13   0  115.59    4.90
   1 -13   0  118.49    5.70
  -1 -13   0  119.99    5.70
   1  13   1   82.19    4.00
  -1 -13   1   84.09    4.80
   1 -13  -1   86.39    4.70
  -1  13  -1   82.99    4.10
   1  13   1   77.19    3.90
   1 -13   1   76.19    4.80
  -1  13   1   84.49    3.70
   1  13  -1   86.99    4.20
  -1 -13  -1   88.69    4.70
  -1  13   1   87.49    4.10
  -1  13  -2    1.70    1.50
  -1 -13   2    2.50    1.90
   1 -13  -2   -1.00    1.50
   1  13   2    2.00    1.30
   1  13   2    3.10    1.60
   1 -13   2    0.50    1.80
  -1  13   2    4.10    1.40
  -1 -13  -2    3.70    1.90
  -1  13   2    0.00    1.10
   1  13  -2    1.40    1.60
  -1  13  -3    7.70    1.90
   1 -13  -3    5.10    1.80
   1  13   3    5.80    1.70
  -1 -13   3    6.50    2.30
   1  13   3    4.40    1.30
  -1 -13  -3    3.90    1.80
   1  13  -3    7.60    2.10
  -1  13   3    3.20    1.60
  -1  13   3    4.30    1.20
   1 -13   3    5.20    1.90
   1 -13   3    5.00    2.10
   1  13   4   56.29    2.80
   1  13   4   64.79    3.90
  -1 -13   4   63.99    4.40
   1 -13  -4   60.49    3.90
  -1  13  -4   54.29    4.20
   1 -13   4   59.19    4.10
   1  13  -4   52.99    4.10
   1 -13   4   59.29    4.40
  -1  13   4   67.99    3.80
  -1  13   4   58.19    2.50
  -1  13  -5   13.70    2.70
   1  13   5    8.30    2.10
   1  13   5   12.20    1.50
   1 -13  -5   14.40    2.30
   1  13  -5   12.70    2.70
   1 -13   5    6.60    2.40
  -1  13   5   15.70    2.40
   1 -13   5   17.30    2.80
  -1  13  -6    1.70    2.50
   1  13   6    3.20    1.30
   1  13   6    4.40    2.00
   1 -13   6    0.20    2.30
   1  13  -6    5.30    2.50
   1 -13   6    5.90    2.50
  -1  13   6    4.30    2.00
   1  13   7    3.90    2.30
  -1  13  -7    6.00    2.70
   1 -13   7    1.00    2.40
  -1  13   7   -1.60    1.90
   1  13  -7   -1.00    2.50
  -1  13  -8    4.90    3.00
   1  13   8    5.40    2.30
   1  13  -8    6.60    3.00
   1 -13   8    0.70    2.70
  -1  13   8    1.50    2.10
   1  13   9   -1.30    2.40
  -1  13  -9    4.50    3.00
  -1  13   9   -0.30    2.30
   1 -13   9    0.50    2.90
   1  13  -9    0.70    3.00
   1  13  10   -1.30    2.60
  -1  13 -10   -4.90    3.00
  -1  13  10   -0.40    2.60
   1 -13  10   -2.10    2.80
   1  13 -10   -6.50    3.00
  -1  14   0   14.10    1.80
   1  14   0   14.40    1.90
   1  14   0   12.70    2.00
   1 -14   0   13.50    2.50
  -1  14   0   12.10    1.90
  -1 -14   0    9.90    2.30
   1 -14  -1   93.99    5.20
  -1 -14   1   98.09    5.40
   1  14   1   94.29    4.60
  -1  14  -1   96.29    4.50
   1  14   1   97.29    4.40
   1 -14   1  100.69    5.40
   1  14  -1   92.09    4.70
  -1 -14  -1   84.09    5.10
   1  14  -1   92.09    4.50
  -1  14   1   97.19    4.60
  -1  14   1   95.69    4.20
   1  14   2   26.60    2.50
  -1 -14   2   25.20    2.90
  -1  14  -2   31.50    2.80
   1 -14  -2   29.50    2.90
   1  14   2   33.30    2.50
   1  14  -2   30.20    2.80
   1 -14   2   34.60    3.40
  -1  14   2   26.50    2.50
  -1 -14  -2   20.40    2.70
  -1  14   2   33.90    2.30
   1  14   3    5.80    1.50
  -1 -14   3    3.70    2.30
   1 -14  -3    4.70    2.10
   1  14   3    7.90    1.80
  -1  14  -3    2.10    1.90
  -1  14   3    7.00    1.40
  -1 -14  -3   10.00    2.30
  -1  14   3    3.60    1.60
   1  14  -3    4.20    2.10
   1 -14   3    8.50    2.40
  -1 -14   4   10.80    2.60
  -1  14  -4   10.40    2.50
   1  14   4    8.50    1.40
   1  14   4   10.00    2.10
   1 -14  -4   10.60    2.20
   1 -14   4    5.70    2.40
  -1  14   4    7.40    2.00
  -1  14   4    7.90    1.10
   1 -14   4    9.30    2.40
   1  14  -4    6.40    2.30
  -1  14  -5    6.20    2.50
   1  14   5    1.40    1.10
   1  14   5    1.60    1.60
   1 -14  -5    0.70    1.80
  -1  14   5    3.10    1.80
   1 -14   5    4.80    2.30
   1  14  -5    5.50    2.30
   1 -14   5    0.70    2.20
   1  14   6   32.30    3.30
  -1  14  -6   31.00    3.60
  -1  14   6   28.20    3.00
   1 -14   6   24.80    3.40
   1 -14   6   26.80    3.50
   1  14  -6   25.50    3.40
   1  14   7   -1.30    2.00
  -1  14  -7   -1.80    2.50
   1 -14   7   -0.20    2.40
   1  14  -7   -0.50    2.60
  -1  14   7   -1.80    1.80
   1  14   8    4.30    2.40
  -1  14  -8    3.90    3.00
  -1  14   8    3.50    2.30
   1  14  -8    7.60    3.10
   1 -14   8    3.50    2.90
   1  14   9    2.30    2.50
  -1  14  -9   -1.00    2.90
  -1  14   9    2.00    2.60
   1  14  -9    5.30    3.20
   1 -14   9    2.40    2.90
   1  14  10    1.20    2.70
  -1  14  10    0.80    2.80
   1  14 -10    0.70    3.30
   1 -14  10   -0.90    3.20
  -1  15   0    4.20    1.50
  -1 -15   0    1.80    2.20
   1 -15   0    1.10    2.10
   1  15   0    4.20    1.70
  -1  15   0    0.90    1.40
   1  15   0    1.20    1.50
   1  15   1   31.30    2.80
   1 -15  -1   18.60    2.70
   1  15   1   23.10    2.30
  -1  15  -1   22.10    2.40
  -1 -15   1   29.00    3.40
  -1  15   1   23.70    2.20
  -1  15   1   22.60    2.50
   1  15  -1   25.20    2.50
   1 -15   1   22.40    2.80
   1  15  -1   20.80    2.30
  -1 -15  -1   23.50    3.10
  -1 -15   2    9.00    2.60
  -1  15  -2    6.40    1.90
   1  15   2    5.60    1.60
   1 -15  -2    1.70    2.10
   1  15   2    4.60    1.70
  -1  15   2    9.70    1.90
  -1 -15  -2    6.00    2.20
   1 -15   2    6.80    2.30
   1  15  -2    6.00    1.90
  -1  15   2    5.30    1.40
   1  15   3    4.00    1.80
   1 -15  -3    6.30    2.30
   1  15   3    3.70    1.50
  -1 -15   3    5.20    2.50
  -1  15  -3    8.50    2.20
   1  15  -3    3.80    2.10
  -1  15   3    4.00    1.40
  -1 -15  -3    5.70    2.20
  -1  15   3    5.70    1.90
   1 -15   3    2.90    2.40
  -1 -15   4    9.10    2.80
   1  15   4   12.50    2.30
   1 -15  -4   14.80    2.50
  -1  15  -4   12.30    2.50
   1  15   4   16.50    1.70
   1 -15   4   16.90    3.00
  -1  15   4   14.70    2.30
   1  15  -4   10.30    2.60
  -1  15   4   14.40    1.40
  -1  15  -5   11.60    2.80
   1  15   5   11.40    1.60
   1  15   5   14.40    2.30
   1 -15  -5   10.30    2.40
   1 -15   5   11.80    2.90
  -1  15   5   14.30    2.40
   1 -15   5   14.80    2.90
   1  15  -5   15.00    2.90
  -1  15  -6    6.70    2.70
   1  15   6    6.00    2.20
  -1  15   6   11.30    2.50
   1  15  -6    3.40    2.50
   1 -15   6    4.70    2.70
   1 -15   6    4.60    2.50
  -1  15  -7    3.50    2.90
   1  15   7    6.50    2.40
   1  15  -7    0.10    2.60
   1 -15   7    5.60    2.80
  -1  15   7    6.70    2.50
   1  15   8   10.30    2.80
  -1  15  -8    7.70    3.30
  -1  15   8   10.30    2.80
   1 -15   8    4.90    3.00
   1  15  -8    3.10    3.00
   1  15   9    3.90    2.90
  -1  15  -9    2.60    3.10
  -1  15   9    1.50    2.70
   1  15  -9    0.20    3.20
   1  16   0   10.30    2.10
   1 -16   0    4.30    2.30
  -1  16   0    4.90    1.60
  -1 -16   0    7.50    2.50
   1  16   0    7.30    1.90
  -1  16   0    5.60    2.00
  -1  16  -1   15.80    2.30
   1  16   1   14.90    2.20
  -1  16  -1   21.30    2.60
   1 -16  -1   24.70    3.20
  -1 -16   1   19.90    3.10
   1  16   1   17.10    2.20
   1  16  -1   14.80    2.30
   1 -16   1   24.00    3.30
  -1  16   1   19.80    2.30
  -1 -16  -1   13.90    2.80
  -1  16   1   22.60    2.20
   1  16  -1   17.70    2.40
   1  16   2    0.50    1.70
  -1  16  -2   -0.40    1.70
  -1 -16   2    8.30    2.70
   1 -16  -2    0.40    2.30
   1  16   2    0.20    1.40
  -1  16   2    2.80    1.50
  -1 -16  -2    0.50    2.30
  -1  16   2    2.40    1.40
   1 -16   2    2.50    2.50
   1  16  -2    3.20    2.00
   1  16   3    4.90    1.90
   1 -16  -3    4.00    2.20
  -1  16  -3    3.20    2.20
  -1 -16   3    1.50    2.50
   1  16   3    5.40    1.60
  -1  16   3    1.30    1.30
   1 -16   3    4.10    2.60
  -1  16   3    3.60    1.80
   1  16  -3    4.00    2.20
  -1 -16  -3    2.30    2.20
   1  16   4    2.20    1.30
   1 -16  -4    4.00    2.20
  -1 -16   4    4.10    2.60
  -1  16  -4    0.00    2.20
   1  16   4    4.00    2.00
   1 -16   4    1.50    2.30
  -1  16   4    1.20    1.80
   1  16  -4    2.90    2.30
   1  16   5    1.40    1.80
   1 -16  -5   -0.70    2.00
  -1  16  -5    2.00    2.30
   1  16  -5    4.50    2.50
  -1  16   5    2.40    1.90
   1 -16   5    0.10    2.50
   1  16   6   14.90    2.60
  -1  16  -6    9.60    2.90
  -1  16   6   10.60    2.50
   1  16  -6   12.60    3.00
   1 -16   6   13.00    3.20
  -1  16  -7    3.70    2.90
   1  16   7    2.50    2.20
  -1  16   7    1.60    2.20
   1  16  -7    6.10    2.80
   1  16   8    3.60    2.50
  -1  16  -8    0.00    2.90
  -1  16   8    4.30    2.60
   1  16  -8    1.70    2.90
   1  16   9    5.00    3.00
  -1  16  -9    2.60    3.30
   1  16  -9    7.50    3.30
  -1  16   9    3.80    3.00
  -1 -17   0    3.50    2.70
  -1  17   0    2.20    1.60
   1  17   0    2.60    1.70
   1 -17   0    5.00    2.80
  -1  17   0    6.90    2.10
   1  17   0    3.30    1.90
   1 -17  -1   39.20    4.00
   1  17   1   42.80    3.20
  -1  17  -1   37.20    3.10
  -1  17  -1   45.00    3.70
   1  17   1   37.40    3.20
  -1 -17   1   39.80    4.10
  -1  17   1   35.50    3.20
   1  17  -1   43.00    3.40
   1 -17   1   29.60    3.60
  -1 -17  -1   39.40    4.00
  -1  17   1   40.00    3.00
   1  17  -1   38.50    3.30
  -1  17  -2    8.40    2.20
  -1 -17   2    4.40    2.70
   1  17   2    9.60    1.90
   1  17   2    6.60    2.00
   1 -17  -2    1.00    2.50
   1 -17   2    4.60    2.80
  -1  17   2    7.80    1.60
  -1  17   2    4.10    1.90
  -1 -17  -2    2.60    2.50
   1  17  -2    6.00    2.20
   1 -17  -3    0.30    2.30
   1  17   3    0.00    1.80
   1  17   3    3.40    1.60
  -1  17  -3    0.40    2.10
  -1 -17   3    0.10    2.50
  -1  17   3    1.60    1.30
   1 -17   3    1.60    2.60
   1  17  -3    4.10    2.30
  -1  17   3    4.10    1.90
   1  17   4   11.10    2.50
   1  17   4   16.40    1.80
   1 -17  -4   13.20    2.70
  -1  17  -4   10.30    2.70
  -1  17   4   12.90    2.40
   1  17  -4   15.70    2.90
   1 -17   4   13.80    3.20
   1 -17  -5    1.90    2.20
  -1  17  -5    4.20    2.60
   1  17   5    1.70    2.10
  -1  17   5    3.60    2.10
   1  17  -5    5.80    2.60
   1 -17   5    3.20    2.80
   1  17   6    0.20    2.10
  -1  17  -6    1.20    2.50
   1 -17   6   -4.30    2.50
   1  17  -6   -4.20    2.30
  -1  17   6   -1.30    1.90
   1  17   7    8.70    2.60
  -1  17  -7    7.00    3.10
   1  17  -7    8.30    3.00
  -1  17   7    9.30    2.60
  -1  17  -8   18.30    3.90
   1  17   8   11.40    3.00
   1  17  -8    6.50    3.20
  -1  17   8   10.00    2.90
   1  17   9    5.70    3.10
  -1  17  -9    4.20    3.50
   1  17  -9    6.00    3.40
  -1  17   9    3.70    2.90
  -1 -18   0   45.40    4.50
  -1  18   0   53.89    4.00
  -1  18   0   59.59    3.70
   1  18   0   54.59    3.80
   1  18   0   61.89    4.10
   1 -18   0   48.40    4.50
   1 -18  -1    5.00    2.70
   1  18   1    6.70    2.10
  -1  18  -1    4.30    1.90
   1  18   1    5.40    1.90
  -1  18  -1    1.80    2.00
  -1 -18   1    1.30    2.70
  -1 -18  -1    4.30    2.80
   1  18  -1    4.00    2.00
   1  18  -1    6.60    2.20
  -1  18   1    7.20    1.80
   1 -18   1    6.70    3.00
  -1  18   1    6.20    2.00
   1  18   2   13.90    2.10
  -1  18  -2   11.50    2.40
   1 -18  -2    9.10    2.90
  -1 -18   2   10.20    3.10
   1  18   2   13.10    2.50
   1  18  -2   10.40    2.40
  -1  18   2   11.20    2.20
  -1 -18  -2   17.70    3.10
  -1  18   2   11.70    1.90
   1 -18   2    9.90    3.00
   1  18  -2   16.40    2.60
  -1 -18   3    0.00    2.70
   1 -18  -3    0.20    2.40
   1  18   3    1.60    1.50
  -1  18  -3    2.60    2.10
   1  18   3    3.20    1.80
   1 -18   3   -1.60    2.50
   1  18  -3    0.20    2.10
  -1  18   3   -1.10    1.70
  -1  18   3   -0.70    1.40
   1 -18  -4   13.00    2.90
  -1  18  -4   10.20    2.80
   1  18   4   12.80    2.60
   1  18  -4    8.70    2.60
  -1  18   4   16.30    2.60
   1 -18   4    1.00    2.80
   1  18   5    4.00    2.20
   1 -18  -5   -0.10    2.20
  -1  18  -5   -2.80    2.30
  -1  18   5    1.20    2.00
   1 -18   5    0.50    2.90
   1  18  -5    0.80    2.50
   1  18   6    0.30    2.10
  -1  18  -6    2.40    2.70
   1 -18   6    3.40    3.00
   1  18  -6   -1.30    2.50
  -1  18   6    1.10    2.10
  -1  18  -7    3.70    2.90
   1  18   7    2.70    2.40
   1  18  -7    2.80    3.00
  -1  18   7   -0.70    2.20
  -1  18  -8    3.90    3.20
   1  18   8    1.40    2.60
  -1  18   8    2.30    2.50
   1  18  -8    2.60    3.10
  -1 -19   0   12.60    3.00
   1  19   0   12.70    2.60
   1  19   0   11.90    2.20
   1 -19   0   13.30    3.40
  -1  19   0   11.30    2.30
  -1  19   0   15.40    2.30
   1  19   1   32.00    3.30
  -1  19  -1   21.90    3.00
   1 -19  -1   22.80    3.70
   1  19   1   23.90    2.70
  -1  19  -1   21.90    2.70
  -1 -19   1   21.80    3.60
  -1  19   1   19.50    2.70
  -1  19   1   28.50    2.70
  -1 -19  -1   14.60    3.20
   1  19  -1   26.60    3.10
   1 -19   1   12.90    3.20
   1  19  -1   19.70    2.70
  -1 -19   2    5.70    3.00
  -1  19  -2    2.40    1.90
   1  19   2   -0.20    1.60
   1 -19  -2    3.00    2.60
   1  19   2    5.00    2.00
  -1  19  -2    2.70    2.10
  -1  19   2    2.00    1.80
  -1 -19  -2    0.80    2.50
   1 -19   2    4.40    3.10
   1  19  -2    1.00    2.10
  -1  19   2    2.40    1.60
   1  19  -2    0.30    2.10
   1  19   3    0.30    1.60
  -1 -19   3    5.60    3.10
   1 -19  -3    2.70    2.60
  -1  19  -3    0.10    2.10
   1  19   3    0.00    1.80
   1 -19   3    1.10    2.70
  -1  19   3    3.10    1.90
   1  19  -3    0.30    2.20
  -1  19   3    0.30    1.40
  -1  19  -4   10.30    2.80
   1  19   4   13.30    2.40
   1 -19  -4   14.50    3.00
   1 -19   4   12.80    3.40
   1  19  -4   13.00    2.90
  -1  19   4   11.60    2.40
  -1  19  -5    7.50    2.90
   1  19   5    3.70    2.30
   1 -19   5    2.30    3.10
   1  19  -5    2.70    2.60
  -1  19   5   -0.60    2.00
  -1  19  -6   14.70    3.30
   1  19   6   11.50    2.80
   1  19  -6   10.40    3.20
  -1  19   6    9.60    2.70
   1  19   7   -1.90    2.20
  -1  19  -7   -0.30    2.80
   1  19  -7   -1.50    2.80
  -1  19   7   -1.90    2.20
   1  19   8    0.20    2.50
  -1  19  -8    3.40    3.30
   1  19  -8   -6.40    2.80
  -1  19   8    2.40    2.60
   1  20   0   20.80    2.90
  -1  20   0   16.20    2.40
  -1  20   0   13.60    2.50
   1  20   0   12.30    2.40
   1 -20   0    7.30    3.10
  -1 -20   0   13.80    3.40
   1  20   1    2.10    1.80
   1  20   1    3.10    1.90
   1 -20  -1   -1.00    2.60
  -1 -20   1   -1.60    2.70
  -1  20  -1    3.30    2.00
  -1  20  -1    6.60    2.30
   1  20  -1    1.50    2.00
  -1 -20  -1    2.60    2.80
  -1  20   1    5.60    2.10
   1 -20   1    5.00    3.10
  -1  20   1    1.10    1.70
   1  20  -1    8.60    2.40
  -1  20  -2   31.60    3.30
  -1  20  -2   32.10    3.50
   1  20   2   34.90    3.10
   1  20   2   30.10    3.30
  -1 -20   2   26.30    3.90
   1 -20  -2   26.50    3.80
   1 -20   2   25.20    4.00
   1  20  -2   32.70    3.40
  -1  20   2   25.50    3.00
   1  20  -2   29.10    3.30
  -1  20   2   32.80    2.80
  -1  20  -3    9.10    2.60
   1  20   3    4.60    1.80
   1 -20  -3    1.10    2.70
   1  20   3    6.20    2.30
   1 -20   3    3.60    3.10
  -1  20   3    3.40    1.60
  -1  20   3    5.70    2.10
   1  20  -3    4.70    2.40
  -1  20  -4    1.30    2.50
   1 -20  -4    1.00    2.60
   1  20   4   -0.60    2.00
   1 -20   4   -2.10    2.80
   1  20  -4   -1.50    2.20
  -1  20   4    5.50    2.20
  -1  20  -5    7.70    2.90
   1  20   5   -0.20    2.00
   1  20  -5   -2.50    2.50
  -1  20   5    0.30    2.10
   1 -20   5   -1.30    3.10
   1  20   6   -1.50    2.20
  -1  20  -6    0.00    2.80
   1  20  -6   -1.60    2.70
  -1  20   6   -1.60    2.20
   1  20   7    6.70    2.70
  -1  20  -7    4.70    3.20
  -1  20   7   -0.40    2.30
   1  20  -7    2.50    2.90
  -1 -21   0   17.60    3.90
  -1  21   0   19.10    3.10
   1 -21   0   16.70    3.80
  -1  21   0   16.20    2.50
   1  21   0   19.30    3.00
   1  21   0   18.90    2.70
  -1  21  -1   23.10    2.90
  -1 -21   1   17.30    3.80
   1  21   1   21.20    3.00
   1 -21  -1   19.80    3.90
   1  21   1   24.10    2.70
  -1  21  -1   21.20    3.10
  -1  21   1   24.10    3.20
   1  21  -1   25.70    3.20
   1  21  -1   19.70    2.90
  -1  21   1   18.50    2.50
   1 -21   1   20.70    3.80
   1  21   2    9.40    2.40
   1  21   2    8.70    2.10
  -1  21  -2    7.60    2.50
   1 -21  -2    3.70    2.90
  -1  21  -2    4.50    2.30
   1  21  -2   11.10    2.60
  -1  21   2    9.40    2.00
  -1  21   2    7.70    2.30
   1  21  -2    3.90    2.30
   1 -21   2    3.40    3.10
  -1  21  -3   -5.80    1.90
   1 -21  -3   -2.00    2.60
   1  21   3    0.40    1.70
   1  21   3    0.40    2.10
   1 -21   3   -3.40    3.00
   1  21  -3   -1.10    2.30
   1  21  -3   -1.70    2.20
  -1  21   3    0.70    1.60
  -1  21   3   -0.80    1.90
  -1  21  -4    6.20    2.50
   1  21   4    0.00    2.10
   1 -21  -4    2.40    2.80
   1 -21   4    4.00    3.40
  -1  21   4    0.40    2.10
   1  21  -4    2.60    2.60
   1  21   5   -1.50    2.20
  -1  21  -5   -1.30    2.50
   1  21  -5    1.60    2.60
   1 -21   5    1.60    3.20
  -1  21   5    1.40    2.10
  -1  21  -6    3.40    2.70
   1  21   6   -0.40    2.20
   1  21  -6   -1.90    2.60
  -1  21   6   -1.40    2.20
  -1  21  -7    2.50    3.20
   1  21   7    3.30    2.60
  -1  21   7    2.90    2.60
   1  21  -7    3.30    3.30
   1 -22   0    1.10    3.00
   1  22   0   -0.80    2.10
   1  22   0   -1.90    1.80
  -1  22   0    0.90    2.10
  -1  22   0    0.80    1.70
  -1  22  -1    1.60    2.00
   1 -22  -1    2.80    3.10
   1  22   1    2.70    2.10
   1  22   1    4.50    2.00
  -1  22  -1    3.40    2.20
  -1  22   1    3.70    1.90
   1  22  -1    5.10    2.30
  -1  22   1    2.60    2.20
   1 -22   1   -0.50    3.00
   1  22  -1    3.50    2.30
   1 -22  -2    2.40    3.10
   1  22   2    3.60    1.90
  -1  22  -2    1.90    2.20
  -1  22  -2    7.00    2.40
   1  22   2   -0.60    2.00
   1  22  -2    3.50    2.30
  -1  22   2    0.20    2.00
  -1  22   2    0.90    1.70
   1  22  -2   -3.80    1.80
   1 -22   2   -0.60    3.20
  -1  22  -3   -1.80    2.20
   1 -22  -3   -0.40    2.80
   1  22   3   -0.90    2.10
  -1  22  -3    2.30    2.20
   1  22   3    1.70    1.80
  -1  22   3    0.90    2.00
   1  22  -3    2.30    2.40
   1 -22   3   -0.10    3.40
   1  22  -3   -0.80    2.30
  -1  22  -4    0.90    2.50
   1  22   4    2.60    2.30
  -1  22   4    3.00    2.20
   1 -22   4    1.70    3.40
   1  22  -4    4.50    2.60
   1  22   5   14.00    2.90
  -1  22  -5   14.20    3.40
  -1  22   5   12.50    2.90
   1  22  -5   10.40    3.20
  -1  22  -6    1.90    2.90
   1  22   6    0.80    2.60
  -1  22   6    1.00    2.50
   1  22  -6   -0.30    2.80
   1 -23   0   -5.70    3.00
   1  23   0   -0.60    2.10
  -1  23   0    0.80    2.20
   1  23   0    3.90    2.10
  -1  23   0    2.50    1.90
  -1  23  -1    1.60    2.30
  -1  23  -1   -0.10    1.90
   1  23   1    4.80    2.50
   1  23   1    2.30    2.00
   1 -23  -1    4.40    3.20
   1 -23   1    1.00    3.20
   1  23  -1    2.70    2.20
  -1  23   1    0.70    1.80
  -1  23   1   -3.40    1.70
   1  23  -1    3.20    2.40
   1  23   2    3.40    2.10
   1 -23  -2    7.50    3.30
   1  23   2    2.20    2.20
  -1  23  -2    2.70    2.40
  -1  23  -2    5.50    2.40
  -1  23   2    3.90    2.00
  -1  23   2    4.00    2.30
   1 -23   2    4.20    3.60
   1  23  -2    2.80    2.30
   1  23  -2    0.20    2.30
   1  23   3    4.10    2.30
   1 -23  -3    4.90    3.40
  -1  23  -3    2.30    2.50
   1  23   3    8.80    2.30
  -1  23  -3    6.50    2.60
   1  23  -3    7.90    2.60
   1  23  -3    1.10    2.50
  -1  23   3    3.90    2.20
   1 -23   3    4.60    3.50
   1  23   4    8.90    2.60
  -1  23  -4    7.10    2.70
   1  23  -4    0.10    2.70
  -1  23   4    4.50    2.40
   1 -23   4   -3.00    3.40
   1  23  -4    6.00    3.00
   1  23   5    8.40    2.90
  -1  23  -5    7.40    3.00
  -1  23   5    9.60    2.80
   1  23  -5    8.10    3.20
   1  23   6   -2.10    2.30
  -1  23  -6    1.10    2.90
   1  23  -6   -2.20    2.80
  -1  23   6    0.60    2.40
   1  24   0   20.50    3.00
   1 -24   0    4.90    3.60
  -1  24   0   18.80    3.10
   1  24   0   15.90    2.80
  -1  24   0   17.80    2.70
   1  24   1   -0.70    2.00
  -1  24  -1    3.70    2.50
   1  24   1    0.70    2.20
  -1  24  -1   -0.90    2.00
   1 -24  -1   -2.80    3.10
   1 -24   1   -1.00    3.20
  -1  24   1    2.30    2.00
   1  24  -1   -2.10    2.00
  -1  24   1   -0.60    2.10
   1  24  -1    5.10    2.40
   1  24   2    3.50    2.00
  -1  24  -2    4.20    2.40
  -1  24  -2    2.30    2.20
   1  24   2    2.20    2.10
   1 -24  -2    6.40    3.60
  -1  24   2    1.10    2.20
   1  24  -2    0.20    2.40
   1  24  -2    0.10    2.20
   1 -24   2   -4.30    3.20
   1  24   3    8.20    2.70
  -1  24  -3    1.00    2.60
  -1  24  -3    0.30    2.40
   1  24  -3    4.80    2.60
   1  24  -3    6.20    2.70
   1 -24   3    5.90    3.80
  -1  24   3    6.10    2.60
  -1  24  -4    9.10    3.10
   1  24   4   10.30    2.90
  -1  24  -4    6.80    2.90
   1  24  -4    8.10    2.90
  -1  24   4   11.20    2.70
   1  24  -4   10.70    3.10
   1  24   5    7.60    2.90
  -1  24  -5   12.90    3.40
   1  24  -5   14.30    3.40
  -1  24   5    9.00    2.80
  -1  25   0    2.90    2.40
   1  25   0   -4.50    2.00
   1 -25   0    2.80    3.60
  -1  25   0    4.30    2.20
   1  25   0    1.00    2.20
  -1  25  -1    1.00    2.20
   1  25   1    0.00    2.00
   1 -25  -1   -0.20    3.40
   1  25   1    0.10    2.00
  -1  25  -1   -0.50    2.30
   1  25  -1    0.70    2.20
  -1  25   1   -0.50    2.20
   1 -25   1    2.90    3.80
   1  25  -1    2.90    2.50
   1  25   2    2.70    2.30
   1  25   2    4.30    2.30
  -1  25  -2    4.40    2.70
  -1  25  -2    5.20    2.50
   1  25  -2    4.60    2.60
   1 -25   2    0.30    3.80
  -1  25   2    3.20    2.40
   1  25  -2   -1.00    2.40
  -1  25  -3    0.10    2.40
   1  25   3    1.40    2.40
  -1  25  -3    2.30    2.60
   1  25  -3    1.20    2.60
   1  25  -3    1.60    2.50
  -1  25   3   -1.20    2.20
  -1  25  -4   -2.50    2.50
  -1  25  -4   -0.60    2.50
   1  25   4    0.90    2.50
   1  25  -4   -1.40    2.50
   1  25  -4    0.10    2.50
  -1  25   4    1.10    2.40
   1 -26   0    0.80    3.70
  -1  26   0    1.10    2.30
   1  26   0    4.50    2.30
  -1  26   0    2.00    2.30
   1  26   0    0.10    2.40
  -1  26  -1    4.20    2.80
  -1  26  -1    5.40    2.50
   1  26   1    3.10    2.20
   1  26   1    0.30    2.40
  -1  26   1    3.80    2.50
   1 -26   1    3.40    3.90
   1  26  -1   10.30    2.80
   1  26  -1    0.30    2.50
   1  26   2   11.40    2.90
  -1  26  -2    7.10    2.90
  -1  26  -2    7.80    2.70
  -1  26   2   10.50    2.80
   1  26  -2   19.10    3.40
   1  26  -2    9.40    2.90
   1  26   3    3.10    2.60
  -1  26  -3    3.60    2.60
  -1  26  -3    3.60    2.90
   1  26  -3    2.80    2.60
  -1  26   3    0.40    2.50
   1  26  -3    0.80    2.70
   2   0   0  -12.80    0.50
  -2   0   0  -13.00    0.40
   2   0   0  -13.50    0.20
   2   0   0  -12.70    0.40
  -2   0   0  -13.50    0.40
  -2   0   0  -13.40    0.20
  -2   0   1    3.10    0.50
   2   0  -1    3.40    0.60
   2   0  -1    2.50    0.50
  -2   0  -1    1.60    0.70
   2   0  -1    3.00    0.50
  -2   0   1    3.10    0.40
   2   0   1    2.00    0.70
   2   0   1    2.60    0.70
  -2   0   2   17.30    1.20
  -2   0   2   12.70    1.10
   2   0  -2   15.20    1.20
   2   0   2   16.00    1.40
   2   0   2   15.90    1.40
  -2   0  -2   14.00    1.20
  -2   0  -3  406.16   13.10
   2   0  -3  398.56   13.20
  -2   0   3  402.86   13.10
  -2   0   3  408.46   13.20
   2   0   3  409.76   13.40
   2   0   3  406.96   13.30
  -2   0   4   58.09    2.80
  -2   0   4   56.49    2.80
   2   0   4   59.19    3.00
   2   0  -4   49.20    2.80
   2   0  -4   55.49    2.00
   2   0   4   53.79    2.10
  -2   0  -4   53.79    2.60
   2   0   4   54.09    2.90
   2   0   5    1.30    1.50
   2   0  -5    5.80    0.80
  -2   0   5    6.50    1.40
   2   0   5    4.10    1.40
   2   0  -5    2.90    1.40
  -2   0   5    3.20    1.40
  -2   0  -5    5.90    1.20
   2   0  -6   31.50    1.80
   2   0   6   33.20    2.80
   2   0  -6   27.50    2.60
   2   0   6   31.70    2.60
  -2   0  -6   30.40    2.30
  -2   0   6   34.30    2.50
   2   0  -7   -3.60    1.50
  -2   0  -7    0.60    1.30
  -2   0   7   -0.10    1.60
   2   0   7   -1.90    1.50
   2   0  -7    0.60    1.00
  -2   0   8   -2.50    1.60
  -2   0  -8    1.70    1.60
   2   0   8    2.80    1.90
   2   0  -8    3.00    2.10
   2   0  -9    2.30    2.10
  -2   0  -9    3.40    1.80
   2   0   9    1.60    2.00
  -2   0   9   -1.20    1.80
   2   0 -10    3.40    2.40
  -2   0  10    1.40    2.20
   2   0  10   -1.60    2.20
  -2   0 -10    0.70    2.60
  -2   0 -10    4.40    1.90
   2   0  11   -1.30    2.40
   2   0 -11    0.60    2.60
  -2   0 -11   -1.00    2.30
  -2   0  11   -4.00    2.30
   2  -1   0    5.90    0.60
   2   1   0    3.10    0.40
   2  -1   0    3.50    0.70
  -2   1   0    5.80    0.70
   2   1   0    4.70    0.60
  -2  -1   0    3.70    0.40
   2   1   1  338.47   11.20
   2   1   1  344.67   11.20
   2  -1  -1  366.06   11.00
  -2   1  -1  343.47   11.30
  -2   1   1  349.57   11.00
  -2   1   1  357.46   11.10
   2   1  -1  347.17   11.20
   2   1   2  230.48    7.70
   2   1   2  230.98    7.60
   2  -1  -2  228.38    7.50
  -2   1  -2  230.78    7.60
  -2  -1   2  230.98    7.60
   2  -1   2  227.78    7.70
   2   1  -2  218.98    7.60
  -2   1   2  230.88    7.40
  -2   1   2  222.88    7.50
  -2  -1   3  111.19    4.30
   2   1   3  106.49    4.30
  -2   1  -3  115.29    4.20
   2   1   3  115.49    4.40
   2  -1   3  111.59    3.90
  -2   1   3  106.89    4.10
   2  -1   3  114.29    4.40
  -2   1   3  117.19    4.30
   2   1  -3  112.09    4.40
   2  -1   3  115.49    4.40
   2   1   4  413.36   13.50
  -2   1  -4  405.16   13.40
   2   1   4  398.16   13.60
  -2  -1   4  416.06   13.50
  -2  -1  -4  409.36   13.20
  -2   1   4  400.76   13.30
   2  -1   4  408.46   13.00
   2  -1   4  412.76   13.60
   2   1  -4  389.56   13.50
  -2   1   4  411.16   13.50
   2  -1  -5   44.50    2.80
   2   1   5   44.70    2.90
   2   1   5   44.20    3.00
  -2  -1   5   42.00    2.80
  -2   1  -5   46.90    2.60
  -2   1   5   46.30    2.60
   2   1  -5   41.20    2.90
  -2  -1  -5   46.30    2.40
   2  -1   5   44.90    1.90
   2  -1   5   46.00    2.90
  -2   1   5   48.20    2.80
  -2   1  -6    2.90    1.30
  -2  -1   6    6.70    1.60
   2   1   6    2.70    1.40
   2  -1  -6    2.90    0.70
   2  -1  -6    3.30    1.60
   2   1   6    0.40    1.50
  -2  -1  -6    3.50    1.20
   2   1  -6    0.90    1.50
  -2   1   6    4.70    1.60
   2  -1   6    1.80    1.40
  -2   1   6    4.70    1.40
   2   1   7    7.10    2.00
  -2  -1   7    9.30    1.90
   2  -1  -7    7.50    1.10
  -2   1  -7    8.90    1.70
   2   1   7    4.90    1.80
   2  -1  -7    6.30    1.90
   2   1  -7    5.80    2.10
   2  -1   7    7.40    1.90
  -2   1   7    3.00    1.80
  -2  -1  -7    6.80    1.50
  -2   1   7    6.10    1.70
   2   1   8   19.10    2.40
  -2   1  -8   18.20    2.20
   2  -1  -8   17.00    2.60
  -2  -1   8   14.10    2.30
   2  -1  -8   16.90    1.60
  -2  -1  -8   15.60    2.00
   2  -1   8   14.40    2.50
   2   1  -8   10.30    2.50
  -2   1   8   17.10    2.30
   2  -1  -9   14.40    2.70
  -2   1  -9   13.30    2.90
  -2  -1   9   12.00    2.50
  -2   1  -9   16.90    2.20
   2   1   9    6.80    2.30
  -2  -1  -9   10.10    1.90
   2   1  -9   10.70    2.60
   2  -1   9    9.70    2.50
  -2   1   9    7.40    2.10
  -2  -1  10    1.60    2.30
   2  -1 -10    6.90    2.60
   2   1  10    7.30    2.50
  -2   1 -10    8.30    2.70
   2   1 -10    1.10    2.50
  -2   1  10    4.40    2.20
  -2  -1 -10    0.60    1.70
   2  -1  10    6.00    2.50
  -2  -1  11    5.50    2.60
   2   1  11    4.30    2.60
   2  -1 -11    2.00    2.70
  -2   1 -11    7.50    3.00
  -2  -1 -11    8.10    2.30
   2  -1  11    1.00    2.50
  -2  -1 -11    6.50    2.80
   2   1 -11    5.60    2.90
  -2   1  11    4.40    2.50
   2  -2   0   81.29    2.80
   2   2   0   78.69    2.70
   2   2   0   80.39    2.90
  -2   2  -1 2418.96   71.19
   2   2   1 2158.18   70.79
   2   2  -1 2194.88   70.79
   2  -2   1 2291.27   70.79
  -2   2   1 2269.77   71.29
  -2  -2   2  310.67   10.10
   2   2   2  303.87   10.00
  -2   2  -2  300.17   10.10
  -2   2   2  306.27   10.00
   2  -2   2  311.27   10.20
   2  -2   2  308.57   10.00
   2   2  -2  298.87   10.10
  -2   2   2  312.47    9.80
   2   2   3   26.60    1.80
   2   2   3   25.30    1.90
  -2   2  -3   30.10    2.00
  -2  -2   3   26.80    1.80
   2  -2   3   23.60    1.80
   2   2  -3   23.20    1.90
  -2   2   3   27.20    1.80
   2  -2   3   27.60    1.60
  -2   2   3   25.40    1.50
   2   2   4  102.69    4.20
   2   2   4  101.89    4.30
  -2   2  -4  104.49    4.30
  -2  -2   4  104.09    4.40
   2  -2   4  102.79    3.80
  -2   2   4  106.99    4.30
  -2   2   4  102.39    4.00
   2  -2   4  106.69    4.50
   2   2  -4  105.29    4.50
   2   2   5    8.00    1.40
  -2  -2   5    7.70    1.60
   2   2   5    8.70    1.60
  -2   2  -5    8.40    1.40
   2   2  -5    9.10    1.80
  -2   2   5   12.20    1.40
   2  -2   5   10.20    1.70
   2  -2   5    9.60    1.10
  -2   2   5    8.80    1.50
   2   2   6   26.70    2.40
   2   2   6   24.80    2.50
  -2  -2   6   32.10    2.60
  -2   2  -6   29.30    2.30
  -2   2   6   31.60    2.40
  -2   2   6   36.00    2.70
   2  -2   6   27.30    2.60
   2   2  -6   28.00    2.60
  -2  -2  -6   28.50    2.10
   2   2   7   19.10    2.30
   2  -2  -7   25.40    2.50
   2  -2  -7   17.00    1.30
  -2  -2   7   24.20    2.50
   2   2   7   15.30    2.40
  -2   2  -7   19.70    2.10
  -2   2   7   16.30    2.00
  -2   2   7   18.30    2.40
   2  -2   7   20.60    2.60
   2   2  -7   21.20    2.70
  -2  -2  -7   16.70    1.80
   2   2   8    1.50    1.80
   2  -2  -8    0.80    1.80
  -2   2  -8    5.80    1.80
   2  -2  -8    3.40    1.10
  -2  -2   8    0.50    1.80
   2   2   8    6.00    2.40
  -2   2   8    1.90    2.00
  -2   2   8    2.00    1.80
  -2  -2  -8    2.70    1.50
   2   2  -8   -0.40    2.00
   2  -2   8    5.70    2.20
   2  -2  -9   12.60    1.60
  -2   2  -9   13.00    2.90
   2  -2  -9   15.90    2.70
   2   2   9   10.30    2.40
  -2  -2   9    9.90    2.40
  -2   2   9   14.90    2.30
  -2  -2  -9   14.20    2.00
   2   2  -9   13.90    2.90
   2  -2   9    9.10    2.40
   2  -2 -10    3.50    2.40
  -2  -2  10    3.30    2.30
   2   2  10    2.00    2.20
  -2   2 -10    2.50    2.40
   2  -2  10    2.10    2.40
   2   2 -10   -1.70    2.40
  -2  -2 -10    0.40    1.60
  -2   2  10    4.30    2.20
  -2   2 -11    7.40    3.10
  -2  -2  11    2.90    2.60
   2  -2 -11    3.30    2.60
   2   2  11    1.20    2.50
  -2  -2 -11    5.90    2.10
   2  -2  11    3.30    2.80
  -2  -2 -11    4.90    2.80
   2   2 -11    4.50    2.90
   2  -3   0    1.30    0.90
  -2   3   0    1.30    0.60
   2  -3   0    2.50    0.70
   2   3   0    2.10    0.70
   2   3   0    1.70    1.00
   2   3   1  739.83   23.70
   2   3   1  742.53   23.70
   2   3  -1  751.12   23.80
   2  -3   1  752.92   23.70
   2  -3   1  748.73   23.80
  -2   3   1  753.72   23.60
   2   3   2  158.88    5.50
   2   3   2  150.88    5.40
   2  -3  -2  157.38    5.00
  -2   3  -2  155.98    5.60
   2  -3   2  160.78    5.60
   2   3  -2  144.69    5.60
  -2   3   2  161.08    5.40
   2  -3   2  153.78    5.50
  -2   3   2  155.98    5.00
   2  -3  -3    5.40    0.80
  -2   3  -3    5.60    1.20
  -2  -3   3    7.90    1.40
   2   3   3    6.80    1.30
   2   3   3    6.60    1.10
  -2   3   3    5.30    1.10
   2   3  -3    6.60    1.40
  -2   3   3    7.00    0.80
   2  -3   3    6.10    1.00
   2  -3   3    5.50    1.40
   2   3   4   13.80    1.50
  -2  -3   4   14.20    1.70
  -2   3  -4   14.60    1.70
   2   3   4   15.30    1.80
   2  -3  -4   14.60    1.10
   2   3  -4   16.80    2.00
   2  -3   4   17.50    1.90
  -2   3   4   16.10    1.30
  -2   3   4   16.00    1.70
   2  -3   4   16.20    1.40
  -2  -3   5   43.70    2.90
   2   3   5   45.60    2.70
  -2   3  -5   43.00    2.70
   2   3   5   40.00    2.70
   2  -3   5   42.60    2.90
   2  -3   5   44.30    2.30
  -2   3   5   40.80    2.40
   2   3  -5   40.00    3.00
  -2   3   5   47.50    2.80
   2   3   6   26.20    2.20
  -2  -3   6   28.30    2.50
  -2   3  -6   21.10    2.10
   2   3   6   18.70    2.20
   2   3  -6   24.20    2.60
   2  -3   6   25.70    1.70
   2  -3   6   18.10    2.30
  -2   3   6   27.40    2.00
  -2   3   6   20.10    2.20
   2   3   7   71.69    3.90
   2   3   7   68.69    4.30
  -2  -3   7   63.99    4.10
  -2   3  -7   68.99    3.90
   2   3  -7   71.89    4.40
  -2  -3  -7   66.99    3.30
   2  -3   7   67.39    4.20
  -2   3   7   69.09    4.10
  -2   3   7   60.69    3.40
   2  -3  -8   -1.50    1.70
  -2   3  -8   -4.60    2.00
   2   3   8   -0.10    2.10
   2  -3  -8    1.00    0.90
  -2  -3   8    0.60    1.90
   2   3   8    2.10    1.80
   2   3  -8    1.10    2.20
  -2   3   8    2.10    2.00
  -2   3   8   -1.40    1.50
   2  -3   8    0.60    2.10
  -2  -3  -8    1.50    1.30
   2  -3  -9    0.00    1.90
   2  -3  -9    0.60    1.10
  -2  -3   9    1.70    2.20
  -2   3  -9   -0.30    2.40
   2   3   9   -2.60    2.30
   2   3   9    6.30    2.20
  -2  -3  -9    2.20    1.50
   2  -3   9    3.90    2.30
  -2   3   9    0.80    1.80
   2   3  -9    4.20    2.40
  -2   3   9    1.30    2.20
  -2   3 -10   13.80    3.20
   2   3  10   10.50    2.60
   2  -3 -10    6.90    2.50
  -2  -3  10    5.20    2.50
  -2   3  10   10.00    2.40
   2   3 -10   13.80    3.10
   2  -3  10    8.00    2.70
  -2  -3 -10   12.40    2.10
  -2  -3  11   -1.80    2.50
   2   3  11   -1.10    2.30
   2  -3 -11   -1.00    2.40
  -2   3 -11    3.50    2.90
  -2  -3 -11    1.50    1.80
   2   3 -11   -3.60    2.50
  -2  -3 -11    4.70    2.60
   2  -3  11    2.20    2.90
   2  -4   0  176.98    6.30
   2   4   0  181.08    6.10
   2   4   0  172.98    6.20
   2  -4   0  185.98    6.00
  -2   4   0  181.78    5.90
   2   4   1  421.86   14.00
   2  -4  -1  438.96   13.60
  -2   4  -1  434.56   14.00
   2  -4  -1  436.66   14.10
   2   4   1  428.16   14.00
  -2   4   1  440.36   13.60
   2   4  -1  410.56   14.00
   2  -4   1  430.56   14.00
  -2   4   1  439.96   13.90
  -2   4   1  445.96   13.60
   2  -4   1  431.86   14.10
   2   4   2   37.80    2.20
   2   4   2   40.10    2.10
   2  -4  -2   42.10    2.20
  -2   4   2   43.40    2.10
   2   4  -2   42.60    2.50
   2  -4   2   40.60    2.40
   2  -4   2   43.40    2.40
  -2  -4   3  180.48    6.40
   2   4   3  174.58    6.30
   2   4   3  169.38    6.00
   2  -4  -3  172.68    5.90
  -2   4   3  172.58    5.70
   2  -4   3  164.38    6.30
   2  -4   3  172.18    6.10
  -2   4   3  180.58    6.20
   2   4  -3  169.58    6.40
  -2  -4   4   16.80    2.00
   2   4   4   15.90    1.70
   2  -4  -4   17.00    1.30
   2   4   4   18.50    1.60
  -2   4   4   19.50    1.30
   2   4  -4   21.90    2.20
   2  -4   4   16.90    1.50
  -2   4   4   15.20    1.70
   2  -4   4   21.40    2.10
   2   4   5   13.00    1.70
  -2  -4   5    7.60    1.80
   2   4   5    8.50    1.70
   2  -4  -5   11.70    0.80
  -2   4   5   13.20    1.40
   2  -4   5   12.50    1.50
   2  -4   5   12.50    1.90
   2   4  -5   12.10    2.00
  -2   4   5   13.60    1.80
  -2  -4   6    0.80    1.60
   2   4   6    1.10    1.30
   2   4   6   -0.90    1.60
   2  -4   6    1.40    1.00
  -2   4   6    2.50    1.20
   2   4  -6    1.80    1.80
   2  -4   6    0.40    1.60
  -2   4   6    3.30    1.60
   2   4   7   63.99    3.70
   2   4   7   68.39    4.20
  -2   4  -7   59.39    4.50
  -2  -4   7   60.29    4.00
   2   4  -7   61.39    4.20
   2  -4   7   63.19    4.10
  -2   4   7   51.29    3.80
  -2   4   7   56.39    3.20
   2   4   8   26.80    3.20
   2   4   8   30.50    2.80
   2  -4  -8   24.10    2.70
  -2  -4   8   21.00    2.90
  -2   4  -8   27.10    3.40
  -2   4   8   34.20    2.70
  -2  -4  -8   28.20    2.20
   2   4  -8   28.60    3.40
  -2   4   8   26.60    3.00
   2  -4   8   24.40    3.10
   2   4   9    1.90    1.90
   2   4   9    5.40    2.60
  -2  -4   9   -0.10    2.10
   2  -4  -9    1.00    1.00
   2  -4  -9    3.40    2.10
  -2   4  -9    1.60    2.50
   2  -4   9    2.00    2.20
  -2   4   9    2.70    1.80
  -2  -4  -9    3.60    1.50
  -2   4   9    2.40    2.20
   2   4  -9    1.80    2.30
  -2  -4  10    2.30    2.40
   2   4  10   -0.90    2.10
   2   4  10   -3.00    2.40
   2  -4 -10    0.80    2.00
   2  -4 -10    0.80    1.30
  -2   4 -10   -1.30    2.50
   2   4 -10   -0.30    2.60
  -2  -4 -10   -1.00    1.60
   2  -4  10    0.10    2.50
  -2   4  10   -0.90    2.30
   2  -4 -11   10.40    2.80
  -2   4 -11    8.70    3.10
  -2  -4  11    6.70    2.80
   2   4  11   13.50    3.00
   2   4 -11    8.80    3.20
   2  -4  11   10.80    3.10
  -2  -4 -11   10.60    2.20
   2  -5   0   88.69    3.20
   2   5   0   90.49    3.50
   2   5   0   81.69    3.30
  -2   5   0   86.99    3.20
   2  -5   0   81.69    3.50
  -2   5  -1  422.06   13.60
   2  -5  -1  422.06   13.70
   2   5   1  416.36   13.60
   2   5   1  414.36   13.60
   2  -5   1  414.46   13.60
   2   5  -1  410.36   13.70
  -2   5   1  435.06   13.30
  -2   5   1  423.46   13.60
   2  -5   1  416.96   13.80
   2   5   2    7.20    1.20
   2  -5  -2   10.40    1.30
  -2   5  -2    7.00    1.30
   2  -5   2    7.40    1.30
   2  -5   2    8.50    1.40
   2   5  -2    8.50    1.50
  -2   5   2    8.30    1.10
   2   5   3   13.20    1.50
  -2  -5   3   16.30    1.80
  -2   5  -3   16.40    2.00
   2  -5  -3   18.10    1.40
   2   5   3   17.30    1.40
  -2   5   3   19.40    1.60
   2  -5   3   13.60    1.70
  -2   5   3   16.80    1.00
   2  -5   3   19.00    1.70
   2   5  -3   18.00    2.00
   2   5   4   25.70    2.20
  -2  -5   4   37.30    2.60
   2   5   4   32.00    2.10
   2  -5  -4   35.80    1.90
  -2   5  -4   30.10    2.50
  -2   5   4   31.00    1.70
   2   5  -4   36.90    2.80
   2  -5   4   32.30    2.50
  -2   5   4   38.90    2.40
   2  -5   4   34.90    2.30
  -2   5  -5   77.09    4.30
  -2  -5   5   77.99    4.10
   2   5   5   83.19    4.10
   2  -5  -5   83.39    3.10
   2   5   5   83.09    3.70
   2   5  -5   78.89    4.20
  -2   5   5   78.19    3.20
   2  -5   5   80.89    4.20
  -2   5   5   83.69    3.90
   2  -5   5   78.69    3.60
   2   5   6   39.00    2.80
  -2  -5   6   35.20    2.90
   2   5   6   36.50    3.00
  -2   5  -6   37.20    3.30
   2  -5   6   37.70    2.40
   2   5  -6   36.60    3.30
  -2   5   6   39.40    2.30
  -2   5   6   44.70    3.00
   2  -5   6   43.80    3.20
  -2   5  -7   17.40    2.70
  -2  -5   7    8.00    2.20
   2   5   7   17.70    2.60
   2   5   7   12.50    1.90
   2   5  -7   12.60    2.60
  -2   5   7   10.30    1.60
  -2   5   7   10.00    2.10
   2  -5   7    7.60    2.20
   2   5   8    5.20    2.40
   2   5   8    2.90    1.80
  -2  -5   8    6.20    2.20
  -2   5  -8    3.00    2.50
   2   5  -8    4.60    2.40
  -2   5   8    8.00    2.30
   2  -5   8    1.00    2.10
  -2   5   8    6.20    1.70
  -2  -5  -8    7.70    1.50
   2   5   9    1.40    2.50
  -2   5  -9   -0.10    2.40
  -2  -5   9    0.60    2.20
   2  -5  -9   -0.60    1.80
   2   5   9   -2.40    1.70
  -2   5   9   -1.40    2.10
   2   5  -9    2.20    2.50
  -2  -5  -9   -0.30    1.50
   2  -5   9    2.90    2.40
  -2   5   9   -2.90    1.60
  -2  -5  10    1.70    2.50
  -2   5 -10    3.60    2.80
   2  -5 -10    2.70    2.10
   2  -5 -10    0.10    1.20
   2   5  10    0.20    2.00
   2   5  10    1.00    2.50
   2  -5  10    1.40    2.50
  -2  -5 -10   -0.40    1.50
  -2   5  10    1.20    2.50
   2   5 -10   -0.40    2.50
  -2   5 -11    3.80    3.20
  -2  -5  11    2.60    2.70
   2  -5 -11    5.30    2.60
   2  -5  11    1.90    2.90
  -2  -5 -11   -1.10    1.70
   2   5 -11    1.30    2.80
   2   6   0    4.00    1.20
  -2   6   0    3.80    0.90
   2  -6   0    1.90    0.90
   2  -6   0    2.00    1.20
   2   6   0    1.20    0.90
   2   6   1   31.10    2.00
   2  -6  -1   29.50    2.20
  -2   6  -1   32.10    2.00
   2   6   1   29.10    2.00
  -2   6   1   29.90    1.90
  -2   6   1   29.50    1.50
   2  -6   1   34.90    2.10
   2   6  -1   27.90    2.10
   2  -6   1   27.00    2.10
   2  -6  -2   52.19    2.70
   2   6   2   54.89    2.70
  -2   6  -2   52.09    2.80
   2   6   2   48.80    2.50
  -2   6   2   54.59    2.60
   2  -6   2   55.99    2.90
   2   6  -2   54.09    2.90
   2  -6   2   49.99    2.80
   2   6   3   27.80    1.90
  -2   6  -3   26.00    2.30
  -2  -6   3   26.20    2.20
   2   6   3   18.70    1.80
   2  -6  -3   27.20    2.00
   2   6  -3   29.70    2.40
  -2   6   3   25.10    1.20
   2  -6   3   29.60    2.10
   2  -6   3   26.10    2.30
  -2   6   3   26.40    2.00
   2   6   4    4.60    1.30
   2   6   4    5.50    1.20
   2  -6  -4    4.90    1.00
  -2  -6   4    5.20    1.50
  -2   6  -4    4.60    1.70
   2   6  -4    4.70    1.60
   2  -6   4    4.60    1.30
  -2   6   4    5.40    1.30
   2  -6   4    3.40    1.50
  -2   6   4    5.70    0.80
   2  -6  -5   15.10    1.30
   2   6   5   16.00    1.60
  -2  -6   5   12.10    2.00
   2   6   5   15.40    2.00
  -2   6  -5   18.40    2.40
   2  -6   5   15.10    1.70
  -2   6   5   14.30    1.80
   2   6  -5   14.10    2.20
  -2   6   5   16.50    1.30
   2  -6   5   14.20    2.00
   2   6   6   46.20    3.40
  -2   6  -6   49.60    3.80
   2   6   6   46.80    2.90
  -2  -6   6   39.40    3.30
  -2   6   6   48.60    2.40
   2  -6   6   48.60    3.60
   2  -6   6   45.80    2.90
  -2   6   6   50.69    3.30
   2   6  -6   49.20    3.70
   2   6   7    6.20    2.10
  -2  -6   7    7.20    2.30
   2   6   7    6.00    1.80
  -2   6  -7    7.50    2.50
  -2   6   7    4.10    1.30
  -2   6   7    7.70    2.00
   2  -6   7    8.10    2.20
   2   6  -7   11.00    2.50
  -2  -6   8    5.60    2.40
   2   6   8    7.70    2.00
   2   6   8    6.50    2.20
  -2   6  -8    9.10    2.90
   2   6  -8    6.50    2.50
  -2   6   8   11.50    2.40
  -2   6   8    6.90    1.70
   2  -6   8    5.70    2.40
  -2   6  -9   -1.10    2.50
   2  -6  -9    2.40    1.90
  -2  -6   9    3.50    2.30
   2   6   9    2.50    1.90
   2   6   9    2.40    2.50
  -2   6   9   -1.80    2.20
   2  -6   9    3.00    2.40
   2   6  -9    3.00    2.60
  -2  -6  -9   -0.50    1.50
  -2  -6  10    2.30    2.60
   2  -6 -10   -1.00    1.90
   2   6  10    0.30    2.10
  -2   6 -10    2.40    2.70
   2   6  10    0.50    2.60
  -2   6  10   -1.40    2.20
   2  -6  10   -2.40    2.50
  -2  -6 -10   -0.60    1.60
   2   6 -10    0.70    2.60
   2   6  11   -2.00    2.90
  -2   6 -11   -2.40    2.90
   2  -6 -11   -0.60    3.90
   2  -6  11    0.90    2.70
  -2  -6 -11    0.90    1.80
   2   6 -11   -0.20    2.80
  -2   6  11    1.20    2.80
   2   7   0  190.08    6.70
  -2   7   0  190.68    6.60
   2  -7   0  196.48    6.50
   2  -7   0  190.88    7.00
   2   7   0  188.68    6.80
  -2   7  -1   39.20    2.30
   2   7   1   39.20    2.30
   2   7   1   42.80    2.40
   2  -7  -1   42.60    2.70
  -2   7   1   43.10    2.00
   2   7  -1   48.20    2.70
   2  -7   1   44.20    2.80
  -2   7   1   44.20    2.30
   2  -7   1   47.10    2.40
  -2   7  -2   22.40    2.00
   2   7   2   19.50    1.70
   2  -7  -2   22.40    1.90
   2   7   2   26.90    1.90
   2  -7   2   20.00    1.90
   2   7  -2   28.00    2.20
  -2   7   2   22.40    1.40
   2  -7   2   29.80    2.20
  -2   7   2   29.10    1.90
  -2   7  -3   66.39    3.70
   2   7   3   70.79    3.50
   2   7   3   74.29    3.10
   2  -7  -3   74.49    3.30
   2  -7   3   72.09    3.60
   2   7  -3   69.09    3.70
  -2   7   3   75.19    3.40
   2  -7   3   71.99    3.70
  -2   7  -4   16.60    2.20
   2  -7  -4   20.40    1.60
  -2  -7   4   13.30    2.00
   2   7   4   16.20    1.50
   2   7   4   18.20    2.00
   2   7  -4   18.50    2.20
  -2   7   4   18.00    1.20
   2  -7   4   16.30    1.80
  -2   7   4   12.90    1.70
   2  -7   4   12.30    1.90
  -2  -7   5   28.30    2.60
   2   7   5   31.60    2.20
  -2   7  -5   31.30    2.90
   2  -7  -5   27.80    2.00
   2   7   5   32.40    2.70
   2   7  -5   27.90    2.80
   2  -7   5   35.20    2.60
  -2   7   5   32.80    2.60
  -2   7   5   30.00    1.70
   2  -7   5   25.10    2.50
   2   7   6   27.90    2.30
  -2   7  -6   27.40    3.00
   2   7   6   31.30    2.90
   2  -7  -6   25.70    1.90
  -2  -7   6   31.20    3.10
   2   7  -6   37.00    3.30
  -2   7   6   27.20    1.90
   2  -7   6   31.80    2.50
   2  -7   6   27.70    3.00
  -2   7   6   27.90    2.60
   2   7   7   -1.80    1.40
   2   7   7   -3.30    1.70
  -2  -7   7    0.00    2.00
  -2   7  -7   -1.00    2.20
   2  -7   7    6.60    2.30
  -2   7   7    1.00    1.80
   2   7  -7    1.20    2.20
  -2   7   7   -0.30    1.10
   2   7   8    6.80    2.20
   2   7   8    3.10    1.70
  -2  -7   8    3.70    2.30
  -2   7  -8    3.50    2.50
  -2   7   8    4.20    1.60
   2   7  -8    6.90    2.60
   2  -7   8    7.30    2.60
  -2   7   8    4.80    2.20
  -2   7  -9    5.80    2.80
   2   7   9    2.20    2.50
   2   7   9    1.40    1.80
  -2  -7   9    5.80    2.50
   2   7  -9   -0.30    2.40
  -2   7   9    0.00    2.10
   2  -7   9    2.90    2.50
  -2   7 -10    3.40    3.00
   2  -7 -10   -0.20    1.90
   2   7  10    2.70    2.90
  -2  -7  10    0.30    2.50
  -2  -7 -10   -1.20    1.60
   2   7 -10   -4.40    2.50
  -2   7  10   -1.60    2.30
   2  -7  10    0.60    2.60
  -2   7 -11   -0.20    2.90
   2   7  11    1.30    2.90
   2  -7  11   -1.80    2.70
  -2  -7 -11    2.00    1.80
  -2   7  11    2.10    2.90
   2   7 -11    1.30    2.90
   2   8   0   66.59    3.20
  -2  -8   0   68.89    3.40
   2  -8   0   66.69    2.90
   2  -8   0   64.89    3.50
   2   8   0   65.19    3.10
  -2   8   0   62.09    2.90
  -2   8  -1   56.39    3.00
   2  -8  -1   61.19    3.30
   2   8   1   58.19    2.90
   2   8   1   61.89    3.00
  -2  -8   1   61.99    3.50
  -2   8   1   61.69    2.60
  -2   8   1   59.09    2.90
   2  -8   1   63.09    3.40
   2   8  -1   55.39    3.00
   2  -8   1   70.39    3.10
   2   8   2   11.90    1.60
   2   8   2   14.20    1.50
  -2   8  -2    9.80    1.70
   2  -8  -2   16.40    1.80
   2   8  -2   15.00    1.90
  -2   8   2   12.60    1.50
   2  -8   2   12.70    1.80
  -2   8   2   15.50    1.20
   2  -8   2   11.00    1.60
   2   8   3   32.40    2.10
   2   8   3   35.90    2.50
  -2   8  -3   35.60    2.70
   2  -8  -3   30.60    2.40
  -2   8   3   29.90    2.30
   2  -8   3   37.30    2.70
   2   8  -3   40.60    2.90
   2  -8   3   34.20    2.60
   2   8   4   11.00    1.80
  -2   8  -4    7.50    1.90
   2   8   4    9.60    1.40
   2  -8  -4   11.10    1.40
  -2  -8   4   14.80    2.10
  -2   8   4   15.10    0.90
   2  -8   4   14.40    1.90
  -2   8   4   14.10    1.80
   2  -8   4   10.30    2.10
   2   8  -4    8.50    1.80
   2  -8  -5    0.60    1.10
   2   8   5    1.20    1.10
   2   8   5   -1.30    1.40
  -2  -8   5    2.40    1.50
  -2   8  -5    4.50    1.90
   2  -8   5    0.10    1.60
   2   8  -5    1.70    1.90
  -2   8   5    1.80    0.80
  -2   8   5    4.10    1.50
   2  -8   5    3.00    1.50
   2   8   6   76.99    4.30
  -2   8  -6   78.09    4.70
   2   8   6   65.19    3.50
   2  -8  -6   71.79    3.30
  -2  -8   6   70.69    4.50
   2  -8   6   69.19    3.90
   2  -8   6   76.89    4.60
   2   8  -6   80.49    4.70
  -2   8   6   70.89    3.00
  -2   8   6   76.39    4.10
  -2  -8   7   41.20    3.80
   2   8   7   38.50    3.40
  -2   8  -7   48.90    4.30
   2   8   7   41.70    2.90
  -2   8   7   41.60    2.40
  -2   8   7   38.50    3.30
   2   8  -7   44.10    4.10
   2  -8   7   44.30    3.90
   2  -8   7   40.30    3.20
   2   8   8    5.40    1.90
   2   8   8    8.10    2.50
  -2  -8   8    5.60    2.50
  -2   8  -8    3.60    2.80
   2   8  -8    5.20    2.60
   2  -8   8    4.00    2.50
  -2   8   8    6.30    2.30
  -2   8  -9    0.20    2.60
  -2  -8   9    4.20    2.50
   2   8   9    2.30    1.90
   2   8   9    4.40    2.50
   2   8  -9    4.40    2.70
  -2   8   9   -0.10    2.30
   2  -8   9    5.70    2.70
   2   8  10    3.70    2.80
  -2   8 -10    6.00    3.10
   2   8 -10   -4.00    2.60
  -2  -8 -10   -0.20    1.70
  -2   8  10   -1.60    2.40
   2  -8  10   -0.20    2.70
   2   8  11    2.70    3.10
  -2   8 -11    6.70    3.40
   2  -8  11    0.30    3.00
  -2  -8 -11    7.10    2.10
  -2   8  11    9.00    3.20
   2   8 -11    5.70    3.30
  -2  -9   0  219.08    8.00
   2  -9   0  213.08    7.90
   2   9   0  204.58    7.60
   2   9   0  210.78    7.60
  -2   9   0  214.68    7.40
  -2   9  -1  181.18    6.50
   2  -9  -1  173.08    6.80
   2   9   1  175.18    6.60
  -2  -9   1  172.38    7.00
   2   9   1  184.08    6.50
  -2   9   1  179.98    6.20
   2  -9   1  178.28    6.90
  -2   9   1  179.28    6.50
   2   9  -1  172.68    6.70
   2  -9   1  185.18    6.50
  -2  -9  -1  175.28    6.90
   2   9   2   20.60    1.80
  -2  -9   2   19.40    2.30
  -2   9  -2   19.20    2.00
   2   9   2   21.20    2.00
   2  -9  -2   15.10    1.90
   2   9  -2   18.40    2.10
  -2   9   2   22.20    1.50
   2  -9   2   20.60    2.00
  -2   9   2   22.10    1.90
   2  -9   2   19.30    2.20
  -2   9  -3   25.40    2.40
   2   9   3   23.50    1.70
   2  -9  -3   21.40    2.00
   2   9   3   19.00    2.00
  -2   9   3   21.60    1.10
   2  -9   3   25.80    2.30
  -2   9   3   19.80    1.90
   2  -9   3   16.20    2.10
   2   9  -3   18.80    2.10
   2   9   4    9.90    1.80
  -2   9  -4   11.80    2.10
   2   9   4   10.40    1.30
   2  -9  -4    8.10    1.40
   2  -9   4   12.40    2.00
   2  -9   4    9.40    1.90
  -2   9   4    6.90    1.60
  -2   9   4   12.10    0.80
   2   9  -4   11.40    2.10
   2  -9  -5    6.20    1.30
  -2   9  -5    7.40    2.20
  -2  -9   5    7.00    1.90
   2   9   5    5.20    1.80
   2   9   5    8.80    1.40
  -2   9   5    3.90    1.50
   2   9  -5    3.00    2.00
   2  -9   5    6.50    1.80
   2  -9   5    2.50    1.90
  -2   9   5    6.30    0.80
   2  -9  -6   10.80    1.50
   2   9   6   12.30    2.20
  -2  -9   6    8.40    2.40
   2   9   6   15.20    1.70
  -2   9  -6    9.10    2.60
  -2   9   6   15.20    2.20
   2  -9   6    8.70    2.30
   2  -9   6   11.50    2.00
   2   9  -6   11.10    2.40
  -2   9   6   13.40    1.20
  -2  -9   7    3.90    2.20
   2   9   7    5.10    2.30
  -2   9  -7    3.00    2.40
   2   9   7    3.50    1.60
   2   9  -7    0.40    2.40
   2  -9   7    2.90    1.90
   2  -9   7    2.00    2.30
  -2   9   7    2.20    1.90
   2   9   8   11.40    2.00
  -2   9  -8    6.00    3.00
   2   9   8    2.70    2.20
  -2  -9   8    0.30    2.50
   2   9  -8   12.80    2.90
   2  -9   8   11.20    2.90
  -2   9   8    6.10    2.30
  -2  -9   9    1.80    2.40
   2   9   9    2.10    2.40
  -2   9  -9   -2.90    2.60
   2   9  -9    0.60    2.60
   2  -9   9    0.70    2.50
  -2   9   9    2.70    2.40
  -2   9 -10   -1.30    2.90
   2   9  10    4.50    2.70
  -2  -9 -10    1.20    1.60
   2  -9  10   -3.30    2.50
  -2   9  10    5.40    2.70
   2   9 -10   -0.40    2.80
  -2   9 -11   14.70    3.80
   2   9  11   15.40    3.60
  -2   9  11   12.60    3.50
   2   9 -11   14.20    3.80
  -2  -9 -11   11.00    2.30
   2  -9  11    3.90    3.20
  -2  10   0    3.90    1.20
   2  10   0    4.40    1.40
  -2 -10   0    2.40    1.60
   2  10   0    4.60    1.40
  -2  10   0    6.30    1.30
   2 -10   0    3.50    1.60
   2 -10  -1   57.09    3.30
  -2  10  -1   54.79    3.10
   2  10   1   60.39    3.10
  -2 -10   1   55.19    3.70
   2  10   1   53.59    3.10
  -2  10   1   55.19    3.00
  -2 -10  -1   61.49    3.60
   2  10  -1   56.29    3.30
   2 -10   1   56.39    3.60
   2 -10   1   56.19    3.00
  -2  10   1   54.89    2.60
   2 -10  -2   75.09    3.80
   2  10   2   73.69    3.60
  -2 -10   2   72.39    4.20
   2  10   2   67.49    3.30
  -2  10  -2   76.49    3.80
  -2  10   2   75.29    3.00
   2  10  -2   73.79    3.90
   2 -10   2   70.29    3.70
  -2  10   2   73.19    3.50
   2 -10   2   74.49    4.10
  -2  10  -3    3.80    1.70
   2 -10  -3    4.00    1.50
   2  10   3    6.80    1.50
   2  10   3    4.00    1.40
  -2  10   3    7.60    1.50
   2  10  -3    6.00    1.90
   2 -10   3    3.30    1.80
   2 -10   3    7.20    1.80
  -2  10   3    6.50    0.70
   2  10   4    4.20    1.10
   2  10   4    3.50    1.60
  -2  10  -4    5.40    1.80
   2 -10  -4    5.00    1.50
   2  10  -4    1.20    1.80
   2 -10   4    3.00    1.70
   2 -10   4    4.60    1.80
  -2  10   4    6.00    1.50
  -2  10  -5   38.30    3.40
   2  10   5   28.30    2.10
   2  10   5   27.80    2.70
   2 -10  -5   33.00    2.60
   2 -10   5   29.40    3.00
  -2  10   5   25.90    2.60
   2 -10   5   30.70    2.90
   2  10  -5   31.20    3.00
  -2  10   5   33.90    1.50
   2 -10  -6   24.00    2.10
  -2  10  -6   18.80    2.90
   2  10   6   17.20    1.90
   2  10   6   18.50    2.60
  -2  10   6   21.50    1.60
   2  10  -6   19.10    2.90
   2 -10   6   21.80    2.70
  -2  10   6   17.30    2.40
   2 -10   6   16.50    2.70
  -2 -10   7   11.00    2.70
   2  10   7   12.90    2.60
  -2  10  -7    8.60    2.70
   2  10   7   12.90    1.80
  -2  10   7    8.00    2.20
   2 -10   7    8.10    2.50
   2 -10   7   13.70    2.50
   2  10  -7   11.10    2.80
   2  10   8   -0.80    1.50
  -2  10  -8    3.50    2.60
   2  10   8   -1.60    1.90
   2 -10   8    2.90    2.50
   2  10  -8    0.30    2.50
  -2  10   8    1.60    2.10
   2  10   9   -0.80    2.30
  -2  10  -9    0.00    2.70
   2 -10   9    0.60    2.60
  -2  10   9   -1.20    2.10
   2  10  -9   -2.60    2.40
  -2  10 -10   -0.40    3.00
   2  10  10    4.40    2.90
   2  10 -10    0.40    2.90
   2 -10  10    5.90    3.10
  -2  10  10    2.40    2.60
  -2  10 -11    7.40    3.60
   2  10  11    0.70    3.00
  -2  10  11    7.30    3.20
   2 -10  11    8.50    3.50
   2  10 -11    7.10    3.50
  -2 -10 -11    5.30    2.10
   2 -11   0    1.30    1.50
   2  11   0    0.50    1.30
  -2  11   0    0.30    1.10
   2  11   0    1.00    1.10
  -2  11   0    0.40    1.20
  -2 -11   0    0.00    1.70
   2 -11  -1   21.30    2.40
   2  11   1   19.60    1.90
  -2 -11   1   18.00    2.30
  -2  11  -1   23.20    2.10
   2  11   1   22.80    2.10
  -2  11   1   25.60    2.20
   2 -11   1   25.10    2.60
  -2 -11  -1   23.30    2.50
   2  11  -1   26.60    2.40
   2 -11   1   22.80    2.00
  -2  11   1   25.40    1.80
   2  11   2   16.20    1.80
   2  11   2   13.40    1.70
   2 -11  -2   14.00    2.00
  -2  11  -2   13.40    1.90
  -2 -11   2   12.80    2.10
  -2  11   2   15.50    1.80
   2 -11   2   14.00    1.80
  -2  11   2   14.90    1.50
   2  11  -2   19.90    2.30
   2 -11   2   14.10    2.30
  -2  11  -3    1.00    1.50
   2 -11  -3   -0.20    1.40
   2  11   3    0.20    1.30
   2  11   3   -0.60    1.10
   2 -11   3    0.40    1.50
   2 -11   3    1.00    1.70
  -2  11   3    0.80    1.30
   2  11  -3   -1.60    1.60
   2 -11  -4    4.00    1.50
   2  11   4    5.40    1.60
  -2  11  -4    4.40    1.90
   2  11   4    3.40    1.20
   2 -11   4    4.30    1.80
   2 -11   4    4.30    2.00
  -2  11   4    3.00    1.50
   2  11  -4    3.80    1.90
   2  11   5   11.40    2.00
   2 -11  -5   10.90    1.80
  -2  11  -5    7.80    2.30
   2  11   5    9.60    1.40
   2 -11   5   10.90    2.30
  -2  11   5    9.10    1.80
   2 -11   5    8.90    2.20
   2  11  -5   10.60    2.40
   2 -11  -6    0.00    1.50
   2  11   6    0.00    1.80
  -2  11  -6   -0.60    2.10
   2  11   6    1.60    1.30
  -2  11   6    5.00    1.80
   2 -11   6    0.60    2.10
   2  11  -6   -0.80    2.30
   2 -11   6    2.90    2.10
   2  11   7    2.80    1.60
  -2  11  -7   10.60    2.90
   2  11   7    8.50    2.40
   2 -11   7    5.20    2.60
  -2  11   7    5.40    2.10
   2  11  -7    9.50    2.80
   2 -11   7    7.50    2.40
   2  11   8   10.00    2.80
  -2  11  -8    8.90    2.80
   2  11  -8   11.90    3.20
  -2  11   8    3.20    2.30
   2 -11   8   13.70    3.10
   2  11   9    3.10    2.60
  -2  11  -9    7.70    3.20
  -2  11   9    0.30    2.40
   2  11  -9    1.50    2.80
   2 -11   9    4.00    2.80
   2  11  10    1.70    2.80
  -2  11 -10   -1.70    2.90
  -2  11  10    1.80    2.50
   2 -11  10    2.90    3.20
   2  11 -10    1.70    3.10
  -2 -12   0    0.10    1.70
   2  12   0    1.10    1.40
  -2  12   0   -1.40    1.20
   2  12   0   -0.50    1.30
  -2  12   0   -1.20    1.20
   2 -12   0   -0.10    1.70
   2  12   1    3.00    1.50
  -2 -12   1    0.60    1.70
   2 -12  -1    1.50    1.80
   2  12   1    1.70    1.40
  -2  12  -1    2.20    1.50
  -2  12   1    3.40    1.20
  -2 -12  -1    1.50    1.70
   2 -12   1    1.10    1.80
  -2  12   1    4.00    1.40
   2  12  -1    1.30    1.60
  -2 -12   2    4.20    1.80
   2 -12  -2    1.10    1.60
  -2  12  -2    2.70    1.60
   2  12   2    3.10    1.30
   2  12   2    3.10    1.30
   2 -12   2    2.50    1.50
   2 -12   2    3.90    1.80
  -2  12   2    1.00    1.30
  -2  12   2    1.20    1.00
   2  12  -2    2.60    1.60
   2 -12  -3   27.70    2.60
  -2  12  -3   30.80    2.90
   2  12   3   32.60    2.50
   2  12   3   33.60    2.80
   2 -12   3   31.30    2.70
   2 -12   3   38.50    3.30
   2  12  -3   26.10    2.80
  -2  12   3   35.20    2.70
  -2  12  -4   24.50    2.70
   2 -12  -4   23.40    2.40
   2  12   4   28.60    2.10
   2  12   4   25.00    2.60
   2 -12   4   28.30    3.00
  -2  12   4   23.90    2.40
  -2  12   4   25.70    1.30
   2 -12   4   30.20    2.90
   2  12  -4   23.90    2.80
   2  12   5   16.90    2.50
   2 -12  -5   17.10    2.20
   2  12   5   14.90    1.70
  -2  12  -5   14.60    2.70
  -2  12   5   13.10    2.10
   2 -12   5   13.70    2.50
   2  12  -5   17.30    2.80
   2 -12   5   11.30    2.40
   2  12   6    5.90    2.10
   2 -12  -6   10.80    1.90
  -2  12  -6    7.20    2.50
   2  12   6    9.00    1.60
   2 -12   6    7.80    2.30
  -2  12   6    4.30    2.00
   2  12  -6   11.40    2.80
   2 -12   6    7.60    2.30
  -2  12  -7   -1.40    2.40
   2  12   7    0.20    2.00
   2  12   7    0.30    1.50
   2  12  -7    0.80    2.60
  -2  12   7   -2.60    1.90
   2 -12   7    0.70    2.30
   2 -12   7    1.20    2.30
   2  12   8    4.40    2.40
  -2  12  -8   -1.40    2.60
   2 -12   8    5.60    2.70
   2  12  -8    1.10    2.80
  -2  12   8    1.70    2.20
   2  12   9   -2.10    2.40
  -2  12  -9   -3.30    2.60
   2 -12   9    4.50    3.00
   2  12  -9   -0.90    2.80
  -2  12   9   -1.00    2.40
   2  12  10    2.70    2.80
  -2  12 -10   -1.50    3.00
  -2  12  10    6.20    2.80
   2 -12  10    0.70    3.00
   2  12 -10   -0.70    3.00
  -2  13   0   -1.10    1.30
   2  13   0    2.70    1.50
   2 -13   0    0.50    1.90
  -2 -13   0    0.80    1.90
   2  13   0    0.60    1.40
  -2  13   0    1.00    1.20
  -2  13  -1    5.80    1.60
  -2 -13   1    4.60    2.20
   2 -13  -1    4.20    1.80
   2  13   1    7.10    1.60
   2  13   1    6.90    1.70
  -2  13   1    7.00    1.70
   2  13  -1    4.10    1.60
   2  13  -1    5.30    1.70
  -2 -13  -1    2.60    1.90
   2 -13   1    4.30    2.10
  -2  13   1    4.90    1.20
   2 -13  -2   10.50    2.10
  -2 -13   2    7.60    2.30
   2  13   2   10.50    1.70
   2  13   2   10.00    1.80
  -2  13  -2    7.50    1.80
   2 -13   2    6.80    1.70
  -2  13   2   12.70    1.50
  -2  13   2    8.40    1.70
   2 -13   2    7.10    2.20
   2  13  -2    5.30    1.90
   2 -13  -3    4.00    1.80
   2  13   3    2.20    1.30
  -2  13  -3   -0.40    1.70
   2  13   3    0.90    1.30
  -2  13   3    2.10    1.50
   2 -13   3    1.50    2.00
  -2  13   3    1.80    1.00
   2  13  -3    3.50    1.90
   2 -13   3   -0.10    1.70
  -2  13  -4   22.30    2.80
   2  13   4   11.10    2.00
   2 -13  -4   19.70    2.40
   2  13   4   15.70    1.70
   2  13  -4   10.60    2.40
   2 -13   4   16.00    2.50
  -2  13   4   12.70    2.10
   2 -13   4   18.10    2.70
  -2  13   4   16.30    1.00
   2 -13  -5   45.00    3.40
  -2  13  -5   43.90    3.90
   2  13   5   47.00    3.70
   2  13   5   40.40    2.60
   2 -13   5   47.90    4.00
  -2  13   5   48.50    3.50
   2  13  -5   40.30    3.90
   2 -13   5   39.00    3.70
   2  13   6    2.10    1.40
  -2  13  -6    1.10    2.40
   2 -13  -6   -1.00    1.70
   2  13   6    1.10    1.90
   2 -13   6    3.60    2.30
  -2  13   6    1.20    1.80
   2 -13   6    0.00    2.20
  -2  13  -7   14.00    3.20
   2  13   7   17.50    2.90
   2  13  -7   11.60    3.10
  -2  13   7   16.80    2.80
   2 -13   7    8.50    3.00
   2 -13   7   12.80    2.80
   2  13   8    8.50    2.60
  -2  13  -8    8.00    3.00
  -2  13   8   12.60    2.70
   2  13  -8   12.00    3.10
   2 -13   8    8.50    3.10
  -2  13  -9   18.10    3.70
   2  13   9   21.20    3.60
   2 -13   9   24.30    4.00
  -2  13   9   20.30    3.30
   2  13  -9   22.00    3.90
   2  13  10   -1.50    2.60
  -2  13 -10    2.30    3.00
   2  13 -10   -3.20    3.10
   2 -13  10    5.30    3.30
  -2  13  10   -0.70    2.70
  -2  14   0    1.30    1.30
   2  14   0    0.20    1.40
   2 -14   0    4.20    2.10
  -2  14   0   -0.50    1.40
  -2 -14   0    5.70    2.00
   2  14   0    1.10    1.50
  -2  14  -1   22.20    2.30
   2 -14  -1   25.90    3.10
  -2 -14   1   18.60    2.80
   2  14   1   22.40    2.40
   2  14   1   26.20    2.40
   2  14  -1   25.10    2.50
  -2 -14  -1   23.60    2.90
  -2  14   1   24.60    2.00
  -2  14   1   27.20    2.50
   2 -14   1   23.60    2.90
   2  14  -1   27.80    2.70
   2 -14  -2   13.80    2.40
  -2  14  -2   14.90    2.20
   2  14   2   15.10    2.00
   2  14   2   12.60    1.90
  -2 -14   2   10.90    2.50
   2  14  -2   12.50    2.20
   2 -14   2   16.40    2.70
  -2  14   2   15.00    1.60
  -2  14   2   12.90    2.00
   2  14   3   21.80    2.50
   2  14   3   17.50    2.00
   2 -14  -3   19.90    2.70
  -2  14  -3   22.60    2.70
  -2  14   3   16.80    2.30
  -2  14   3   19.40    1.80
   2 -14   3   18.00    2.50
   2 -14   3   12.70    2.60
   2  14  -3   24.00    2.90
   2  14   4    6.40    2.00
   2  14   4    7.60    1.50
  -2  14  -4    5.90    2.30
   2 -14  -4    9.00    2.10
   2 -14   4    6.40    2.20
   2 -14   4    8.80    2.50
  -2  14   4    7.70    1.90
  -2  14   4    8.00    1.30
   2  14  -4    5.30    2.40
   2 -14  -5    3.30    1.90
  -2  14  -5   10.70    2.60
   2  14   5    6.40    2.10
   2  14   5    9.40    1.50
   2  14  -5    1.00    2.30
   2 -14   5    3.90    2.40
  -2  14   5    6.50    2.00
   2 -14   5    6.70    2.50
   2 -14  -6   13.20    2.30
   2  14   6   11.50    1.80
   2  14   6    8.10    2.30
  -2  14  -6   13.40    3.00
   2 -14   6   12.30    2.80
  -2  14   6   11.70    2.40
   2 -14   6   11.90    2.80
   2  14  -6   10.80    2.70
   2  14   7   11.50    2.60
  -2  14  -7   10.80    2.90
   2 -14   7   17.40    3.20
   2  14  -7    9.90    3.00
  -2  14   7   12.80    2.60
   2 -14   7   14.00    3.00
   2  14   8    1.20    2.20
  -2  14  -8   -3.00    2.80
   2  14  -8    1.90    2.80
  -2  14   8   -0.50    2.20
   2 -14   8   -3.20    2.50
   2  14   9    2.20    2.70
  -2  14  -9   -4.00    2.80
   2 -14   9   -2.20    2.90
   2  14  -9    4.70    3.10
  -2  14   9   -2.60    2.30
  -2  14 -10    0.10    3.30
   2  14  10   -3.80    2.70
  -2  14  10    0.30    2.70
   2  14 -10   -6.70    2.80
   2 -14  10   -2.40    3.00
  -2  15   0  150.18    6.30
   2  15   0  140.49    6.10
   2  15   0  140.49    6.10
   2 -15   0  145.39    6.90
  -2  15   0  147.89    5.90
  -2 -15   0  153.48    7.00
   2  15   1   11.20    2.00
  -2 -15   1    9.60    2.40
  -2  15  -1    9.40    1.90
   2 -15  -1   12.20    2.50
   2  15   1   10.60    1.90
   2  15  -1   12.40    2.20
  -2  15   1    9.90    1.50
  -2 -15  -1   11.70    2.50
   2 -15   1    8.20    2.30
   2  15  -1   12.40    2.10
  -2  15   1   14.10    2.20
  -2 -15   2   59.89    4.70
  -2  15  -2   51.29    3.60
   2  15   2   51.69    3.30
   2 -15  -2   53.99    4.20
   2  15   2   53.99    3.60
   2 -15   2   47.30    4.10
  -2  15   2   52.39    2.90
   2  15  -2   52.89    3.90
  -2  15   2   53.49    3.50
   2 -15  -3   20.90    2.80
   2  15   3   14.70    2.20
   2  15   3   16.70    2.10
  -2  15  -3   15.70    2.50
  -2  15   3   15.70    2.30
   2  15  -3   20.60    2.80
   2 -15   3   19.90    3.10
  -2  15   3   17.80    1.80
   2 -15  -4    1.60    2.00
   2  15   4    0.70    1.70
  -2  15  -4    0.20    2.10
   2  15   4    1.00    1.30
   2 -15   4    2.30    2.10
  -2  15   4    1.80    1.70
   2  15  -4    7.40    2.50
   2 -15   4   -1.10    2.20
   2  15   5   18.80    1.90
   2  15   5   19.60    2.90
  -2  15  -5   17.10    3.10
   2 -15  -5   21.10    2.80
   2 -15   5   15.90    3.10
   2 -15   5   16.40    2.90
   2  15  -5   18.60    3.10
  -2  15   5   20.70    2.60
   2  15   6   37.50    3.80
   2 -15  -6   36.50    3.40
  -2  15  -6   36.40    4.00
  -2  15   6   28.90    3.20
   2  15  -6   30.80    3.70
   2 -15   6   39.50    4.00
   2 -15   6   29.30    3.80
   2  15   7   -2.80    2.00
  -2  15  -7    5.10    2.70
   2  15  -7   -0.10    2.60
  -2  15   7   -1.60    1.90
   2 -15   7   -2.10    2.40
   2 -15   7   -3.20    2.90
   2  15   8   14.40    3.10
  -2  15  -8    6.50    3.20
   2  15  -8    6.70    3.00
   2 -15   8   10.90    3.10
  -2  15   8    8.80    2.70
  -2  15  -9   -3.10    2.80
   2  15   9    3.80    2.90
  -2  15   9    2.70    2.70
   2  15  -9    0.60    3.20
   2 -15   9   -0.50    3.00
  -2  16   0    4.20    1.80
   2  16   0    2.20    1.70
  -2 -16   0    1.30    2.10
   2 -16   0    0.00    2.30
   2  16   0    0.10    1.70
  -2  16   0    1.00    1.40
  -2  16  -1    7.90    2.00
   2  16   1    7.20    1.90
  -2  16  -1   11.30    2.20
   2  16   1    6.10    1.80
  -2 -16   1    6.80    2.40
   2 -16  -1   10.10    2.60
   2 -16   1    8.20    2.50
   2  16  -1    6.70    1.80
  -2  16   1    9.40    1.60
  -2  16   1    7.60    1.80
   2  16  -1   11.40    2.20
   2 -16  -2   34.60    3.50
  -2  16  -2   43.30    3.40
   2  16   2   38.10    3.00
   2  16   2   32.10    3.10
   2  16  -2   48.80    3.70
  -2  16   2   35.00    3.10
   2 -16   2   32.70    3.50
  -2  16   2   38.00    2.60
   2  16   3   -1.50    1.70
   2 -16  -3   -0.30    2.00
  -2  16  -3   -0.10    1.90
   2  16   3    0.80    1.50
   2  16  -3    1.40    2.00
   2 -16   3   -0.90    2.30
  -2  16   3    0.00    1.40
  -2  16   3    1.90    1.20
  -2  16  -4    8.80    2.40
   2 -16  -4    4.60    2.40
   2  16   4    8.70    1.60
   2  16   4   10.40    2.30
  -2  16   4    9.80    2.10
   2 -16   4    3.90    2.70
   2  16  -4    1.20    2.30
  -2  16  -5    1.10    2.30
   2  16   5    0.20    1.90
   2  16   5    1.70    1.40
   2 -16  -5    1.30    2.10
   2  16  -5    4.40    2.50
  -2  16   5    1.70    1.80
   2 -16   5    0.30    2.30
   2 -16   5    4.20    2.70
  -2  16  -6    4.60    2.80
   2  16   6    3.90    2.30
   2 -16  -6    0.00    2.10
   2  16  -6    0.90    2.60
  -2  16   6    2.90    2.10
   2 -16   6    2.20    2.60
   2 -16   6   -1.50    2.50
  -2  16  -7    2.20    2.90
   2  16   7    1.00    2.20
   2 -16   7    1.10    2.70
   2 -16   7    1.80    2.70
   2  16  -7    5.00    2.80
  -2  16   7    7.30    2.40
  -2  16  -8    3.90    3.20
   2  16   8    5.30    2.60
  -2  16   8    1.80    2.30
   2 -16   8    4.00    3.00
   2  16  -8    5.30    3.00
   2  16   9   -3.10    2.70
  -2  16  -9   -3.60    3.00
   2  16  -9    3.90    3.10
   2 -16   9    4.20    3.10
  -2  16   9    5.50    2.90
  -2  17   0  264.77    9.60
   2 -17   0  264.47   10.90
   2  17   0  279.37   10.20
  -2  17   0  263.17   10.10
   2  17   0  255.47    9.90
  -2  17  -1    2.60    1.80
  -2  17  -1    3.30    2.00
   2 -17  -1   -0.10    2.30
   2  17   1    2.30    1.70
   2  17   1    1.20    1.70
   2 -17   1   -1.20    2.40
   2  17  -1    2.60    1.90
  -2  17   1    3.10    1.90
  -2  17   1    0.70    1.40
   2  17  -1    0.60    1.80
  -2  17  -2   35.90    3.20
   2  17   2   30.50    3.20
   2 -17  -2   29.20    3.50
   2  17   2   31.10    2.80
  -2  17   2   29.70    3.00
   2  17  -2   30.40    3.30
  -2  17   2   31.20    2.40
   2 -17   2   20.20    3.40
   2  17  -2   32.40    3.10
   2 -17  -3   -0.30    2.20
   2  17   3    0.10    1.90
   2  17   3    2.00    1.60
  -2  17  -3   -0.90    2.00
  -2  17   3    3.30    1.80
   2 -17   3    5.70    2.70
  -2  17   3   -1.00    1.20
   2  17  -3    2.40    2.10
  -2  17  -4    7.90    2.50
   2  17   4    9.50    1.80
   2 -17  -4   11.80    2.80
   2  17   4   10.70    2.30
   2  17  -4    6.40    2.60
   2 -17   4    9.40    3.00
  -2  17   4   13.20    2.40
   2  17   5    2.10    2.10
  -2  17  -5    1.00    2.50
   2 -17  -5    3.40    2.30
   2  17  -5    0.40    2.50
  -2  17   5    0.10    1.90
   2 -17   5    1.70    2.60
  -2  17  -6    1.30    2.60
   2 -17  -6    2.50    2.30
   2  17   6    4.10    2.30
   2 -17   6   -1.10    2.50
   2  17  -6    3.80    2.70
  -2  17   6    2.10    2.00
   2  17   7    4.70    2.50
  -2  17  -7    2.40    2.80
   2 -17   7    5.00    3.00
   2 -17   7    3.30    2.80
  -2  17   7    8.70    2.60
   2  17  -7    2.80    2.80
  -2  17  -8   24.20    4.00
   2  17   8   18.90    3.40
   2  17  -8   12.40    3.70
  -2  17   8   24.80    3.70
   2  17   9    4.00    2.90
  -2  17  -9   -0.20    3.20
  -2  17   9    2.10    2.70
   2  17  -9    4.70    3.40
   2  18   0   -0.80    1.80
  -2  18   0    5.20    1.70
  -2  18   0    1.70    1.90
   2  18   0    2.30    1.80
   2 -18   0    2.60    2.70
   2 -18  -1   52.19    4.60
   2  18   1   69.49    4.30
  -2  18  -1   61.99    3.90
   2  18   1   65.49    4.00
  -2  18  -1   66.39    4.40
  -2  18   1   66.99    4.20
   2  18  -1   61.49    4.20
  -2  18   1   62.49    3.70
   2  18  -1   67.19    4.30
   2 -18   1   72.89    5.50
  -2  18  -2   10.80    2.30
   2  18   2    7.80    1.90
   2 -18  -2    2.70    2.50
   2  18   2   10.00    2.30
   2 -18   2    2.60    2.70
   2  18  -2    9.00    2.30
  -2  18   2   11.40    1.80
   2  18  -2   14.10    2.60
  -2  18   2    7.10    2.10
   2  18   3    4.30    2.10
   2  18   3    5.20    1.70
  -2  18  -3    4.60    2.20
   2 -18  -3    3.40    2.60
  -2  18   3    6.10    1.60
  -2  18   3    2.30    1.80
   2  18  -3    5.30    2.40
   2 -18   3    2.40    2.90
   2 -18  -4    1.20    2.40
  -2  18  -4   -0.30    2.20
   2  18   4    3.90    2.20
   2 -18   4   -3.00    2.70
  -2  18   4    3.00    1.80
   2  18  -4    6.00    2.50
  -2  18  -5    3.10    2.50
   2 -18  -5    6.10    2.60
   2  18   5    5.70    2.20
  -2  18   5    4.60    2.20
   2  18  -5    7.00    2.80
   2 -18   5    7.00    3.00
   2  18   6    5.10    2.50
  -2  18  -6    9.80    3.10
  -2  18   6    7.30    2.40
   2 -18   6   -0.50    2.80
   2  18  -6    8.50    2.90
  -2  18  -7   -1.80    2.80
   2  18   7   -1.00    2.30
   2  18  -7   -0.80    2.80
  -2  18   7   -1.10    2.20
  -2  18  -8    1.90    3.20
   2  18   8    2.90    2.70
   2  18  -8   -0.90    3.10
  -2  18   8    2.90    2.60
  -2  19   0   76.59    4.70
   2 -19   0   74.29    5.80
   2  19   0   79.99    4.70
  -2  19   0   71.39    4.20
   2  19   0   74.39    4.50
   2  19   1   12.10    2.40
  -2  19  -1   13.30    2.60
   2 -19  -1   15.10    3.20
  -2  19  -1   16.30    2.40
   2  19   1   16.30    2.50
  -2  19   1   10.90    2.00
   2  19  -1   13.60    2.60
   2  19  -1   18.90    2.70
   2 -19   1   16.90    3.60
  -2  19   1   13.90    2.50
  -2  19  -2    9.20    2.40
   2  19   2   15.10    2.30
   2 -19  -2    7.60    2.80
   2  19   2   12.00    2.40
   2 -19   2    5.90    3.10
   2  19  -2   12.50    2.60
  -2  19   2    7.60    2.20
  -2  19   2    8.70    1.80
   2  19  -2    9.70    2.50
   2 -19  -3   -0.90    2.50
   2  19   3    1.50    1.70
  -2  19  -3   -1.50    2.10
   2  19   3    1.90    2.00
   2 -19   3    0.40    2.70
  -2  19   3   -0.20    1.80
   2  19  -3    4.20    2.40
  -2  19   3    2.90    1.40
  -2  19  -4    0.20    2.50
   2 -19  -4    5.70    2.60
   2  19   4    2.10    2.00
  -2  19   4    1.30    1.90
   2 -19   4   -0.10    2.80
   2  19  -4    2.20    2.50
   2 -19  -5    8.80    2.90
   2  19   5    9.60    2.60
  -2  19  -5    6.80    2.90
   2 -19   5    5.20    3.10
  -2  19   5    7.90    2.40
   2  19  -5    5.80    2.90
   2  19   6    5.50    2.30
  -2  19  -6    7.80    3.10
   2 -19   6    9.70    3.50
  -2  19   6    7.60    2.60
   2  19  -6    9.00    3.20
  -2  19  -7    4.40    3.00
   2  19   7    4.10    2.60
   2  19  -7   -0.20    3.00
  -2  19   7    1.00    2.30
   2  19   8    2.00    2.60
  -2  19  -8    0.30    3.00
   2  19  -8    2.30    3.20
  -2  19   8    0.50    2.50
   2  20   0    1.20    1.90
  -2  20   0   -1.50    1.90
  -2  20   0    3.20    1.90
   2 -20   0   -2.20    2.70
   2  20   0    1.90    2.00
   2  20   1    9.50    2.20
   2  20   1    9.50    2.40
   2 -20  -1    7.20    3.20
  -2  20  -1    8.90    2.20
  -2  20  -1   12.10    2.60
  -2  20   1    9.00    2.30
  -2  20   1   10.00    1.90
   2  20  -1    9.10    2.40
   2  20  -1    7.80    2.40
   2 -20   1   11.30    3.50
  -2  20  -2   15.30    2.80
  -2  20  -2   12.80    2.60
   2  20   2   20.10    2.50
   2 -20  -2    9.70    3.20
   2  20   2   18.90    2.70
   2  20  -2   19.50    2.90
   2 -20   2   16.10    3.60
  -2  20   2   11.60    2.40
   2  20  -2   11.50    2.70
  -2  20   2   13.70    2.10
  -2  20  -3    2.60    2.20
   2  20   3    3.80    2.30
   2 -20  -3    0.60    2.50
   2  20   3    4.70    1.90
   2  20  -3    4.60    2.40
  -2  20   3    6.70    2.20
  -2  20   3    0.80    1.60
   2  20  -3    7.20    2.50
   2 -20   3    1.20    3.10
  -2  20  -4    3.10    2.40
   2  20   4    1.60    2.10
   2 -20  -4   -0.30    2.60
   2  20  -4    1.50    2.50
   2 -20   4    3.80    3.00
  -2  20   4    5.30    2.20
  -2  20  -5    9.00    2.90
   2  20   5   14.00    2.80
   2 -20  -5    6.20    2.90
   2  20  -5    8.50    2.90
  -2  20   5    6.10    2.40
   2 -20   5   10.10    3.50
   2  20   6    3.70    2.40
  -2  20  -6    0.80    2.70
   2 -20   6   -6.00    3.00
  -2  20   6    0.90    2.10
   2  20  -6    3.60    2.90
   2  20   7    3.80    2.60
  -2  20  -7    2.80    3.00
  -2  20   7   -1.30    2.30
   2  20  -7    1.10    3.20
  -2  21   0   -0.70    1.90
  -2  21   0    6.90    2.00
   2  21   0    1.90    2.00
   2  21   0    3.40    2.00
   2 -21   0    1.90    3.00
   2 -21  -1    3.50    3.10
  -2  21  -1    1.70    2.10
  -2  21  -1    4.80    2.10
   2  21   1    1.20    1.90
   2  21   1    3.20    2.20
   2  21  -1    4.90    2.30
   2 -21   1    7.10    3.20
   2  21  -1    0.90    2.10
  -2  21   1    6.00    1.90
  -2  21   1    5.20    2.20
   2  21   2    6.80    2.10
  -2  21  -2    5.50    2.30
   2  21   2    7.30    2.40
   2 -21  -2    5.20    3.10
  -2  21  -2    5.70    2.20
   2  21  -2   11.70    2.60
   2 -21   2    3.70    3.30
   2  21  -2    7.20    2.40
  -2  21   2    8.20    1.90
  -2  21   2    7.20    2.30
   2 -21  -3    4.40    2.90
  -2  21  -3   11.00    2.60
   2  21   3    8.20    2.10
   2  21   3    7.10    2.60
   2  21  -3    3.90    2.40
  -2  21   3    4.00    2.00
   2 -21   3   11.30    3.50
   2  21  -3    9.30    2.80
   2 -21  -4    1.20    2.70
   2  21   4    1.00    2.30
  -2  21  -4   -1.70    2.30
   2  21  -4   -2.10    2.30
  -2  21   4    0.40    2.00
   2 -21   4   -0.20    3.10
   2 -21  -5   20.30    3.70
  -2  21  -5   19.20    3.40
   2  21   5   21.30    3.20
   2  21  -5   17.20    3.50
  -2  21   5   16.10    2.90
   2 -21   5   26.40    4.30
   2  21   6    4.10    2.60
  -2  21  -6   -5.10    2.60
   2  21  -6    4.00    3.10
   2 -21   6    3.60    3.60
  -2  21   6   -1.00    2.10
   2  21   7    1.80    2.60
  -2  21  -7    2.10    3.10
  -2  21   7    4.30    2.60
   2  21  -7    7.00    3.40
   2  22   0    4.00    2.10
   2 -22   0   -3.50    2.90
  -2  22   0    1.10    2.10
  -2  22   0    2.40    1.80
   2  22   0    1.40    1.90
  -2  22  -1    3.70    2.00
   2 -22  -1   -0.80    2.90
   2  22   1    3.70    2.20
   2  22   1    1.70    1.90
  -2  22  -1    2.10    2.30
   2  22  -1    1.70    2.20
  -2  22   1    1.00    1.70
  -2  22   1   -2.40    1.80
   2  22  -1    5.20    2.30
   2 -22   1    0.90    3.00
  -2  22  -2    4.90    2.40
   2  22   2    8.00    2.20
   2  22   2    8.40    2.40
  -2  22  -2   10.30    2.70
   2 -22  -2    2.90    3.10
  -2  22   2   10.40    3.00
   2 -22   2    8.40    3.40
  -2  22   2    7.70    2.50
   2  22  -2    4.40    2.50
   2  22  -2    8.40    2.60
  -2  22  -3    4.80    2.60
   2  22   3    6.50    2.10
   2 -22  -3    4.80    3.10
   2  22   3    8.10    2.50
   2  22  -3    6.90    2.70
   2  22  -3    5.80    2.60
   2 -22   3    8.20    3.60
  -2  22   3    6.60    2.30
  -2  22  -4    5.50    2.60
   2 -22  -4    4.40    3.00
   2  22   4    1.80    2.40
  -2  22   4    4.60    2.30
   2 -22   4    2.20    3.50
   2  22  -4    5.10    3.00
   2  22   5    0.70    2.10
  -2  22  -5    3.30    2.80
  -2  22   5   -1.60    2.10
   2 -22   5    2.50    3.50
   2  22  -5    7.40    3.00
   2  22   6   -3.20    2.30
  -2  22  -6    1.90    3.00
  -2  22   6    0.80    2.30
   2  22  -6   -1.90    2.90
   2  23   0    5.10    2.30
   2 -23   0    6.20    3.30
  -2  23   0    3.10    2.00
   2  23   0    3.90    2.10
  -2  23   0    6.40    2.50
  -2  23  -1    5.50    2.20
  -2  23  -1    2.20    2.20
   2  23   1    0.90    2.00
   2 -23  -1    3.20    3.00
   2  23   1    1.70    2.00
   2 -23   1    4.00    3.30
   2  23  -1    3.20    2.40
   2  23  -1   -1.30    2.00
  -2  23   1    3.50    1.90
  -2  23   1    0.20    2.20
   2 -23  -2    6.00    3.30
   2  23   2    6.30    2.30
  -2  23  -2    3.90    2.60
   2  23   2    6.60    2.20
  -2  23  -2    5.90    2.40
   2 -23   2    6.80    3.70
  -2  23   2    8.10    2.30
   2  23  -2    3.80    2.50
   2  23  -2    4.70    2.60
  -2  23  -3    1.00    2.60
   2  23   3    1.00    1.90
   2  23   3   -3.00    2.00
  -2  23  -3   -1.80    2.10
   2 -23  -3   -5.20    2.80
   2  23  -3    2.20    2.50
   2  23  -3   -0.10    2.40
  -2  23   3   -1.80    2.00
   2 -23   3    1.90    3.50
   2  23   4   17.70    3.10
   2 -23  -4   12.90    3.60
  -2  23  -4   24.90    3.60
   2  23  -4   17.50    3.40
   2  23  -4   18.40    3.40
   2 -23   4    9.50    4.00
  -2  23   4   18.70    3.20
  -2  23  -5    0.80    2.60
   2  23   5    2.80    2.40
   2 -23   5   -0.10    3.40
   2  23  -5   -0.50    2.70
  -2  23   5   -2.50    2.20
  -2  23  -6    2.40    3.00
   2  23   6    6.90    2.90
   2  23  -6    0.70    3.00
  -2  23   6    6.00    2.70
   2  24   0    5.50    2.40
  -2  24   0    4.90    2.30
   2 -24   0    2.30    3.40
  -2  24   0    4.80    2.10
   2  24   0    2.60    2.30
  -2  24  -1    1.40    2.10
   2  24   1    1.10    2.00
   2  24   1    0.80    2.20
  -2  24  -1    5.10    2.50
   2 -24  -1   -1.90    3.20
   2 -24   1   -0.30    3.20
  -2  24   1   -2.30    2.10
   2  24  -1    1.30    2.40
   2  24  -1    5.70    2.40
  -2  24  -2    0.20    2.50
   2  24   2    3.40    2.20
  -2  24  -2    2.40    2.20
   2 -24  -2    8.30    3.60
   2  24   2    2.20    2.10
  -2  24   2    2.20    2.30
   2 -24   2    5.70    3.70
   2  24  -2    6.70    2.60
   2  24  -2    6.80    2.70
   2 -24  -3    2.50    3.40
  -2  24  -3    2.60    2.60
  -2  24  -3    2.40    2.50
   2  24   3    1.90    2.30
   2  24   3    0.70    2.10
   2  24  -3   -3.10    2.30
   2  24  -3    2.20    2.40
  -2  24   3    4.30    2.50
   2 -24   3   -0.80    3.60
   2  24   4   19.80    3.30
   2 -24  -4    7.50    3.60
  -2  24  -4   14.30    3.30
   2  24  -4   16.00    3.60
   2 -24   4   16.30    4.20
   2  24  -4   18.50    3.60
  -2  24   4   14.40    2.90
   2  24   5    2.70    2.40
  -2  24  -5    0.80    2.80
   2  24  -5   -0.80    2.80
  -2  24   5   -0.30    2.30
   2  25   0    4.50    2.60
  -2  25   0   -1.40    2.30
   2 -25   0   -2.90    3.50
  -2  25   0    4.60    2.30
   2  25   0    0.10    2.00
   2  25   1    0.90    2.10
   2 -25  -1    3.50    3.50
  -2  25  -1    5.50    2.40
  -2  25  -1    4.50    2.60
   2  25   1    1.60    2.30
   2  25  -1    0.50    2.30
   2  25  -1   -0.90    2.30
  -2  25   1    2.80    2.50
   2 -25   1    3.00    3.90
  -2  25  -2    7.60    2.60
   2  25   2    8.20    2.70
  -2  25  -2   13.10    3.10
   2 -25  -2   11.10    3.90
   2  25   2    7.20    2.40
  -2  25   2    5.70    2.40
   2  25  -2    8.10    2.90
   2  25  -2   12.00    3.00
   2 -25   2   19.00    4.60
  -2  25  -3    0.30    2.70
  -2  25  -3    1.40    2.40
   2 -25  -3    2.40    3.30
   2  25   3   -0.60    2.50
   2  25  -3    2.80    2.60
   2 -25   3   -1.50    3.70
  -2  25   3   -0.40    2.30
   2  25  -3    5.60    2.80
  -2  25  -4    6.50    3.00
   2  25   4    2.20    2.50
  -2  25  -4   -0.90    2.80
   2  25  -4   -1.20    2.70
  -2  25   4    7.50    2.80
   2  25  -4    1.30    2.70
   2 -25   4    1.10    4.00
   2 -26   0    0.00    3.60
   2  26   0    0.80    2.50
  -2  26   0    0.50    2.40
   2  26   0    3.70    2.40
  -2  26  -1    5.60    2.80
  -2  26  -1    1.00    2.30
   2  26   1    0.80    2.40
   2 -26  -1   -5.60    3.30
   2  26   1    4.20    2.40
  -2  26   1    0.30    2.30
   2  26  -1    2.10    2.40
   2 -26   1   -0.40    3.70
   2  26  -1    3.90    2.70
  -2  26  -2    6.00    2.60
   2  26   2    3.10    2.50
  -2  26  -2    0.30    2.50
   2  26   2    2.60    2.50
   2 -26  -2   -1.10    3.40
   2  26  -2    4.80    2.70
  -2  26   2    3.40    2.40
   2  26  -2   -1.00    2.50
   2 -26   2    3.00    4.00
  -2  26  -3    0.20    2.80
   2  26   3   -0.80    2.40
  -2  26  -3    0.60    2.50
  -2  26   3    4.00    2.60
   2  26  -3    2.50    2.80
   2  26  -3    5.60    3.00
   2 -26   3    2.60    3.90
   3   0   0   -0.10    0.40
  -3   0   0    0.40    0.70
   3   0   0   -0.30    0.60
  -3   0   0    0.10    0.40
  -3   0   1    5.10    0.50
  -3   0  -1    3.90    1.00
  -3   0   1    4.80    0.80
   3   0  -1    5.70    0.90
   3   0  -1    6.00    0.50
   3   0   1    3.20    0.90
   3   0  -1    6.10    0.90
   3   0   1    4.10    0.80
  -3   0   2   22.40    1.50
   3   0  -2   25.50    1.30
   3   0   2   27.00    1.80
  -3   0  -2   25.40    1.90
   3   0  -2   26.20    1.70
   3   0   2   25.60    1.80
  -3   0  -3    8.20    1.20
  -3   0   3   11.50    1.20
   3   0  -3    9.50    1.30
   3   0  -3   10.40    0.70
   3   0   3    9.10    1.40
   3   0   3    8.40    1.30
  -3   0  -4  130.29    5.00
   3   0   4  138.79    5.30
   3   0  -4  137.89    5.20
  -3   0   4  130.19    5.00
   3   0   4  133.19    5.20
  -3   0   4  130.49    5.00
  -3   0  -5    1.70    1.20
  -3   0   5    2.80    1.30
   3   0   5    2.40    1.30
  -3   0   5    2.90    1.20
   3   0   5    2.40    1.40
   3   0  -5    0.80    1.30
   3   0   5    1.60    0.70
  -3   0  -6   19.90    1.90
   3   0   6   27.10    2.60
   3   0  -6   21.80    2.20
  -3   0   6   19.50    2.00
   3   0   6   19.90    2.30
   3   0   7    3.40    1.80
   3   0  -7    0.40    1.70
  -3   0   7    2.90    1.60
  -3   0  -7    5.50    1.60
  -3   0   8   10.50    2.10
   3   0   8   12.80    2.30
  -3   0  -8    9.90    2.00
   3   0  -8    9.70    2.40
  -3   0  -9    9.00    2.10
   3   0  -9   10.80    2.50
  -3   0   9    7.90    2.20
   3   0   9   12.10    2.60
  -3   0 -10   10.00    2.20
   3   0 -10    5.10    2.40
  -3   0  10    7.70    2.40
   3   0  10    5.60    2.50
   3   0 -11    5.40    2.80
  -3   0 -11    8.00    2.90
  -3   0 -11    6.90    2.30
   3   0  11   12.30    3.00
   3   1   0   54.89    2.30
  -3  -1   0   55.89    2.10
   3   1   0   56.09    2.00
   3  -1   0   57.69    2.30
  -3   1   0   58.09    2.40
   3   1   1  512.25   16.50
  -3   1  -1  512.65   16.60
   3   1   1  515.35   16.40
  -3  -1   1  508.25   16.40
   3  -1  -1  509.45   16.40
   3  -1  -1  537.95   16.30
  -3   1   1  522.45   16.20
  -3   1   1  523.55   16.30
   3   1  -1  513.25   16.50
   3  -1   1  519.25   16.50
   3  -1  -2  119.89    4.20
  -3  -1   2  124.39    4.10
   3   1   2  123.59    4.50
   3   1   2  120.39    4.50
  -3   1  -2  123.99    4.60
   3   1  -2  119.79    4.40
  -3   1   2  120.99    4.20
   3  -1   2  120.99    4.50
   3   1   3   23.60    1.90
   3   1   3   30.50    2.10
   3  -1  -3   28.40    1.80
  -3   1  -3   27.50    2.00
  -3   1   3   28.50    1.80
   3  -1   3   28.40    2.00
   3   1  -3   27.80    2.00
  -3  -1  -3   31.80    1.90
   3  -1   3   29.70    2.00
   3  -1  -4  158.68    5.70
   3   1   4  157.08    5.90
  -3   1  -4  154.38    5.80
   3   1   4  162.58    5.90
  -3  -1   4  151.28    5.70
   3  -1   4  151.98    5.30
  -3   1   4  150.78    5.70
  -3   1   4  154.88    5.50
   3  -1   4  155.68    5.90
  -3  -1  -4  157.38    5.70
   3   1  -4  151.28    5.80
   3   1   5    7.60    1.60
   3   1   5    9.60    1.90
   3  -1  -5    6.50    1.40
  -3  -1   5    4.30    1.30
  -3   1  -5    7.20    1.40
   3   1  -5    6.90    1.60
  -3  -1  -5    6.70    1.30
  -3   1   5    5.90    1.50
   3  -1   5    7.40    1.00
  -3   1   5    8.60    1.40
   3  -1   5    9.10    1.70
   3   1   6    8.80    1.90
   3  -1  -6    5.50    1.60
  -3  -1   6    5.80    1.60
   3   1   6    3.70    1.60
  -3   1  -6    4.00    1.40
  -3  -1  -6    4.70    1.40
  -3   1   6    4.50    1.40
   3   1  -6    7.40    1.80
   3  -1   6    5.80    0.80
  -3   1   6    6.10    1.60
   3  -1   6    4.30    1.70
   3   1   7   -0.40    1.70
   3  -1  -7   -0.20    1.70
   3  -1  -7   -0.70    0.80
   3   1   7    0.30    1.90
  -3  -1   7   -1.10    1.50
  -3   1  -7    2.20    1.50
   3   1  -7    0.60    1.80
  -3   1   7   -0.50    1.60
  -3   1   7   -0.80    1.40
  -3  -1  -7    1.50    1.40
   3  -1   7    0.00    1.70
  -3  -1   8   11.20    2.20
  -3   1  -8   14.40    2.10
   3   1   8    8.40    2.10
   3  -1  -8   14.10    2.40
   3   1  -8   11.00    2.30
   3  -1   8   11.30    2.40
  -3   1   8    7.70    2.00
  -3  -1  -8    9.50    1.90
  -3   1  -9    5.20    1.90
  -3  -1   9    7.00    2.20
   3  -1  -9    2.40    2.10
   3   1   9    6.80    2.30
  -3  -1  -9    5.00    1.80
   3   1  -9    6.80    2.30
  -3   1   9    5.20    2.00
   3  -1   9    3.50    2.10
  -3   1 -10    0.70    1.90
  -3  -1  10    0.40    2.10
   3  -1 -10    0.10    2.30
  -3   1 -10    0.20    2.50
   3   1  10    1.90    2.20
   3   1 -10    2.70    2.40
  -3   1  10    0.20    2.10
   3  -1  10   -0.60    2.30
  -3  -1 -10    1.00    1.80
   3  -1 -11    4.30    2.80
  -3   1 -11    4.90    2.90
   3   1  11    7.00    2.80
   3  -1  11    9.50    2.90
   3   1 -11    8.10    2.90
  -3  -1 -11    4.00    2.70
  -3  -1 -11    7.00    2.20
   3   2   0   -1.50    0.90
  -3   2   0   -1.40    0.80
   3   2   0   -1.10    0.50
   3  -2   0   -0.40    0.70
  -3   2  -1  541.85   17.70
   3   2   1  531.95   17.50
   3   2   1  528.45   17.60
   3  -2  -1  576.44   17.20
   3   2  -1  546.35   17.60
   3  -2   1  551.04   17.60
  -3   2   1  564.84   17.40
  -3   2   1  565.74   17.20
   3   2   2   61.59    2.70
  -3   2  -2   66.69    3.00
   3  -2  -2   61.79    2.30
   3   2   2   62.59    2.80
   3  -2   2   59.79    2.90
  -3   2   2   64.29    2.50
   3   2  -2   59.39    2.80
   3   2   3   42.10    2.40
   3  -2  -3   41.70    2.00
  -3   2  -3   42.30    2.40
   3   2   3   39.60    2.30
  -3   2   3   43.90    2.20
   3  -2   3   41.90    2.60
   3   2  -3   42.20    2.50
   3  -2   3   40.80    2.10
   3  -2  -4   51.69    2.60
  -3   2  -4   54.59    2.90
   3   2   4   52.09    2.80
  -3  -2   4   55.19    2.80
   3   2   4   50.49    3.00
   3  -2   4   52.99    3.10
   3  -2   4   54.19    2.40
  -3   2   4   53.09    2.80
  -3   2   4   53.09    2.50
   3   2  -4   48.30    2.90
  -3   2  -5    2.10    1.30
   3   2   5    1.50    1.40
   3  -2  -5    2.30    1.20
   3   2   5    0.70    1.30
  -3  -2   5    1.70    1.30
  -3   2   5    3.40    1.30
  -3   2   5    1.20    1.10
   3  -2   5    3.20    1.00
  -3  -2  -5    3.40    1.20
   3   2  -5    3.20    1.60
   3  -2   5    3.40    1.50
  -3  -2   6    3.80    1.50
  -3   2  -6    4.30    1.50
   3   2   6    5.00    1.60
   3   2   6    3.20    1.70
   3  -2  -6    1.30    1.30
  -3   2   6    4.00    1.60
  -3  -2  -6    0.80    1.20
  -3   2   6    4.50    1.30
   3   2  -6    2.80    1.70
   3  -2   6    2.10    1.60
   3  -2   6    3.70    0.90
   3   2   7    4.20    2.00
  -3  -2   7    8.00    1.80
   3  -2  -7    2.10    1.60
  -3   2  -7    3.10    1.70
   3   2   7    5.30    1.90
   3  -2   7    8.10    2.10
  -3  -2  -7    5.40    1.50
   3   2  -7    0.70    1.90
  -3   2   7    7.20    2.00
  -3   2   7    5.80    1.60
   3   2   8   29.20    2.90
   3   2   8   27.30    3.20
   3  -2  -8   28.50    1.90
  -3   2  -8   28.20    2.80
   3  -2  -8   27.00    2.90
  -3  -2   8   26.50    2.80
  -3  -2  -8   31.00    2.60
   3   2  -8   29.40    3.30
   3  -2   8   30.20    3.20
  -3   2   8   22.90    2.50
  -3   2   8   27.80    2.90
  -3  -2   9    0.10    1.80
   3   2   9    1.10    1.90
  -3   2  -9    1.90    1.80
   3  -2  -9    2.90    2.10
  -3  -2  -9    1.00    1.60
   3  -2   9   -1.20    2.00
  -3   2   9    0.00    1.70
   3   2  -9   -1.50    2.00
  -3  -2  10    7.70    2.50
   3   2  10    4.80    2.20
   3  -2 -10    7.30    2.60
  -3   2 -10    3.70    2.70
  -3  -2 -10    6.10    2.00
   3  -2  10    6.40    2.50
   3   2 -10    3.40    2.60
  -3   2  10    3.40    2.10
   3  -2 -11   -1.00    2.40
   3   2  11    0.10    2.40
  -3   2 -11    0.20    2.70
  -3  -2 -11    1.00    2.00
   3  -2  11    1.80    2.60
   3   2 -11    0.40    2.70
   3  -3   0  296.27    9.20
   3   3   0  279.87    9.20
   3   3   0  280.67    9.40
   3   3   1  832.52   27.00
   3  -3  -1  872.01   26.60
   3   3   1  840.02   26.90
  -3   3  -1  835.72   27.00
   3   3  -1  843.62   27.00
  -3   3   1  886.61   26.80
   3  -3   1  841.72   26.90
  -3   3  -2   74.19    3.40
   3   3   2   77.89    3.20
   3   3   2   81.29    3.30
   3  -3  -2   85.59    2.80
   3  -3  -2   82.79    2.80
  -3   3   2   83.29    3.10
   3  -3   2   83.09    3.30
   3   3  -2   81.79    3.40
   3  -3   2   76.89    3.30
   3   3   3   47.00    2.40
  -3   3  -3   50.39    2.70
   3   3   3   47.40    2.60
   3   3  -3   48.80    2.70
   3  -3   3   47.50    2.40
   3  -3   3   43.90    2.60
  -3   3   3   46.40    2.30
  -3  -3   4   45.90    2.80
   3   3   4   44.30    2.70
   3   3   4   49.70    2.80
  -3   3  -4   48.20    2.90
   3  -3   4   44.80    3.00
  -3   3   4   47.00    2.60
  -3   3   4   47.90    2.20
   3  -3   4   43.90    2.40
   3   3  -4   49.70    3.00
   3   3   5   29.40    2.30
   3   3   5   26.60    2.40
  -3   3  -5   26.30    2.20
  -3  -3   5   28.40    2.30
   3  -3  -5   21.80    1.30
   3  -3   5   24.20    1.90
   3   3  -5   28.40    2.50
   3  -3   5   21.50    2.30
  -3   3   5   26.80    1.80
  -3   3   5   23.20    2.10
   3   3   6   18.20    2.20
  -3  -3   6   19.70    2.20
  -3   3  -6   23.20    2.20
   3   3   6   17.50    2.00
   3  -3  -6   19.50    2.00
   3  -3   6   16.40    2.20
  -3  -3  -6   19.00    1.80
   3   3  -6   18.20    2.30
  -3   3   6   18.80    1.80
   3  -3   6   19.80    1.50
  -3   3   6   19.30    2.10
   3   3   7   18.90    2.40
   3  -3  -7   21.90    2.30
  -3  -3   7   16.10    2.50
  -3   3  -7   23.20    2.50
   3   3   7   12.50    2.50
   3   3  -7   24.50    2.80
  -3  -3  -7   22.20    2.00
  -3   3   7   20.30    2.50
   3  -3   7   20.40    2.70
  -3   3   7   23.00    2.10
   3  -3  -8   36.00    3.10
  -3  -3   8   39.50    3.30
   3   3   8   38.30    3.50
   3   3   8   36.70    3.20
  -3   3  -8   33.20    3.10
  -3  -3  -8   38.70    2.90
  -3   3   8   37.00    2.80
   3   3  -8   35.30    3.50
  -3   3   8   37.90    3.30
   3  -3   8   27.30    3.20
   3   3   9    1.00    2.00
   3   3   9   -1.20    2.20
  -3  -3   9    0.10    2.00
   3  -3  -9   -1.00    1.90
   3  -3  -9    1.60    1.00
  -3   3  -9   -2.20    2.30
  -3   3   9    1.10    2.10
   3   3  -9   -1.40    2.20
  -3  -3  -9    0.40    1.50
   3  -3   9    4.90    2.40
  -3   3   9   -2.30    1.50
   3  -3 -10    3.50    2.30
  -3   3 -10    5.50    2.70
  -3  -3  10    0.80    2.30
   3   3  10    0.40    2.20
  -3  -3 -10    5.50    1.80
   3   3 -10    0.50    2.50
   3  -3  10    5.90    2.80
   3   3  11   -1.20    2.40
  -3   3 -11   -2.90    2.60
   3  -3 -11    0.00    2.40
   3  -3  11    3.40    2.80
  -3  -3 -11    1.40    2.00
   3   3 -11   -1.20    2.40
   3  -4   0   -0.20    0.70
  -3   4   0    1.00    0.70
   3   4   0   -0.90    1.00
   3   4   0   -0.30    0.80
   3   4   1  268.07    9.00
   3   4   1  268.97    9.10
   3  -4  -1  272.77    8.60
   3   4  -1  263.77    9.10
   3  -4   1  273.97    9.20
  -3   4   1  283.27    8.60
  -3   4   1  271.27    8.90
   3  -4   1  269.07    9.00
   3   4   2   74.29    3.10
   3   4   2   74.19    3.20
   3  -4   2   72.49    3.30
  -3   4   2   76.69    3.00
   3   4  -2   74.79    3.40
   3  -4   2   76.79    3.30
  -3   4  -3    9.00    1.50
   3   4   3    6.60    1.40
   3  -4  -3    9.50    1.10
   3   4   3    6.80    1.20
  -3   4   3    6.50    1.20
   3  -4   3   10.30    1.30
   3  -4   3    5.10    1.30
   3   4  -3    5.70    1.50
  -3   4  -4   27.80    2.30
   3  -4  -4   27.60    1.70
   3   4   4   30.10    2.10
   3   4   4   26.00    2.20
  -3  -4   4   25.80    2.20
   3  -4   4   31.20    2.40
   3  -4   4   26.20    1.90
  -3   4   4   26.90    1.60
  -3   4   4   29.10    2.10
   3   4  -4   22.90    2.20
   3  -4  -5    6.80    0.80
   3   4   5    6.50    1.50
  -3  -4   5    6.10    1.60
  -3   4  -5    5.80    1.60
   3   4   5    9.30    1.60
   3   4  -5    7.40    1.90
  -3   4   5    5.90    1.60
   3  -4   5    5.00    1.50
   3  -4   5    9.80    1.30
  -3   4   5    7.40    1.10
   3   4   6   63.79    4.00
  -3   4  -6   73.89    3.90
   3   4   6   67.59    3.60
  -3  -4   6   72.09    4.00
   3  -4   6   72.99    4.10
  -3   4   6   71.59    3.20
  -3   4   6   70.99    3.80
   3   4  -6   70.79    4.10
   3  -4   6   73.79    3.20
   3   4   7   13.00    2.50
   3  -4  -7   13.50    2.00
   3   4   7   11.70    2.00
  -3  -4   7   12.10    2.30
   3   4  -7   13.50    2.50
   3  -4   7   17.90    2.60
  -3  -4  -7   11.60    1.70
   3  -4   7   13.60    1.50
  -3   4   7   12.30    1.70
  -3   4   7   14.30    2.30
  -3  -4   8   16.80    2.60
   3   4   8   20.70    3.10
   3   4   8   17.80    2.50
   3  -4  -8   18.00    2.30
  -3   4  -8   14.00    3.00
   3   4  -8   21.30    3.00
  -3  -4  -8   18.10    2.10
   3  -4   8   15.30    2.80
  -3   4   8   15.10    2.60
  -3   4   8   13.60    2.00
   3  -4  -9    9.50    2.30
   3   4   9    8.70    2.20
  -3   4  -9    9.00    2.90
   3   4   9   10.60    2.80
  -3  -4   9    9.40    2.50
  -3   4   9    3.30    1.80
  -3  -4  -9    4.90    1.70
  -3   4   9    5.80    2.30
   3  -4   9    5.70    2.40
   3   4  -9    5.50    2.60
   3  -4 -10    0.10    2.10
   3   4  10    1.60    2.20
  -3   4 -10    4.30    2.80
   3   4  10    1.20    2.60
   3   4 -10   -0.40    2.30
   3  -4  10    1.70    2.50
  -3  -4 -10    1.30    1.80
   3  -4 -11    3.70    2.60
  -3   4 -11    1.90    2.90
   3   4  11    4.40    2.60
  -3  -4 -11    5.20    2.10
   3   4 -11   -2.40    2.60
   3  -4  11   -1.20    2.70
  -3   5   0   18.60    1.40
   3  -5   0   16.30    1.70
   3   5   0   17.10    1.60
   3   5   0   20.00    1.40
   3  -5   0   21.00    1.30
   3   5   1   15.90    1.50
   3  -5  -1   14.90    0.90
   3  -5  -1   16.10    1.00
   3   5   1   17.50    1.40
   3  -5  -1   19.80    1.60
  -3   5  -1   17.10    1.50
   3   5  -1   16.50    1.70
  -3   5   1   15.90    0.90
  -3   5   1   20.10    1.40
   3  -5   1   12.60    1.60
   3  -5   1   16.20    1.40
   3  -5  -2    5.20    0.50
   3   5   2    6.50    1.20
   3  -5  -2    6.10    1.20
   3  -5   2    7.20    1.30
   3  -5   2    5.40    1.30
  -3   5   2    4.90    1.00
   3   5  -2    6.20    1.40
   3   5   3   62.29    3.00
   3  -5  -3   53.49    2.70
   3   5   3   54.99    2.70
   3  -5   3   54.19    3.10
   3  -5   3   57.69    2.90
   3   5  -3   56.29    3.20
  -3   5   3   56.49    2.70
   3   5   4   54.99    2.80
   3   5   4   54.09    3.10
   3  -5  -4   55.59    2.60
   3   5  -4   53.89    3.30
  -3   5   4   55.59    2.20
   3  -5   4   51.99    2.90
   3  -5   4   63.29    3.40
  -3   5   4   55.79    2.90
   3  -5  -5   55.69    2.40
  -3  -5   5   50.59    3.30
   3   5   5   52.49    2.90
   3   5   5   57.19    3.40
   3  -5   5   51.89    3.50
   3  -5   5   52.09    2.80
  -3   5   5   55.79    2.40
   3   5  -5   54.29    3.50
  -3   5   5   57.39    3.20
   3   5   6   18.90    2.00
  -3  -5   6   15.20    2.20
   3  -5  -6   17.70    1.30
   3   5   6   15.70    2.20
   3   5  -6   16.10    2.50
   3  -5   6   23.10    1.90
   3  -5   6   19.50    2.50
  -3   5   6   23.40    1.70
  -3   5   6   18.70    2.20
  -3   5  -7   55.09    4.50
   3   5   7   64.49    4.30
   3   5   7   70.19    3.90
  -3  -5   7   65.59    4.20
   3  -5   7   71.49    4.50
   3   5  -7   65.09    4.40
  -3   5   7   77.09    4.10
  -3   5   7   64.09    3.30
   3  -5   7   70.99    3.30
  -3   5  -8   26.80    3.60
   3   5   8   38.60    3.50
   3  -5  -8   37.70    3.10
   3   5   8   35.10    3.10
  -3  -5   8   35.00    3.40
  -3  -5  -8   36.50    2.90
  -3   5   8   35.70    2.60
  -3   5   8   43.90    3.50
   3   5  -8   34.40    3.60
   3  -5   8   27.40    3.30
  -3  -5   9    2.90    2.20
  -3   5  -9    1.80    2.70
   3   5   9    7.60    2.70
   3   5   9    4.90    2.10
   3  -5  -9    5.90    1.90
  -3   5   9    2.60    2.30
   3   5  -9    1.40    2.50
  -3  -5  -9    2.70    1.70
   3  -5   9    5.20    2.50
   3   5  10    1.10    2.10
   3   5  10    6.20    2.90
  -3   5 -10    0.10    2.70
   3  -5 -10    2.30    2.20
  -3   5  10   -3.10    2.20
   3  -5  10    0.50    2.50
  -3  -5 -10   -1.80    1.60
   3   5 -10   -1.90    2.40
  -3   5 -11    3.50    3.10
   3  -5  11    1.00    2.70
   3   5 -11    3.70    2.90
  -3  -5 -11    3.10    2.00
   3  -6   0  313.17   10.60
  -3   6   0  311.17   10.10
   3  -6   0  317.47   10.10
   3   6   0  307.17   10.30
   3   6   0  303.97   10.40
   3   6   1  274.87    9.60
  -3   6  -1  287.87    9.60
   3   6   1  277.17    9.60
   3  -6  -1  287.17    9.10
   3  -6  -1  289.77    9.80
   3  -6   1  287.07    9.90
  -3   6   1  297.37    9.50
   3   6  -1  279.57    9.70
  -3   6   1  291.17    9.10
   3  -6   1  283.97    9.60
   3   6   2   11.80    1.50
  -3   6  -2   13.40    1.60
   3  -6  -2   15.30    1.60
   3   6   2   11.30    1.40
   3   6  -2   10.00    1.70
   3  -6   2   12.30    1.50
   3  -6   2   12.10    1.60
  -3   6   2    8.90    1.20
   3  -6  -3  106.59    4.10
  -3   6  -3  100.79    4.50
   3   6   3  101.49    4.30
   3   6   3   96.39    4.00
   3   6  -3   93.09    4.40
   3  -6   3  101.89    4.40
  -3   6   3  100.39    4.00
   3  -6   3   96.49    4.20
  -3   6  -4  122.39    5.20
   3   6   4  110.29    4.90
   3  -6  -4  114.59    4.40
   3   6   4  117.19    4.50
  -3   6   4  114.69    4.70
   3   6  -4  116.19    5.10
   3  -6   4  119.09    5.10
   3  -6   4  116.99    4.70
  -3   6   4  113.39    3.90
   3   6   5    5.10    1.40
   3   6   5    5.20    1.50
  -3   6  -5    4.10    1.90
  -3  -6   5    4.90    1.70
   3  -6  -5    5.80    1.00
  -3   6   5    4.30    0.90
   3  -6   5    4.10    1.40
   3  -6   5    6.60    1.70
   3   6  -5    5.30    1.80
  -3   6   5    5.20    1.50
  -3  -6   6   22.70    2.60
   3  -6  -6   24.30    1.60
  -3   6  -6   28.40    3.10
   3   6   6   25.50    2.30
   3   6   6   27.90    2.80
  -3   6   6   26.70    1.70
  -3   6   6   27.30    2.50
   3  -6   6   25.30    2.60
   3   6  -6   24.70    2.80
   3  -6   6   24.60    2.20
  -3   6  -7   52.69    4.30
  -3  -6   7   56.09    4.10
   3   6   7   53.19    3.50
   3   6   7   56.79    4.10
   3  -6   7   58.19    3.20
  -3   6   7   54.69    3.80
   3   6  -7   51.09    4.10
   3  -6   7   58.79    4.20
  -3   6   7   51.09    2.80
  -3   6  -8    3.80    2.50
  -3  -6   8    1.30    2.10
   3   6   8    1.90    1.80
   3   6   8    1.00    2.10
   3  -6  -8   -0.70    1.50
   3  -6   8    3.80    2.20
   3   6  -8   -1.50    2.20
  -3   6   8    0.10    1.30
  -3   6   8    0.50    1.90
   3   6   9    2.00    1.90
   3  -6  -9    1.60    1.70
  -3   6  -9    4.00    2.80
   3   6   9    3.00    2.50
   3  -6   9    6.50    2.70
  -3   6   9    0.30    2.30
  -3  -6  -9    2.50    1.70
   3   6  -9    8.10    2.80
  -3   6 -10   -2.00    2.50
   3   6  10    0.40    2.10
   3   6  10   -3.20    2.40
   3  -6 -10    1.30    2.00
   3   6 -10   -2.30    2.40
   3  -6  10    4.00    2.50
  -3   6  10   -1.70    2.20
  -3  -6 -10    1.90    1.80
   3   6  11   -4.80    2.80
  -3   6 -11    0.40    3.00
  -3  -6 -11    0.60    1.90
   3   6 -11   -1.30    2.80
  -3   6  11    1.20    2.70
   3  -6  11   -0.50    2.60
   3  -7   0  460.65   14.70
  -3   7   0  464.45   14.70
   3   7   0  429.16   15.00
   3  -7   0  467.45   15.30
   3   7   0  463.45   14.90
   3   7   1  213.78    7.60
   3  -7  -1  219.38    7.80
   3   7   1  215.98    7.50
  -3   7  -1  214.38    7.50
  -3   7   1  219.68    7.50
   3  -7   1  206.38    7.80
   3  -7   1  221.98    7.50
  -3   7   1  213.68    7.00
   3   7  -1  212.08    7.70
   3   7   2   70.59    3.20
  -3   7  -2   68.29    3.40
   3   7   2   69.29    3.20
   3  -7  -2   67.09    3.40
   3  -7   2   66.59    3.50
   3   7  -2   66.69    3.50
   3  -7   2   74.39    3.40
  -3   7   2   69.99    3.10
  -3   7  -3  116.69    4.90
   3   7   3  109.59    4.30
   3  -7  -3  104.69    4.50
   3   7   3  115.69    4.70
   3  -7   3  110.99    4.70
  -3   7   3  115.39    4.50
   3   7  -3  110.59    4.90
   3  -7   3  110.89    4.80
   3   7   4    2.40    1.40
  -3   7  -4    1.40    1.60
   3  -7  -4    2.80    1.10
   3   7   4    0.90    1.10
   3  -7   4    2.20    1.40
   3  -7   4    1.10    1.30
   3   7  -4    0.90    1.60
  -3   7   4    2.30    1.20
   3   7   5   28.80    2.60
   3   7   5   27.80    2.20
   3  -7  -5   30.80    2.00
  -3   7  -5   29.10    2.80
  -3   7   5   28.70    1.50
  -3   7   5   30.90    2.50
   3  -7   5   29.50    2.40
   3  -7   5   29.70    2.80
   3   7  -5   33.30    2.90
  -3  -7   6   17.40    2.40
   3   7   6   22.50    2.50
   3  -7  -6   18.40    1.50
  -3   7  -6   16.40    2.70
   3   7   6   15.80    1.90
  -3   7   6   18.00    1.40
  -3   7   6   18.40    2.30
   3  -7   6   18.40    2.10
   3   7  -6   14.40    2.40
   3  -7   6   21.00    2.70
   3   7   7   67.29    4.50
  -3   7  -7   83.29    5.10
   3   7   7   73.99    4.00
  -3  -7   7   72.99    4.70
   3  -7   7   79.89    4.90
   3   7  -7   73.49    4.80
   3  -7   7   72.79    3.90
  -3   7   7   72.39    4.30
  -3   7   7   77.19    3.30
   3   7   8   11.70    2.50
   3   7   8   13.20    2.20
  -3   7  -8    9.50    3.00
   3   7  -8   13.60    2.90
  -3   7   8   14.70    2.50
   3  -7   8    8.90    2.70
   3  -7  -9   11.80    2.20
   3   7   9   14.70    2.40
   3   7   9   12.00    3.00
  -3   7  -9   11.20    3.20
  -3  -7  -9   12.40    2.00
   3  -7   9   10.20    2.90
  -3   7   9   14.70    2.80
   3   7  -9   11.20    3.00
  -3   7 -10    4.40    3.10
   3   7  10    4.10    2.50
   3   7  10    5.00    2.80
   3  -7  10    5.10    2.80
  -3   7  10    2.20    2.70
  -3  -7 -10    2.30    1.80
   3   7 -10    2.10    2.80
  -3   7 -11   -0.60    3.20
   3   7  11    5.60    3.10
   3   7 -11   -5.40    2.50
   3  -7  11    4.00    3.10
  -3  -7 -11    2.90    2.00
  -3   7  11   -4.70    2.50
   3   8   0   74.69    3.60
   3   8   0   77.89    3.40
   3  -8   0   78.09    3.20
   3  -8   0   78.89    3.90
  -3   8   0   78.79    3.20
   3   8   1   60.19    3.10
   3  -8  -1   60.19    3.30
  -3   8  -1   54.99    2.90
   3   8   1   61.69    3.00
   3   8  -1   59.49    3.20
  -3   8   1   55.89    2.80
   3  -8   1   53.89    3.20
   3  -8   1   58.69    2.90
  -3   8   1   61.79    2.40
   3  -8  -2  125.29    5.10
   3   8   2  129.19    4.90
  -3   8  -2  119.69    5.00
   3   8   2  118.89    4.80
   3   8  -2  119.19    5.10
  -3   8   2  122.19    4.80
   3  -8   2  103.89    5.00
  -3   8   2  126.39    4.20
   3  -8   2  130.29    5.00
   3  -8  -3   77.29    3.70
  -3   8  -3   83.69    4.00
   3   8   3   81.99    3.40
   3   8   3   76.09    3.70
   3  -8   3   77.79    4.00
   3   8  -3   82.89    4.10
   3  -8   3   78.99    4.00
  -3   8   3   78.99    3.60
   3   8   4    8.00    1.70
   3   8   4    7.00    1.30
  -3   8  -4    9.10    1.90
   3  -8  -4   10.10    1.50
   3  -8   4    7.40    1.80
  -3   8   4    8.90    1.60
   3   8  -4   11.30    2.00
   3  -8   4    7.10    1.70
   3  -8  -5   11.90    1.50
   3   8   5   15.40    2.00
   3   8   5   13.90    1.60
  -3   8  -5   11.10    2.40
  -3   8   5   14.20    1.90
   3  -8   5   16.80    2.30
   3   8  -5   13.50    2.30
   3  -8   5   18.80    2.20
   3  -8  -6   11.10    1.40
   3   8   6   12.00    1.80
   3   8   6    5.80    2.00
  -3   8  -6   10.70    2.50
  -3   8   6    6.10    1.80
   3  -8   6    4.10    1.90
  -3   8   6   11.50    1.10
   3  -8   6    8.50    1.90
   3   8  -6    9.50    2.40
   3   8   7    3.70    1.70
  -3   8  -7    5.50    2.60
   3   8   7    4.20    2.10
   3  -8   7    4.30    2.30
   3  -8   7    2.20    1.70
   3   8  -7    6.90    2.50
  -3   8   7    2.30    1.80
   3   8   8    1.40    1.70
  -3   8  -8    1.20    2.60
   3   8   8   -1.20    2.10
  -3   8   8    2.60    2.00
   3  -8   8    3.40    2.50
   3   8  -8    3.30    2.60
  -3   8  -9    0.40    2.70
   3  -8  -9   -1.00    1.60
   3   8   9    2.10    2.50
   3   8   9    0.70    1.90
   3   8  -9   -6.00    2.20
  -3   8   9    0.50    2.20
   3  -8   9   -2.40    2.40
   3   8  10   -2.10    2.60
  -3   8 -10   -1.30    2.90
  -3  -8 -10   -0.40    1.70
   3  -8  10    5.20    2.90
   3   8 -10    0.10    2.80
  -3   8  10    1.40    2.50
   3   8  11    2.80    3.10
  -3   8 -11    4.10    3.30
  -3   8  11   -1.30    2.70
  -3  -8 -11    4.80    2.10
   3   8 -11    3.20    3.10
   3  -8  11    1.70    2.90
   3  -9   0   14.90    2.00
   3   9   0   11.30    1.50
   3   9   0   15.70    1.80
  -3   9   0   14.80    1.50
   3  -9   0   15.80    1.40
  -3   9  -1   61.89    3.10
   3   9   1   65.49    3.20
   3  -9  -1   61.79    3.50
   3   9   1   61.49    3.10
   3  -9   1   66.29    3.20
  -3   9   1   59.29    2.60
   3   9  -1   59.39    3.40
  -3   9   1   64.29    3.10
   3  -9   1   58.39    3.60
   3   9   2  260.97    9.50
   3   9   2  274.67    9.60
   3  -9  -2  296.37    9.80
  -3   9  -2  277.57    9.60
   3  -9   2  278.57    9.90
  -3   9   2  265.07    9.50
  -3   9   2  275.87    8.90
   3   9  -2  263.47    9.80
   3  -9   2  271.27    9.60
  -3   9  -3   18.00    2.20
   3   9   3   12.80    1.70
   3  -9  -3   13.80    1.80
   3   9  -3   19.70    2.30
  -3   9   3   17.20    1.80
   3  -9   3   14.90    2.00
   3  -9   3   15.60    2.10
  -3   9  -4   18.70    2.40
   3  -9  -4   18.50    1.90
   3   9   4   19.50    1.80
   3   9   4   17.80    2.00
   3   9  -4   23.90    2.60
   3  -9   4   25.80    2.40
  -3   9   4   19.80    2.00
   3  -9   4   19.70    2.40
  -3   9  -5   35.50    3.20
   3  -9  -5   32.20    2.40
   3   9   5   29.20    2.80
   3   9   5   32.80    2.40
   3  -9   5   34.60    2.80
  -3   9   5   30.50    2.60
   3   9  -5   29.20    3.00
   3  -9   5   35.50    3.10
   3   9   6  100.59    5.10
   3  -9  -6   93.39    4.10
  -3   9  -6   94.19    5.40
   3   9   6   93.49    4.30
  -3   9   6   97.19    4.80
   3   9  -6   92.89    5.30
   3  -9   6  100.99    4.90
  -3   9   6   94.79    3.60
   3  -9   6  103.49    5.40
   3   9   7   16.80    2.10
   3   9   7   17.10    2.70
  -3   9  -7   13.10    2.90
   3  -9   7   19.10    2.40
   3   9  -7   17.20    3.00
  -3   9   7   17.50    2.50
   3  -9   7   14.90    2.90
   3   9   8    1.90    1.70
  -3   9  -8    3.80    2.60
   3   9   8    1.50    2.00
   3   9  -8    4.00    2.70
   3  -9   8    2.30    2.50
  -3   9   8    2.90    2.10
  -3   9  -9   -3.10    2.60
   3   9   9    3.40    2.60
   3   9   9   -0.20    1.90
  -3   9   9    3.30    2.30
   3  -9   9    3.40    2.80
   3   9  -9    2.80    2.60
   3   9  10   15.10    3.50
  -3   9 -10    4.50    3.40
   3  -9  10   14.90    3.50
   3   9 -10   11.40    3.50
  -3  -9 -10   11.20    2.20
  -3   9  10    5.40    2.60
  -3   9 -11    1.80    3.20
   3   9  11    0.20    3.00
   3  -9  11    0.20    2.80
  -3   9  11   -2.60    2.70
  -3  -9 -11   -1.40    2.00
   3   9 -11    1.10    3.30
   3 -10   0   47.00    3.50
   3  10   0   58.79    3.20
   3 -10   0   56.29    2.70
   3  10   0   54.39    3.00
  -3  10   0   53.39    2.80
   3 -10  -1    9.60    1.90
  -3  10  -1    5.50    1.40
   3  10   1    7.30    1.50
   3  10   1    6.50    1.40
  -3  10   1    6.00    1.40
  -3  10   1    6.80    1.10
   3  10  -1    7.80    1.70
   3 -10   1    5.10    1.80
   3 -10   1    8.50    1.40
   3  10   2  106.19    4.60
   3 -10  -2  100.89    4.90
  -3  10  -2  116.59    4.70
   3  10   2  112.79    4.80
   3  10  -2  110.49    5.00
   3 -10   2  107.79    5.10
  -3  10   2  109.49    4.00
  -3  10   2  115.79    4.60
   3 -10   2  115.59    4.80
   3 -10  -3    9.60    1.70
   3  10   3    9.00    1.70
  -3  10  -3    9.30    2.00
   3  10   3   13.90    1.90
  -3  10   3   11.10    1.60
   3  10  -3   11.70    2.10
   3 -10   3   13.00    2.00
   3 -10   3   11.00    1.90
   3  10   4    5.30    1.80
  -3  10  -4    4.30    1.90
   3  10   4    4.80    1.30
   3 -10  -4    7.90    1.50
   3 -10   4    6.50    1.90
   3  10  -4    6.20    2.00
   3 -10   4    3.00    1.70
  -3  10   4    4.10    1.40
   3 -10  -5   32.90    2.60
   3  10   5   36.70    2.40
  -3  10  -5   42.20    3.60
   3  10   5   33.10    2.90
   3 -10   5   35.30    3.00
   3  10  -5   34.90    3.30
  -3  10   5   36.80    2.90
   3 -10   5   34.30    3.20
  -3  10  -6    2.40    2.30
   3 -10  -6    1.30    1.40
   3  10   6    0.90    1.60
   3  10   6    2.50    1.40
   3  10  -6    0.40    2.20
  -3  10   6    0.80    1.60
   3 -10   6   -1.10    2.00
   3 -10   6    1.80    1.90
  -3  10  -7   34.30    3.90
   3  10   7   41.40    3.10
   3  10   7   47.60    4.00
   3  10  -7   40.40    3.90
  -3  10   7   42.90    3.60
   3 -10   7   44.10    4.00
   3 -10   7   39.80    3.40
   3  10   8    3.30    1.80
  -3  10  -8    6.20    2.90
   3  10   8    2.90    2.30
  -3  10   8    5.50    2.30
   3 -10   8   -0.10    2.50
   3  10  -8    9.70    2.80
  -3  10  -9    2.80    2.90
   3  10   9    4.00    2.50
   3 -10   9    0.00    2.60
  -3  10   9    3.80    2.30
   3  10  -9    2.40    2.80
  -3  10 -10   10.90    3.50
   3  10  10    4.10    2.80
  -3  10  10   10.00    2.80
   3  10 -10    4.10    3.20
   3 -10  10   11.50    3.20
   3  11   0   23.60    2.30
   3 -11   0   31.70    2.80
  -3  11   0   30.90    2.20
   3  11   0   31.00    2.30
  -3  11   0   31.40    2.30
   3  11   1   40.90    2.60
   3 -11  -1   34.40    2.90
   3  11   1   34.50    2.60
  -3  11  -1   35.20    2.50
   3 -11   1   40.80    3.20
   3 -11   1   39.70    2.50
   3  11  -1   37.10    2.60
  -3  11   1   34.60    2.00
   3  11  -1   39.90    2.90
  -3  11   1   33.90    2.40
   3  11   2    2.90    1.40
  -3  11  -2    1.70    1.60
   3  11   2    1.40    1.30
   3 -11  -2    3.20    1.50
  -3  11   2    2.30    0.90
   3 -11   2    2.80    1.50
   3  11  -2    3.30    1.70
  -3  11   2    2.00    1.20
   3 -11   2    2.60    1.70
   3  11   3   34.00    2.80
   3 -11  -3   30.70    2.60
  -3  11  -3   33.20    2.70
   3  11   3   34.90    2.50
  -3  11   3   29.30    2.40
   3 -11   3   27.40    2.70
   3  11  -3   25.00    2.70
   3 -11   3   33.40    2.90
   3 -11  -4    1.60    1.50
   3  11   4   -0.60    1.10
   3  11   4    1.20    1.50
  -3  11  -4    1.00    1.70
   3 -11   4    3.10    2.10
  -3  11   4    3.50    1.50
   3 -11   4    0.60    1.70
   3  11  -4    2.50    1.90
   3  11   5   13.90    2.10
   3 -11  -5   22.80    2.20
   3  11   5   18.10    1.90
  -3  11  -5   21.10    2.90
   3 -11   5   21.80    2.80
   3 -11   5   21.80    2.60
  -3  11   5   24.60    2.50
   3  11  -5   14.30    2.60
   3  11   6   22.50    2.70
   3  11   6   25.00    2.20
   3 -11  -6   24.60    2.30
  -3  11  -6   24.30    3.20
   3  11  -6   20.60    3.10
  -3  11   6   23.10    2.70
   3 -11   6   25.40    2.90
   3 -11   6   20.90    2.90
   3  11   7    3.00    2.00
   3  11   7   -0.30    1.50
  -3  11  -7    2.40    2.50
  -3  11   7    1.20    1.90
   3 -11   7   -2.20    2.20
   3 -11   7   -0.20    2.00
   3  11  -7    6.50    2.70
   3  11   8   27.10    3.50
   3  11   8   20.40    2.50
  -3  11  -8   19.90    3.60
   3  11  -8   19.00    3.50
  -3  11   8   20.70    3.10
   3 -11   8   16.70    3.30
   3 -11   8   23.40    3.10
   3  11   9   -1.50    2.40
  -3  11  -9    0.30    2.90
  -3  11   9    1.00    2.30
   3  11  -9    2.80    2.90
   3 -11   9   -0.70    2.60
   3  11  10    6.10    3.10
  -3  11 -10   -1.70    3.10
   3  11 -10   -2.90    3.00
   3 -11  10    3.30    3.10
  -3  11  10   -3.20    2.50
   3  12   0    4.50    1.60
  -3  12   0    3.10    1.40
   3 -12   0    5.40    2.00
   3  12   0    2.70    1.40
  -3  12   0    5.90    1.40
   3  12   1    5.50    1.60
   3  12   1    4.50    1.50
   3 -12  -1    8.00    2.00
  -3  12  -1    6.90    1.60
  -3  12   1    8.10    1.20
  -3  12   1    4.70    1.40
   3  12  -1    6.00    1.60
   3 -12   1    4.40    2.00
   3 -12   1    3.70    1.40
   3  12  -1    4.60    1.80
   3 -12  -2    4.20    1.80
   3  12   2    1.90    1.30
   3  12   2    4.10    1.30
  -3  12  -2    5.00    1.60
  -3  12   2    1.80    1.30
   3  12  -2    2.20    1.70
  -3  12   2    3.00    1.00
   3 -12   2    3.50    1.50
   3 -12   2    3.20    1.90
   3 -12  -3   25.40    2.60
   3  12   3   21.20    2.20
   3  12   3   20.40    2.30
  -3  12  -3   24.20    2.60
   3  12  -3   27.00    2.90
   3 -12   3   24.60    2.90
   3 -12   3   20.60    2.40
  -3  12   3   23.70    2.30
   3  12   4    1.40    1.60
  -3  12  -4    1.80    1.90
   3  12   4    3.10    1.30
   3 -12  -4    2.50    1.60
   3 -12   4    3.30    1.90
  -3  12   4    1.00    1.40
   3  12  -4    0.50    1.90
   3 -12   4    5.60    2.10
   3 -12  -5   33.30    2.80
   3  12   5   33.80    3.10
   3  12   5   29.60    2.30
  -3  12  -5   28.80    3.30
  -3  12   5   29.80    2.80
   3  12  -5   31.80    3.40
   3 -12   5   22.80    3.00
   3 -12   5   26.40    3.10
   3  12   6    0.50    1.90
  -3  12  -6    2.30    2.30
   3  12   6    0.90    1.40
   3 -12  -6    0.10    1.60
   3 -12   6   -2.50    2.10
   3  12  -6    0.80    2.20
  -3  12   6    3.00    1.80
   3 -12   6    3.80    2.10
   3  12   7    1.50    2.10
   3  12   7    6.70    1.70
  -3  12  -7    3.00    2.70
  -3  12   7    4.40    2.10
   3 -12   7    6.40    2.70
   3  12  -7    0.90    2.40
   3 -12   7    4.10    2.20
   3  12   8    3.80    2.40
  -3  12  -8    5.00    2.80
   3  12  -8   -1.70    2.60
   3 -12   8    2.60    2.50
   3 -12   8    1.10    2.30
  -3  12   8    4.30    2.20
  -3  12  -9    7.50    3.30
   3  12   9    4.30    2.60
   3  12  -9    4.80    3.10
  -3  12   9    4.60    2.50
   3 -12   9    5.70    2.90
   3  12  10   -0.60    2.80
  -3  12 -10    0.80    3.10
   3  12 -10   -3.40    2.80
   3 -12  10    2.80    3.10
  -3  12  10    2.80    2.60
  -3  13   0    9.10    1.70
   3 -13   0    9.20    2.20
   3  13   0    7.00    1.70
  -3  13   0    8.20    1.50
   3  13   0    9.20    1.60
   3 -13  -1   29.80    2.90
  -3  13  -1   42.50    2.80
   3  13   1   39.50    2.70
   3  13   1   38.10    2.80
   3 -13   1   29.10    3.00
   3  13  -1   36.00    2.60
   3 -13   1   37.50    2.70
   3  13  -1   35.20    2.80
  -3  13   1   36.90    2.20
  -3  13   1   34.30    2.60
   3  13   2   31.10    2.60
  -3  13  -2   31.60    2.70
   3  13   2   40.40    2.90
   3 -13  -2   31.90    3.00
  -3  13   2   34.80    2.10
   3 -13   2   39.50    2.90
   3 -13   2   35.40    3.40
   3  13  -2   32.90    2.90
  -3  13   2   28.10    2.50
   3  13   3   18.30    2.10
   3  13   3   16.90    2.10
   3 -13  -3   20.10    2.50
  -3  13  -3   16.00    2.30
   3  13  -3   13.80    2.30
   3 -13   3   18.50    2.70
  -3  13   3   11.20    1.80
   3 -13   3   11.70    2.10
   3  13   4   11.00    1.60
  -3  13  -4    4.90    2.00
   3  13   4    9.00    2.10
   3 -13  -4    9.80    2.00
  -3  13   4    6.90    1.70
   3 -13   4    6.30    2.20
   3  13  -4    7.40    2.30
   3 -13   4    8.40    2.40
   3  13   5   -0.20    1.30
  -3  13  -5    2.70    2.30
   3  13   5    3.30    1.90
   3 -13  -5   -0.90    1.70
   3 -13   5   -0.40    2.20
   3 -13   5    1.80    2.10
   3  13  -5    2.60    2.20
  -3  13   5    4.80    1.90
   3  13   6    7.50    2.30
   3  13   6    8.10    1.60
   3 -13  -6    2.60    1.80
  -3  13  -6    6.40    2.60
   3  13  -6   12.80    3.00
   3 -13   6    3.90    2.40
   3 -13   6    8.50    2.60
  -3  13   6   10.10    2.20
  -3  13  -7    3.50    2.70
   3  13   7    6.00    2.30
   3  13   7    6.20    2.10
   3 -13   7    5.50    2.50
  -3  13   7    0.80    2.00
   3  13  -7    4.50    2.90
   3 -13   7    6.20    2.70
   3  13   8    5.30    2.40
  -3  13  -8    3.10    2.90
   3 -13   8    4.30    2.60
  -3  13   8    9.00    2.50
   3  13  -8    4.60    2.80
   3 -13   8    1.10    2.60
   3  13   9    4.20    2.70
  -3  13  -9    1.70    3.10
   3  13  -9    2.30    3.00
  -3  13   9   -0.60    2.40
   3 -13   9    2.70    3.00
   3  13  10   -0.10    2.70
  -3  13 -10    2.90    3.30
  -3  13  10    2.30    2.70
   3 -13  10    4.20    3.20
   3  13 -10   -1.40    2.90
   3 -14   0    0.70    2.00
  -3  14   0    2.90    1.60
   3  14   0    2.20    1.50
  -3  14   0    0.80    1.20
   3  14   0    0.80    1.40
   3  14   1   18.50    2.20
   3  14   1   15.20    2.10
   3 -14  -1   11.00    2.40
  -3  14  -1   18.00    2.10
   3 -14   1   11.30    2.60
  -3  14   1   16.30    2.10
  -3  14   1   18.30    1.70
   3  14  -1   15.10    2.10
   3  14  -1   15.70    2.30
   3  14   2   21.60    2.40
   3  14   2   22.80    2.30
   3 -14  -2   18.30    2.60
  -3  14  -2   21.70    2.40
   3 -14   2   20.70    2.30
   3 -14   2   19.30    2.90
  -3  14   2   23.90    1.80
  -3  14   2   17.60    2.20
   3  14  -2   19.10    2.50
   3  14   3    4.40    1.70
   3  14   3    4.70    1.80
   3 -14  -3    2.00    1.90
  -3  14  -3    4.50    1.90
   3 -14   3    7.80    2.10
  -3  14   3    4.10    1.50
  -3  14   3    3.50    1.10
   3 -14   3    3.80    2.20
   3  14  -3    3.40    2.00
   3 -14  -4    5.10    1.90
   3  14   4    3.20    1.40
   3  14   4    4.40    1.90
  -3  14  -4    5.80    2.30
   3  14  -4    2.80    2.30
   3 -14   4    0.90    2.00
   3 -14   4    2.70    2.30
  -3  14   4    3.40    1.70
   3  14   5   21.30    2.70
   3 -14  -5   20.40    2.70
   3  14   5   23.70    2.20
  -3  14  -5   19.40    2.90
   3 -14   5   22.80    3.10
   3 -14   5   17.20    2.90
   3  14  -5   25.20    3.30
  -3  14   5   22.00    2.60
   3  14   6   10.40    1.80
   3 -14  -6   12.40    2.40
  -3  14  -6   14.80    3.00
   3  14   6   14.90    2.70
  -3  14   6   16.40    2.60
   3 -14   6   14.00    3.00
   3 -14   6    8.40    2.80
   3  14   7   -2.50    2.00
  -3  14  -7   -1.70    2.40
   3 -14   7   -1.60    2.40
  -3  14   7   -0.80    1.80
   3 -14   7    0.00    2.40
   3  14  -7   -4.70    2.20
  -3  14  -8   -1.00    2.70
   3  14   8    1.40    2.40
   3 -14   8    0.30    2.60
  -3  14   8    4.10    2.40
   3  14  -8    6.40    2.80
   3  14   9    5.70    2.80
  -3  14  -9    7.90    3.30
  -3  14   9    2.60    2.60
   3 -14   9   -1.10    3.00
   3  14  -9    4.70    3.00
  -3  14 -10    3.70    3.50
   3  14  10    6.70    3.10
   3  14 -10   -1.60    3.00
  -3  14  10    1.30    2.80
   3 -14  10   -0.20    3.30
   3  15   0    0.20    1.50
  -3  15   0    0.30    1.30
   3 -15   0    0.60    2.20
  -3  15   0   -0.70    1.40
   3  15   0    0.50    1.50
   3 -15  -1    6.60    2.40
   3  15   1    4.20    1.70
   3  15   1    3.20    1.60
  -3  15  -1    1.20    1.60
   3  15  -1    2.30    1.70
  -3  15   1    6.40    1.40
   3 -15   1    0.00    2.20
  -3  15   1    3.00    1.60
   3  15  -1    5.70    1.90
  -3  15  -2    7.00    2.00
   3  15   2    7.40    1.80
   3  15   2    6.80    1.80
   3 -15  -2    3.80    2.20
  -3  15   2    3.10    1.50
  -3  15   2    5.30    1.30
   3  15  -2    5.00    2.10
   3 -15   2    1.30    2.40
   3  15   3   21.70    2.50
   3 -15  -3   18.00    2.70
   3  15   3   20.30    2.30
  -3  15  -3   22.80    2.80
   3 -15   3   17.60    2.60
   3 -15   3   22.40    3.10
  -3  15   3   22.40    1.80
   3  15  -3   22.20    3.00
  -3  15   3   19.00    2.30
   3 -15  -4   11.70    2.40
   3  15   4    8.00    2.20
   3  15   4    8.00    1.60
  -3  15  -4    8.70    2.50
   3 -15   4    5.50    2.70
  -3  15   4   10.30    2.10
   3  15  -4    9.10    2.50
   3 -15   4    6.80    2.30
   3  15   5    5.30    1.60
  -3  15  -5    3.10    2.50
   3 -15  -5    5.20    2.10
   3  15   5    4.00    2.10
   3 -15   5    1.70    2.30
   3  15  -5    5.00    2.50
  -3  15   5    2.40    1.80
   3 -15   5    3.90    2.60
   3  15   6   10.60    2.50
  -3  15  -6    8.00    2.80
   3 -15  -6    7.70    2.20
   3  15   6   10.10    2.10
   3 -15   6    8.70    3.00
  -3  15   6   10.10    2.30
   3  15  -6    7.00    2.80
   3 -15   6   10.80    2.90
   3  15   7    1.10    2.30
  -3  15  -7    2.30    2.70
   3 -15   7    2.60    2.70
   3  15  -7    1.00    2.60
   3 -15   7    1.70    3.20
  -3  15   7   -1.20    2.00
   3  15   8    5.50    2.50
  -3  15  -8    1.10    2.80
   3 -15   8    7.40    3.20
   3  15  -8    4.80    3.00
  -3  15   8    2.70    2.40
  -3  15  -9    2.90    3.20
   3  15   9   -2.30    2.60
  -3  15   9    3.70    2.70
   3 -15   9    0.90    3.10
   3  15  -9    1.00    3.10
   3  16   0    1.90    1.70
  -3  16   0    0.70    1.60
  -3  16   0   -2.40    1.30
   3 -16   0   -1.00    2.20
   3  16   0   -0.80    1.60
   3  16   1   50.09    3.70
  -3  16  -1   45.10    3.30
   3  16   1   52.29    3.50
   3 -16  -1   44.70    4.00
  -3  16   1   43.50    2.80
   3  16  -1   48.80    3.60
   3 -16   1   44.70    4.10
  -3  16   1   42.40    3.30
   3  16  -1   44.20    3.60
   3  16   2    3.50    1.80
   3 -16  -2    0.80    2.30
   3  16   2    5.10    1.80
  -3  16  -2    5.00    1.90
   3 -16   2    2.20    2.50
   3  16  -2    3.40    2.10
  -3  16   2    6.50    1.40
  -3  16   2    5.90    1.80
   3  16  -2    3.10    1.80
   3  16   3    5.80    1.70
   3  16   3    4.50    2.00
   3 -16  -3   -0.40    2.10
  -3  16  -3    1.70    1.90
  -3  16   3    4.40    1.80
  -3  16   3    4.90    1.30
   3 -16   3   -0.70    2.50
   3  16  -3    4.60    2.20
   3 -16   3    6.20    2.20
   3  16   4    8.60    1.70
   3  16   4    4.90    2.00
  -3  16  -4    5.20    2.40
   3 -16  -4    0.90    2.10
   3 -16   4    7.70    2.30
  -3  16   4    9.40    2.10
   3  16  -4    9.30    2.60
   3 -16   4    4.10    2.60
  -3  16  -5   -1.50    2.40
   3  16   5    1.60    1.90
   3 -16  -5    3.10    2.20
   3  16   5   -2.00    1.40
   3 -16   5    1.00    2.40
  -3  16   5    1.30    1.70
   3 -16   5   -2.20    2.40
   3  16  -5    0.20    2.30
  -3  16  -6    1.10    2.60
   3  16   6    1.60    2.00
   3 -16  -6   -1.60    2.00
   3 -16   6    4.80    2.70
   3 -16   6    0.30    2.50
  -3  16   6   -0.20    1.90
   3  16  -6    2.20    2.60
   3  16   7    7.10    2.60
  -3  16  -7    4.40    2.80
   3 -16   7    1.20    2.70
   3  16  -7    1.80    2.80
   3 -16   7    2.50    2.60
  -3  16   7   -0.70    2.00
   3  16   8    1.40    2.50
  -3  16  -8    1.30    3.00
   3 -16   8    2.00    2.80
  -3  16   8    3.50    2.50
   3  16  -8    1.00    2.80
  -3  16  -9    4.60    3.40
   3  16   9    2.00    2.80
   3 -16   9    1.60    3.10
  -3  16   9    4.60    2.80
   3  16  -9   -1.90    3.00
   3 -17   0   61.29    4.90
  -3  17   0   57.89    4.00
   3  17   0   58.09    4.00
   3  17   0   63.09    4.10
  -3  17   0   62.89    3.60
   3  17   1   48.10    3.50
  -3  17  -1   52.39    3.60
  -3  17  -1   53.89    3.80
   3  17   1   46.20    3.50
   3 -17  -1   44.90    4.20
  -3  17   1   49.10    3.00
  -3  17   1   54.49    3.70
   3  17  -1   50.79    3.80
   3 -17   1   46.70    4.20
   3  17  -1   41.60    3.50
   3  17   2    5.10    2.00
   3  17   2    4.00    1.80
  -3  17  -2    1.10    1.80
   3 -17  -2    1.50    2.40
  -3  17   2    5.40    1.80
   3  17  -2    3.90    2.30
   3 -17   2    4.20    2.60
  -3  17   2    3.40    1.30
   3  17  -2    1.80    1.90
   3  17   3   16.00    2.30
   3  17   3    8.30    2.20
   3 -17  -3    6.90    2.60
  -3  17  -3   12.80    2.60
  -3  17   3   13.00    2.30
   3  17  -3    9.30    2.60
   3 -17   3   13.40    3.10
  -3  17   3   14.60    1.70
   3  17   4   27.10    3.10
  -3  17  -4   27.40    3.30
   3 -17  -4   28.10    3.30
   3 -17   4   25.50    3.20
  -3  17   4   23.00    2.90
   3 -17   4   26.80    3.90
   3  17  -4   23.10    3.20
   3  17   5    0.70    1.50
   3  17   5   -0.20    1.90
  -3  17  -5   -2.10    2.20
   3 -17  -5   -1.70    2.10
   3 -17   5    1.10    2.60
   3  17  -5    0.30    2.50
  -3  17   5    0.90    1.80
   3 -17   5   -1.70    2.30
   3  17   6    5.60    2.40
  -3  17  -6    7.50    2.90
   3 -17  -6    1.90    2.30
   3 -17   6    4.80    2.70
   3  17  -6    9.10    3.10
   3 -17   6    5.90    2.80
  -3  17   6    3.50    2.20
  -3  17  -7   -1.40    2.70
   3  17   7    1.70    2.40
  -3  17   7    4.00    2.30
   3 -17   7    2.00    3.00
   3 -17   7    3.20    2.80
   3  17  -7   -1.10    2.80
   3  17   8   17.10    3.40
  -3  17  -8    9.30    3.50
  -3  17   8    7.90    2.80
   3  17  -8   14.70    3.70
   3 -17   8   11.00    3.50
  -3  17  -9   -1.60    3.10
   3  17   9   -2.20    2.70
   3 -17   9   -4.90    2.90
  -3  17   9    2.40    2.60
   3  18   0   19.30    2.70
  -3  18   0   22.50    2.40
   3  18   0   19.40    2.60
   3 -18   0   27.00    3.80
  -3  18   0   20.20    2.80
   3 -18  -1    2.40    2.60
  -3  18  -1   -0.10    1.70
   3  18   1    0.40    1.70
   3  18   1   -2.00    1.70
  -3  18  -1    2.00    1.80
   3  18  -1   -0.50    1.80
  -3  18   1   -0.40    1.40
  -3  18   1    2.00    1.90
   3 -18   1   -0.60    2.60
   3  18  -1   -0.40    1.90
  -3  18  -2    3.30    2.00
   3  18   2    5.00    1.90
   3  18   2    1.80    1.80
   3 -18  -2    7.30    2.80
   3  18  -2    6.70    2.20
  -3  18   2    5.70    1.90
   3 -18   2    2.10    2.70
  -3  18   2    5.70    1.50
   3  18  -2    7.40    2.30
   3  18   3    5.20    1.90
  -3  18  -3    7.30    2.50
   3  18   3    7.70    2.20
   3 -18  -3    6.80    2.60
   3  18  -3    6.90    2.50
  -3  18   3    5.10    1.50
  -3  18   3    7.80    2.10
   3 -18   3    6.60    2.90
   3  18   4   24.40    3.10
  -3  18  -4   24.00    3.20
   3 -18  -4   17.70    3.20
  -3  18   4   22.90    2.80
   3 -18   4   14.20    3.40
   3  18  -4   18.30    3.10
   3  18   5   -0.40    2.00
   3 -18  -5    1.40    2.30
  -3  18  -5    2.10    2.40
  -3  18   5    2.90    2.00
   3  18  -5    1.70    2.40
   3 -18   5    4.30    2.90
   3  18   6   -3.70    1.90
  -3  18  -6   -0.10    2.60
   3 -18  -6   -4.10    2.20
  -3  18   6   -0.10    2.10
   3  18  -6   -0.40    2.80
   3 -18   6    0.20    2.80
   3 -18   6    0.50    2.60
   3  18   7    2.80    2.50
  -3  18  -7    3.40    3.00
   3 -18   7    2.80    3.00
   3 -18   7   -0.30    3.00
   3  18  -7    6.00    3.20
  -3  18   7    4.80    2.40
   3  18   8    2.40    2.60
  -3  18  -8    0.50    3.10
   3  18  -8   -1.40    3.00
  -3  18   8    0.30    2.40
   3 -18   8    0.00    3.00
  -3  19   0   13.30    2.60
  -3  19   0   12.60    2.00
   3  19   0   13.30    2.40
   3 -19   0   11.50    3.20
   3  19   0   11.60    2.40
   3 -19  -1   27.90    3.90
   3  19   1   27.70    3.00
   3  19   1   27.40    3.00
  -3  19  -1   28.10    2.90
  -3  19  -1   26.80    3.00
  -3  19   1   32.90    2.70
   3  19  -1   23.70    3.10
  -3  19   1   26.70    2.90
   3 -19   1   31.70    4.10
   3  19  -1   30.20    3.30
   3  19   2   18.70    2.50
  -3  19  -2   18.00    2.70
   3 -19  -2   17.40    3.30
   3  19   2   16.10    2.50
  -3  19   2   15.50    2.40
   3  19  -2   19.70    2.90
   3  19  -2   17.40    2.90
  -3  19   2   18.30    2.10
   3 -19   2   19.60    3.50
  -3  19  -3    1.10    2.20
   3  19   3    2.70    1.80
   3  19   3    3.40    2.10
   3 -19  -3    1.30    2.50
  -3  19   3    1.80    1.80
   3 -19   3    2.30    2.70
   3  19  -3    0.20    2.30
   3 -19  -4    3.10    2.60
   3  19   4    2.70    2.00
  -3  19  -4    3.20    2.50
  -3  19   4   -0.60    1.80
   3 -19   4    1.70    3.00
   3  19  -4    1.70    2.60
  -3  19  -5    2.00    2.50
   3 -19  -5    1.70    2.60
   3  19   5    3.30    2.30
   3 -19   5   -2.10    2.90
  -3  19   5   -0.90    2.00
   3  19  -5    0.30    2.50
  -3  19  -6    6.00    2.80
   3 -19  -6    3.50    2.60
   3  19   6    3.40    2.40
  -3  19   6    7.00    2.40
   3  19  -6    3.30    2.90
   3 -19   6    8.80    3.30
  -3  19  -7    9.00    3.20
   3  19   7    6.80    2.80
  -3  19   7   10.40    2.80
   3  19  -7    6.30    3.30
   3 -19   7   13.50    3.60
  -3  19  -8    3.60    3.20
   3  19   8    1.10    2.70
  -3  19   8    1.50    2.50
   3  19  -8    0.00    3.10
  -3  20   0    3.80    1.80
   3 -20   0   -0.60    2.70
   3  20   0    0.90    1.90
  -3  20   0   -0.70    1.90
   3  20   0    1.30    2.00
  -3  20  -1    3.40    1.90
   3  20   1    3.40    2.00
   3  20   1   -0.30    1.80
  -3  20  -1    6.40    2.10
   3 -20  -1    4.20    3.10
   3 -20   1    2.10    3.00
  -3  20   1    3.50    1.60
  -3  20   1    0.40    1.90
   3  20  -1    5.40    2.30
   3  20  -1    1.10    2.00
   3  20   2   14.70    2.50
   3  20   2   19.30    2.80
   3 -20  -2   17.10    3.40
  -3  20  -2   13.90    2.70
  -3  20  -2   10.20    2.50
   3  20  -2   19.60    3.00
  -3  20   2   13.00    2.00
   3 -20   2   13.70    3.40
   3  20  -2   14.80    2.70
  -3  20   2   16.40    2.50
   3  20   3   20.10    2.60
   3 -20  -3   17.50    3.40
  -3  20  -3   15.00    2.70
   3  20   3   16.80    2.90
   3 -20   3   16.00    3.80
   3  20  -3   15.20    2.90
   3  20  -3    7.80    2.60
  -3  20   3   16.60    2.60
   3  20   4   19.10    3.00
   3 -20  -4   15.60    3.30
  -3  20  -4   14.60    3.00
   3 -20   4   17.80    3.90
   3  20  -4   17.50    3.20
  -3  20   4   11.00    2.60
  -3  20  -5   -2.10    2.50
   3 -20  -5    3.60    2.70
   3  20   5   -1.00    2.10
   3 -20   5    1.70    3.00
  -3  20   5    4.10    2.30
   3  20  -5    2.50    2.70
   3  20   6   -0.20    2.30
  -3  20  -6    1.60    2.70
   3 -20  -6    0.20    2.70
   3 -20   6    1.70    3.30
   3  20  -6   -1.30    2.60
  -3  20   6    5.20    2.50
   3  20   7    2.80    2.60
  -3  20  -7    1.40    3.00
   3 -20   7   -0.20    3.30
  -3  20   7    3.90    2.50
   3  20  -7    2.00    3.10
   3 -21   0   -1.10    2.70
  -3  21   0    4.80    1.90
   3  21   0    2.20    2.00
   3  21   0    0.40    2.00
  -3  21   0   -2.30    2.00
   3  21   1    7.00    2.20
   3  21   1    5.20    2.20
  -3  21  -1    6.00    2.20
  -3  21  -1    6.90    2.40
   3 -21  -1    0.40    3.00
  -3  21   1    8.20    2.40
   3 -21   1    8.70    3.50
  -3  21   1    7.30    1.90
   3  21  -1    2.90    2.20
   3  21  -1    7.70    2.40
  -3  21  -2    4.40    2.60
   3  21   2    8.10    2.20
   3 -21  -2    8.10    3.20
   3  21   2    8.70    2.20
  -3  21  -2    6.70    2.30
   3  21  -2    9.40    2.60
   3  21  -2    7.10    2.50
  -3  21   2   12.60    2.50
   3 -21   2    7.80    3.30
   3  21   3   11.40    2.60
   3 -21  -3   15.10    3.50
  -3  21  -3   14.10    2.80
   3  21   3   16.60    2.60
  -3  21   3    8.80    2.30
   3 -21   3   16.20    3.90
   3  21  -3    9.70    2.90
   3  21  -3   12.90    2.90
  -3  21  -4    1.60    2.30
   3  21   4    6.90    2.50
   3 -21  -4    0.60    2.70
  -3  21   4    0.50    2.10
   3 -21   4   -0.80    3.00
   3  21  -4   -0.80    2.50
  -3  21  -5    1.20    2.70
   3 -21  -5    3.20    2.90
   3  21   5    1.80    2.30
   3 -21   5    2.80    3.20
  -3  21   5    1.10    2.10
   3  21  -5    2.50    2.90
   3  21   6    4.00    2.60
   3 -21  -6   -2.30    2.70
  -3  21  -6   -0.50    2.70
  -3  21   6    0.70    2.10
   3  21  -6    3.80    3.00
   3 -21   6   -0.60    3.30
   3  21   7   -0.10    2.60
  -3  21  -7   -1.80    2.90
  -3  21   7    0.90    2.40
   3  21  -7    1.00    3.10
   3 -22   0    4.10    3.10
   3  22   0    3.60    2.20
  -3  22   0    2.70    2.20
  -3  22   0    3.60    1.90
   3  22   0   -0.30    2.10
   3 -22  -1    1.60    3.20
  -3  22  -1    2.70    1.90
  -3  22  -1    2.70    2.20
   3  22   1    0.90    2.10
   3  22   1   -1.30    1.80
   3  22  -1    0.10    2.10
  -3  22   1    1.00    2.10
   3 -22   1   -1.10    3.10
  -3  22   1   -0.40    1.60
   3  22  -1    0.90    2.00
  -3  22  -2   -3.00    2.10
   3 -22  -2   -0.30    3.00
   3  22   2    0.40    1.90
  -3  22  -2   -0.20    2.10
   3  22   2   -1.20    1.80
   3  22  -2    1.80    2.20
  -3  22   2    1.00    1.90
   3 -22   2    1.90    3.30
   3  22  -2    2.20    2.30
   3  22   3   -0.60    1.80
  -3  22  -3    1.10    2.30
   3  22   3   -0.40    2.10
   3 -22  -3   -0.10    2.80
   3  22  -3   -5.10    2.00
   3  22  -3   -1.40    2.30
   3 -22   3   -2.50    3.00
  -3  22   3    1.50    2.00
  -3  22  -4    2.20    2.60
   3 -22  -4    5.30    3.10
   3  22   4    2.60    2.30
   3 -22   4    0.00    3.20
   3  22  -4    4.90    2.60
   3  22  -4    0.10    2.60
  -3  22   4    4.20    2.30
   3 -22  -5   11.60    3.50
   3  22   5   24.80    3.60
  -3  22  -5   15.60    3.40
   3 -22   5    8.90    3.90
   3  22  -5   18.20    3.70
  -3  22   5   13.90    2.90
  -3  22  -6    0.80    3.00
   3  22   6    4.80    2.80
   3 -22   6   -0.90    3.40
  -3  22   6    3.40    2.40
   3  22  -6   -0.40    3.00
  -3  23   0    7.90    2.10
  -3  23   0    3.40    2.30
   3  23   0    4.60    2.50
   3  23   0   11.10    2.60
   3 -23   0    3.00    3.20
  -3  23  -1    2.60    2.30
   3 -23  -1    6.30    3.40
  -3  23  -1    2.30    2.00
   3  23   1    5.60    2.10
   3  23   1    2.50    2.00
  -3  23   1   -0.50    2.20
   3  23  -1    2.20    2.40
   3 -23   1    1.10    3.20
   3  23  -1    3.00    2.20
   3 -23  -2   -3.20    2.80
  -3  23  -2    4.10    2.20
  -3  23  -2   -2.10    2.20
   3  23   2    4.80    2.10
   3  23   2    2.50    2.00
  -3  23   2    2.60    2.10
   3 -23   2   -2.90    3.20
   3  23  -2    0.70    2.40
   3  23  -2    5.20    2.60
   3  23   3    0.30    2.20
   3  23   3    5.70    2.20
  -3  23  -3    5.50    2.80
  -3  23  -3    3.60    2.40
   3 -23  -3    2.50    3.10
  -3  23   3    2.90    2.30
   3  23  -3    3.90    2.60
   3 -23   3   -3.90    3.10
   3  23  -3    5.60    2.60
   3 -23  -4   -0.10    3.10
   3  23   4   -2.00    2.20
  -3  23  -4   -0.50    2.30
   3 -23   4    1.90    3.40
   3  23  -4   -0.10    2.50
   3  23  -4    0.50    2.80
  -3  23   4    0.40    2.20
  -3  23  -5    2.00    2.80
   3  23   5    3.50    2.60
   3 -23  -5    2.70    3.10
   3  23  -5   16.90    3.70
   3 -23   5    4.40    3.90
  -3  23   5    5.70    2.50
  -3  23  -6    8.80    3.40
   3  23   6    8.20    2.90
  -3  23   6    9.50    2.80
   3 -23   6    2.80    4.00
   3  23  -6    8.50    3.50
   3  24   0    2.30    2.20
   3 -24   0    1.30    3.30
  -3  24   0    0.80    2.00
   3  24   0    0.20    2.40
  -3  24   0    6.80    2.60
  -3  24  -1    4.10    2.20
  -3  24  -1   -1.20    2.30
   3  24   1    0.10    1.90
   3 -24  -1   -3.60    3.10
   3  24   1   -0.50    2.20
   3 -24   1   -2.70    3.20
   3  24  -1    0.70    2.40
  -3  24   1    3.00    2.30
   3  24  -1    4.90    2.40
   3  24   2    8.40    2.50
   3  24   2    2.40    2.00
  -3  24  -2    4.90    2.70
   3 -24  -2    0.70    3.10
  -3  24  -2    5.60    2.30
   3  24  -2    7.10    2.80
  -3  24   2    4.40    2.40
   3  24  -2    7.40    2.70
   3 -24   2    3.90    3.60
  -3  24  -3    4.70    2.70
   3  24   3    5.10    2.60
   3 -24  -3    1.80    3.30
  -3  24  -3    4.30    2.60
   3  24   3    7.80    2.50
   3  24  -3    2.60    2.60
   3 -24   3    1.10    3.60
   3  24  -3   -0.50    2.50
  -3  24   3    4.60    2.50
   3  24   4   13.50    3.00
  -3  24  -4   15.60    3.30
   3 -24  -4    5.00    3.50
   3  24  -4    6.00    3.10
   3 -24   4   13.30    4.40
   3  24  -4   19.30    3.50
  -3  24   4   16.10    3.10
   3 -24  -5    4.20    3.40
  -3  24  -5    3.00    2.80
   3  24   5    7.90    2.90
   3  24  -5    4.90    2.90
   3  24  -5    4.10    3.20
   3 -24   5   -2.40    3.60
  -3  24   5    1.10    2.50
   3  25   0    6.60    2.80
  -3  25   0    8.90    2.70
   3  25   0    6.70    2.50
   3 -25   0    7.30    3.80
   3 -25  -1    3.00    3.40
  -3  25  -1    1.70    2.40
   3  25   1   -1.20    2.20
  -3  25  -1   -1.00    2.10
   3  25   1    1.10    2.10
  -3  25   1    2.70    2.40
   3 -25   1   -1.70    3.30
   3  25  -1   -0.90    2.30
   3  25  -1    2.70    2.40
   3  25   2    9.80    2.60
   3  25   2   10.30    2.80
   3 -25  -2   16.00    4.10
  -3  25  -2   10.90    2.70
  -3  25  -2    9.30    3.10
   3  25  -2   16.50    3.30
   3 -25   2   11.00    4.20
   3  25  -2   12.10    3.10
  -3  25   2    7.10    2.60
   3 -25  -3   -0.80    3.20
  -3  25  -3    1.30    2.70
   3  25   3    0.40    2.10
  -3  25  -3    2.50    2.60
   3  25   3    4.80    2.70
   3 -25   3    2.10    3.90
   3  25  -3    5.40    2.70
  -3  25   3   -0.60    2.20
   3  25  -3    6.00    2.90
   3 -25  -4    3.00    3.30
   3  25   4    3.40    2.70
  -3  25  -4   -4.60    2.60
  -3  25  -4    1.00    2.60
  -3  25   4    1.80    2.40
   3  25  -4   -0.70    2.60
   3  25  -4   -1.10    2.80
   3 -25   4    4.60    3.90
   3  26   0    3.50    2.60
   3  26   0    1.90    2.30
   3 -26   0   -4.70    3.50
  -3  26   0   -2.40    2.20
   3  26   1   10.80    2.90
   3 -26  -1   19.60    4.40
   3  26   1    6.10    2.50
  -3  26  -1   10.10    2.90
   3  26  -1    6.40    2.70
   3 -26   1    8.70    4.20
   3  26  -1   13.80    3.20
  -3  26   1   13.30    3.00
   3 -26  -2    5.70    3.90
  -3  26  -2   10.00    2.70
   3  26   2   10.60    2.80
  -3  26  -2   11.90    3.20
   3  26   2   10.30    3.00
   3 -26   2   12.40    4.40
   3  26  -2   11.80    3.10
   3  26  -2   11.00    3.20
  -3  26   2   11.10    3.00
  -4   0   0 9999.00  287.27
   4   0   0 8809.12  285.77
  -4   0   0 8636.74  285.27
   4   0   1    2.50    1.00
   4   0   1    2.40    0.80
  -4   0  -1    2.40    1.00
   4   0  -1    2.40    0.80
  -4   0   1    2.90    0.90
   4   0   2  279.87    9.40
  -4   0  -2  299.77    9.60
  -4   0   2  281.47    9.10
   4   0  -2  281.27    9.20
   4   0  -2  288.97    9.30
  -4   0   2  272.27    9.00
   4   0   2  287.67    9.60
   4   0   3   54.59    2.90
   4   0  -3   55.99    2.20
   4   0   3   50.89    2.70
   4   0  -3   58.39    2.60
  -4   0  -3   58.29    2.90
  -4   0   3   57.29    2.50
   4   0   4  195.28    7.30
  -4   0   4  197.68    7.00
  -4   0  -4  204.98    7.20
   4   0  -4  199.98    7.10
   4   0   4  203.08    7.30
  -4   0  -5   51.79    3.00
   4   0   5   51.59    3.10
   4   0  -5   50.69    2.90
   4   0   5   49.60    3.10
  -4   0   6    4.80    1.40
   4   0  -6    3.80    1.60
   4   0   6    4.50    1.90
  -4   0  -6    4.80    1.50
   4   0   6    4.60    0.80
   4   0   6    8.70    1.90
   4   0   7    1.30    1.80
   4   0  -7   -1.50    1.60
  -4   0   7   -0.30    1.40
  -4   0  -7    2.40    1.50
  -4   0   8   19.00    2.40
  -4   0  -8   20.20    2.40
   4   0   8   19.70    2.70
   4   0  -8   20.70    2.70
   4   0   9    1.50    2.20
   4   0  -9    5.70    2.30
  -4   0  -9    4.00    2.00
   4   0 -10    4.80    2.50
  -4   0 -10    2.80    2.00
   4   0  10    3.50    2.40
  -4   0 -11    4.90    2.30
   4   0  11    3.60    2.50
   4   0 -11    2.60    2.50
  -4   0 -11    7.40    2.90
   4  -1   0  116.59    4.20
  -4  -1   0  121.49    4.40
   4   1   0  111.19    4.20
  -4   1   0  122.99    4.40
   4   1   0  120.89    3.90
  -4  -1   1  241.98    8.40
   4  -1  -1  262.97    8.10
   4  -1  -1  268.67    8.00
   4   1   1  246.48    8.40
   4   1   1  244.08    8.20
  -4   1  -1  250.67    8.50
   4  -1  -1  258.37    8.30
  -4   1   1  242.38    8.20
   4  -1   1  253.27    8.40
  -4  -1  -1  241.58    8.50
  -4   1   1  252.77    7.90
   4   1  -1  250.67    8.30
   4   1   2   59.29    2.70
  -4   1  -2   54.69    2.90
  -4  -1   2   58.79    2.40
   4  -1  -2   61.89    2.40
   4  -1  -2   61.79    2.30
   4   1   2   63.29    2.70
  -4  -1  -2   61.09    2.80
  -4   1   2   60.19    2.30
   4   1  -2   59.99    2.70
   4  -1   2   59.39    2.90
   4  -1  -3    1.20    0.80
  -4   1  -3    1.80    1.20
   4  -1  -3    0.80    0.50
   4   1   3   -1.30    1.00
   4   1   3    1.20    1.10
   4  -1   3   -0.20    1.10
  -4   1   3    1.60    0.90
   4   1  -3   -1.00    1.10
  -4  -1  -3   -0.50    1.10
   4   1   4   52.99    3.00
   4   1   4   51.79    3.10
   4  -1  -4   54.49    2.70
  -4   1  -4   55.29    3.00
   4   1  -4   55.09    2.80
  -4  -1  -4   55.19    2.90
  -4   1   4   52.09    2.70
   4  -1   4   52.69    3.10
   4  -1  -5    9.10    1.50
  -4   1  -5    9.60    1.60
   4   1   5   13.90    1.90
   4   1   5   11.20    1.80
  -4   1   5   12.30    1.70
   4  -1   5   10.40    1.20
  -4  -1  -5    8.70    1.50
   4  -1   5    7.90    1.70
   4   1  -5    9.70    1.70
   4   1   6    6.40    1.70
  -4   1  -6    3.80    1.50
   4   1   6    6.30    1.90
   4  -1  -6    4.50    1.50
  -4  -1   6    5.20    1.50
  -4   1   6    2.70    1.50
  -4   1   6    6.50    1.40
   4   1  -6    8.20    1.80
  -4  -1  -6    6.70    1.50
   4  -1   6    5.80    0.90
   4  -1   6    3.20    1.70
   4   1   7   12.90    2.40
  -4   1  -7   13.50    2.10
  -4  -1   7   12.80    2.00
   4  -1  -7   13.50    2.10
   4   1   7   11.80    2.20
   4   1  -7   12.10    2.20
   4  -1   7   12.20    2.30
  -4   1   7   14.20    1.90
  -4  -1  -7   14.50    2.00
   4  -1  -8   23.30    2.80
   4   1   8   15.80    2.50
  -4   1  -8   23.50    2.60
  -4   1   8   18.60    2.40
   4  -1   8   13.30    2.50
   4   1  -8   15.30    2.50
  -4  -1  -8   19.90    2.40
  -4   1  -9    4.90    2.00
   4   1   9    5.20    2.30
   4  -1  -9    2.20    2.10
   4   1  -9    3.30    2.30
  -4  -1  -9    4.30    1.90
   4  -1   9    0.00    2.20
   4   1  10   17.60    3.00
   4  -1 -10   14.90    2.80
  -4   1 -10   16.10    2.60
   4  -1  10   12.80    2.90
   4   1 -10   15.20    3.00
  -4  -1 -10   15.60    2.50
   4  -1 -11   -0.80    2.40
  -4   1 -11    6.70    2.90
   4   1  11    2.50    2.50
   4  -1  11    1.80    2.50
  -4  -1 -11   -1.30    2.00
   4   1 -11   -0.60    2.40
   4  -2   0 1501.15   46.20
   4   2   0 1454.25   46.30
  -4   2   0 1462.05   46.30
   4   2   0 1478.05   46.10
   4  -2  -1  217.68    7.50
   4  -2  -1  234.98    7.20
   4   2   1  229.48    7.60
  -4   2  -1  208.78    7.70
   4   2   1  216.78    7.40
  -4   2   1  232.88    7.20
   4   2  -1  220.78    7.60
   4  -2   1  229.98    7.60
  -4   2   1  231.58    7.20
   4  -2  -2   55.89    2.10
   4   2   2   51.79    2.60
   4   2   2   56.39    2.60
  -4   2  -2   55.19    2.90
   4  -2  -2   57.39    2.10
   4   2  -2   53.29    2.60
   4  -2   2   49.20    2.70
  -4   2   2   54.59    2.20
  -4   2  -3    0.80    1.20
   4  -2  -3    1.30    0.80
   4   2   3    0.10    1.10
   4   2   3    0.80    1.10
  -4  -2   3    1.90    0.60
   4   2  -3    1.10    1.20
  -4   2   3    2.60    0.90
   4  -2   3    0.70    1.10
   4   2   4    6.20    1.40
   4   2   4    5.60    1.40
  -4   2  -4    6.50    1.50
   4  -2  -4    6.30    1.10
   4  -2   4    6.10    1.50
   4   2  -4    8.50    1.60
  -4   2   4    5.90    1.20
   4  -2   4    4.70    1.10
  -4   2  -5   44.90    2.90
   4   2   5   39.70    3.00
   4   2   5   42.80    2.90
   4  -2  -5   44.80    2.50
  -4  -2  -5   42.60    2.70
  -4   2   5   42.10    2.70
   4   2  -5   40.40    2.80
   4  -2   5   42.40    3.10
   4  -2   5   42.90    2.30
  -4   2  -6   31.10    2.60
   4  -2  -6   22.60    2.10
   4   2   6   31.20    2.80
   4   2   6   31.50    2.60
   4  -2   6   24.00    2.60
   4  -2   6   27.60    1.80
  -4   2   6   25.80    2.30
  -4   2   6   24.50    2.00
  -4  -2  -6   26.00    2.20
   4   2  -6   26.10    2.60
  -4   2  -7   12.50    2.10
  -4  -2   7   14.90    2.20
   4   2   7    9.80    2.10
   4   2   7   13.40    2.50
   4  -2  -7   11.30    2.00
   4  -2   7   10.60    2.20
   4  -2   7   12.20    1.20
  -4  -2  -7   10.80    1.90
  -4   2   7   10.70    1.70
  -4   2   7   15.60    2.20
   4   2  -7   10.40    2.30
   4   2   8    4.50    2.00
   4   2   8    2.20    2.50
   4  -2  -8    4.60    2.00
  -4   2  -8    7.30    2.10
  -4   2   8    6.90    1.80
  -4   2   8    2.10    2.00
  -4  -2  -8    5.00    1.80
   4   2  -8    4.30    2.20
   4  -2   8    4.90    2.20
   4   2   9    1.50    2.10
  -4   2  -9    2.00    2.00
   4  -2  -9    0.20    2.00
   4   2  -9    4.50    2.30
  -4  -2  -9    0.80    1.70
   4  -2   9    1.30    2.20
  -4   2 -10    3.10    2.20
   4   2  10    3.10    2.30
   4  -2 -10    2.40    2.20
  -4   2 -10   -0.50    2.50
   4   2 -10    1.50    2.20
   4  -2  10   -2.00    2.20
  -4  -2 -10    1.10    1.90
   4  -2 -11    1.50    2.60
  -4   2 -11   10.60    3.20
   4   2  11    2.30    2.50
  -4  -2 -11    3.90    2.10
   4   2 -11   -0.50    2.60
   4  -2  11    2.70    2.70
   4   3   0  155.38    5.20
   4   3   0  156.78    5.50
   4  -3   0  153.38    5.30
   4  -3  -1  266.47    8.40
   4   3   1  257.37    8.60
   4  -3  -1  258.77    8.70
  -4   3  -1  254.27    8.90
   4   3   1  264.47    8.80
   4   3  -1  255.47    8.80
   4  -3   1  266.97    8.70
  -4   3   1  268.67    8.50
   4   3   2   72.09    3.10
   4   3   2   71.39    3.10
  -4   3  -2   71.09    3.40
   4  -3  -2   72.89    2.50
   4  -3   2   73.49    3.30
  -4   3   2   71.89    2.80
   4   3  -2   73.89    3.30
  -4   3  -3   42.00    2.70
   4   3   3   40.70    2.40
   4   3   3   38.60    2.50
   4  -3  -3   40.80    1.90
  -4   3   3   44.80    2.20
   4   3  -3   42.70    2.60
   4  -3   3   38.80    2.60
   4  -3  -4   72.09    3.00
  -4   3  -4   65.49    3.60
   4   3   4   74.59    3.60
   4   3   4   69.49    3.40
   4  -3   4   70.29    3.20
   4  -3   4   72.29    3.70
   4   3  -4   75.69    3.70
  -4   3   4   70.69    3.20
   4   3   5   10.90    1.70
   4  -3  -5   12.60    1.40
  -4   3  -5   13.00    1.80
   4   3   5    9.60    1.60
   4  -3   5   10.00    1.30
   4  -3   5   13.20    2.00
   4   3  -5   12.10    1.80
  -4   3   5   13.00    1.70
   4   3   6   27.10    2.80
   4   3   6   20.50    2.30
   4  -3  -6   23.70    2.10
   4  -3  -6   20.20    1.40
  -4   3  -6   24.40    2.40
   4   3  -6   26.80    2.60
  -4  -3  -6   25.70    2.10
  -4   3   6   22.30    2.20
  -4   3   6   23.40    1.90
   4  -3   6   23.70    1.70
   4  -3   6   21.20    2.40
   4   3   7   26.60    3.00
   4   3   7   23.50    2.60
  -4   3  -7   31.20    2.80
   4  -3  -7   23.90    2.40
  -4  -3  -7   25.50    2.40
  -4   3   7   29.00    2.20
  -4   3   7   27.40    2.70
   4  -3   7   25.80    1.90
   4  -3   7   27.10    2.80
   4   3  -7   32.70    3.00
  -4   3  -8   26.30    2.80
   4  -3  -8   23.90    2.60
   4   3   8   22.50    2.80
   4   3   8   20.50    3.10
  -4  -3  -8   25.40    2.50
  -4   3   8   23.90    2.40
  -4   3   8   26.50    2.80
   4  -3   8   21.90    2.90
   4   3  -8   24.60    3.10
  -4   3  -9    0.00    2.00
   4  -3  -9    2.30    1.90
   4   3   9    1.90    1.90
   4   3   9   -0.30    2.50
   4   3  -9   -2.40    2.10
  -4  -3  -9    1.60    1.60
   4  -3   9   -2.30    2.10
   4  -3 -10    1.00    2.20
  -4   3 -10    0.20    2.70
   4   3  10   -0.40    2.10
  -4  -3 -10   -2.90    1.70
   4   3 -10   -1.40    2.40
   4  -3  10    2.40    2.50
   4   3  11    0.70    2.50
  -4   3 -11    4.10    2.80
   4  -3 -11    1.20    2.40
   4  -3  11   -1.70    2.60
   4   3 -11   -0.80    2.50
  -4  -3 -11    0.50    2.00
   4  -4   0   68.29    2.70
   4   4   0   65.89    2.70
   4   4   0   68.59    3.00
   4   4   1  232.08    7.80
   4   4   1  218.38    7.60
   4  -4  -1  227.38    7.30
  -4   4   1  233.48    7.50
   4   4  -1  222.18    7.90
   4  -4   1  229.28    7.70
  -4   4  -2   23.80    1.90
   4   4   2   25.80    1.80
   4   4   2   25.40    1.90
   4   4  -2   21.80    1.90
  -4   4   2   26.80    1.60
   4  -4   2   26.40    1.90
   4   4   3    9.40    1.40
  -4   4  -3   10.50    1.60
   4  -4  -3   10.60    0.90
   4   4   3   11.60    1.50
   4   4  -3    9.10    1.60
   4  -4   3    9.30    1.40
   4  -4   3    8.00    1.50
  -4   4   3   11.60    1.20
  -4   4  -4   65.59    3.50
   4   4   4   61.59    3.10
   4  -4  -4   60.19    2.60
   4   4   4   60.69    3.20
   4  -4   4   56.29    2.90
  -4   4   4   64.59    3.00
   4   4  -4   58.79    3.40
   4  -4   4   61.19    3.50
   4   4   5   33.90    2.70
   4   4   5   36.70    2.50
  -4   4  -5   33.40    2.70
   4  -4  -5   32.70    1.90
   4  -4  -5   34.90    2.00
  -4   4   5   32.60    2.40
   4  -4   5   37.30    2.80
   4   4  -5   33.60    2.80
   4  -4   5   34.50    2.30
   4  -4  -6    7.70    1.40
  -4   4  -6    7.50    1.80
   4   4   6    5.60    1.70
   4  -4  -6    7.30    0.90
   4   4   6    8.70    2.00
   4  -4   6    9.70    2.00
   4   4  -6    7.60    2.00
  -4   4   6    8.10    1.80
   4  -4   6    4.90    1.20
   4   4   7   52.09    3.80
  -4   4  -7   41.50    3.40
   4  -4  -7   42.90    3.00
   4   4   7   45.00    3.30
   4  -4   7   45.50    2.60
   4   4  -7   40.80    3.60
   4  -4   7   40.80    3.50
  -4   4   7   38.50    3.20
  -4  -4  -7   43.40    3.10
  -4   4   7   42.00    2.70
   4  -4  -8   68.59    4.10
   4   4   8   71.09    4.40
   4   4   8   71.19    4.80
  -4   4   8   75.09    4.50
  -4  -4  -8   65.59    3.90
   4  -4   8   64.39    4.60
   4   4  -8   77.99    4.70
   4   4   9    6.30    2.20
   4   4   9   12.90    2.90
  -4   4  -9    5.80    2.80
   4  -4  -9    8.00    2.10
   4   4  -9   10.20    2.70
   4  -4   9   10.00    2.70
  -4  -4  -9    3.90    1.90
  -4   4   9    4.10    2.30
   4   4  10    1.50    2.20
  -4   4 -10    4.70    2.80
   4  -4 -10    2.20    2.20
   4   4  10   -3.10    2.50
   4  -4  10   -2.50    2.30
  -4  -4 -10    1.10    1.80
   4   4 -10    2.40    2.50
  -4   4 -11    2.20    3.00
   4   4  11    3.90    2.60
  -4  -4 -11   -0.70    1.90
   4   4 -11   -0.40    2.60
   4  -4  11    0.20    2.50
   4   5   0  279.07    9.30
   4   5   0  273.37    9.50
  -4   5   0  287.27    9.10
   4  -5   0  284.17    9.20
   4   5   1  467.05   15.50
   4  -5  -1  489.45   15.10
   4   5   1  487.55   15.70
   4  -5   1  480.05   15.50
   4   5  -1  466.95   15.70
   4  -5   1  483.65   15.80
  -4   5   1  477.95   15.40
   4   5   2   45.00    2.40
  -4   5   2   43.70    2.20
   4  -5   2   42.40    2.60
   4  -5   2   45.20    2.60
   4   5  -2   42.70    2.70
   4   5   3  118.79    4.60
   4   5   3  106.29    4.40
   4  -5  -3  113.09    3.80
   4  -5  -3  115.29    4.40
  -4   5   3  109.49    4.30
   4  -5   3  109.99    4.50
   4   5  -3  115.59    4.70
   4  -5   3  106.79    4.70
   4   5   4  105.29    4.40
  -4   5  -4  108.39    4.90
   4   5   4  100.69    4.60
   4  -5  -4  103.79    4.20
   4   5  -4   99.69    4.70
   4  -5   4  104.29    4.40
   4  -5   4  108.79    4.80
  -4   5   4  113.49    4.40
   4  -5  -5   23.20    1.80
  -4   5  -5   21.20    2.40
   4  -5  -5   28.90    1.90
   4   5   5   22.40    2.40
   4   5   5   28.10    2.20
   4   5  -5   24.80    2.50
   4  -5   5   20.60    2.20
   4  -5   5   25.40    2.00
  -4   5   5   29.20    2.30
   4  -5  -6   12.30    1.20
   4   5   6   11.70    2.10
   4   5   6   11.60    1.90
   4  -5  -6    8.50    1.40
  -4   5   6   18.80    2.10
   4   5  -6   13.60    2.20
   4  -5   6   14.70    2.30
   4  -5   6    9.60    1.50
   4   5   7    2.50    1.70
   4   5   7    3.80    2.10
   4  -5  -7    0.30    1.30
   4  -5   7    2.70    2.10
   4   5  -7    3.20    2.00
   4  -5   7    0.40    1.20
  -4   5   7    2.10    1.70
   4   5   8    5.60    2.30
   4   5   8    2.60    1.90
  -4   5  -8   10.20    2.80
   4  -5  -8    5.70    1.80
  -4  -5  -8    5.30    1.80
   4  -5   8    5.90    2.30
   4   5  -8    3.70    2.30
  -4   5   8    3.30    2.00
   4  -5  -9    3.00    1.90
   4   5   9    2.60    2.60
   4   5   9    5.80    2.20
  -4   5  -9    3.40    2.70
  -4  -5  -9    4.40    1.90
  -4   5   9    5.90    2.30
   4   5  -9    2.60    2.40
   4  -5   9    2.60    2.50
   4  -5 -10    2.90    2.20
   4   5  10    2.50    2.70
   4   5  10   -2.10    2.10
  -4   5 -10    0.30    2.70
   4   5 -10    2.30    2.60
   4  -5  10    0.40    2.50
  -4   5  10    1.20    2.30
  -4  -5 -10   -0.70    1.80
   4   5  11    7.10    2.70
  -4   5 -11    6.80    3.40
   4   5 -11    5.60    3.10
   4  -5  11    8.40    3.00
  -4  -5 -11    7.20    2.20
   4  -6   0   30.30    1.70
   4  -6   0   21.20    1.90
   4   6   0   22.80    1.90
  -4   6   0   29.40    1.60
   4   6   0   25.30    1.80
   4  -6  -1   79.59    3.80
   4  -6  -1   84.09    2.90
   4   6   1   86.29    3.70
   4   6   1   83.89    3.40
  -4   6  -1   80.79    3.40
  -4   6   1   82.79    3.30
  -4   6   1   85.09    2.80
   4  -6   1   81.69    3.40
   4  -6   1   79.69    3.80
   4   6  -1   77.89    3.70
   4   6   2    0.90    1.10
   4   6   2    2.40    1.10
   4  -6  -2    0.50    1.20
  -4   6   2    1.60    0.90
   4  -6   2    0.90    1.30
   4   6  -2    2.20    1.40
   4  -6   2    0.00    1.20
   4   6   3   84.39    3.80
   4   6   3   81.09    3.60
   4  -6  -3   79.69    3.60
   4  -6   3   82.49    3.90
   4   6  -3   76.29    3.90
   4  -6   3   79.09    3.90
  -4   6   3   82.59    3.40
   4   6   4   17.50    2.00
   4   6   4   13.40    1.60
   4  -6  -4   15.30    1.50
   4  -6   4   14.10    1.70
   4   6  -4   18.00    2.20
   4  -6   4   14.90    2.00
  -4   6   4   17.10    1.70
   4   6   5   81.89    3.90
   4   6   5   82.09    4.20
   4  -6  -5   86.39    3.50
   4   6  -5   74.99    4.40
   4  -6   5   87.69    4.40
   4  -6   5   81.59    3.90
  -4   6   5   86.39    4.00
   4   6   6   15.00    2.30
  -4   6  -6   16.50    2.40
   4   6   6   14.70    2.00
   4  -6  -6   17.80    1.70
   4  -6  -6   18.80    1.50
  -4   6   6   17.80    2.10
   4   6  -6   15.80    2.50
   4  -6   6   14.00    2.40
   4  -6   6   14.40    1.80
  -4   6  -7    9.70    2.70
   4  -6  -7   12.20    1.70
   4   6   7    9.00    2.00
   4   6   7    8.60    2.20
   4   6  -7   11.30    2.50
   4  -6   7   13.10    1.80
  -4   6   7   13.70    2.30
   4  -6   7    8.80    2.50
  -4   6  -8   -1.20    2.40
   4   6   8    1.70    2.20
   4   6   8    4.50    2.00
   4  -6  -8    1.10    1.50
   4   6  -8    2.40    2.30
   4  -6   8   -0.10    2.20
  -4   6   8    7.00    2.10
  -4  -6  -8    3.20    1.70
   4   6   9   13.00    2.50
   4   6   9   12.60    3.00
   4  -6  -9   12.90    2.30
  -4   6  -9   11.70    3.20
  -4  -6  -9   16.10    2.30
   4   6  -9   11.70    2.80
   4  -6   9   12.20    2.80
  -4   6   9   13.30    2.70
  -4   6 -10    2.70    2.90
   4   6  10    2.90    2.90
   4   6  10    1.10    2.20
  -4   6  10    4.50    2.60
   4  -6  10   -3.70    2.50
  -4  -6 -10    2.20    1.90
   4   6 -10    4.40    2.90
   4   6  11    0.00    3.00
  -4   6 -11    1.30    3.00
   4   6 -11   -0.30    2.80
   4  -6  11    0.80    3.00
  -4  -6 -11    0.80    2.00
   4  -7   0  121.69    4.40
   4   7   0  122.79    4.60
  -4   7   0  125.49    4.30
   4  -7   0  120.09    5.00
   4   7   0  113.39    4.80
   4  -7  -1  227.88    7.30
   4  -7  -1  226.58    8.10
   4   7   1  217.48    7.90
  -4   7  -1  228.88    7.80
  -4   7   1  224.58    7.70
   4   7  -1  211.78    8.00
  -4   7   1  230.28    7.30
   4  -7   1  226.58    8.20
   4  -7   1  225.38    7.80
   4   7   2   17.10    1.80
   4   7   2   21.50    1.80
  -4   7  -2   27.00    2.10
   4  -7  -2   19.80    1.90
   4  -7   2   21.00    2.10
  -4   7   2   21.00    1.70
   4   7  -2   17.70    1.90
   4  -7   2   26.30    2.00
   4   7   3   35.10    2.50
   4   7   3   34.10    2.20
   4  -7  -3   35.70    2.50
  -4   7  -3   31.50    2.50
   4  -7   3   34.80    2.60
   4   7  -3   33.30    2.70
   4  -7   3   37.20    2.80
  -4   7   3   34.60    2.20
   4  -7  -4   34.10    2.30
   4   7   4   33.70    2.60
  -4   7  -4   35.90    2.90
   4   7   4   30.20    2.30
   4   7  -4   33.60    2.70
   4  -7   4   31.00    2.50
   4  -7   4   31.60    2.50
  -4   7   4   32.00    2.40
   4   7   5   26.60    2.40
   4  -7  -5   29.90    2.20
   4   7   5   30.70    2.30
  -4   7  -5   37.20    3.10
   4  -7   5   30.10    2.80
  -4   7   5   28.80    2.40
   4   7  -5   25.30    2.70
   4  -7   5   27.80    2.30
  -4   7  -6    5.10    2.20
   4  -7  -6    5.40    1.20
   4   7   6    8.10    2.10
   4   7   6    5.90    1.60
  -4   7   6    7.00    1.70
   4  -7   6    4.30    2.00
   4  -7   6    6.60    1.60
   4   7  -6    6.70    2.30
  -4   7  -7   11.30    2.70
   4   7   7   12.70    2.10
   4   7   7   11.00    2.50
   4  -7  -7   14.80    1.80
   4   7  -7   13.50    2.60
   4  -7   7   11.70    2.60
   4  -7   7   11.30    1.90
  -4   7   7    9.20    2.10
   4   7   8   10.10    2.20
  -4   7  -8    9.60    2.80
   4  -7  -8    7.50    1.80
   4   7   8    6.10    2.50
   4   7  -8    6.50    2.60
  -4   7   8    8.80    2.30
   4  -7   8    2.20    2.40
   4  -7  -9    0.90    1.70
   4   7   9    2.70    2.60
  -4   7  -9    2.30    2.90
   4   7   9   -1.60    1.90
  -4   7   9   -1.80    2.20
   4  -7   9   -0.90    2.40
  -4  -7  -9    0.40    1.70
   4   7  -9    0.20    2.40
   4   7  10   -0.10    2.70
  -4   7 -10    3.40    3.00
   4   7  10    3.30    2.30
  -4  -7 -10    5.10    2.10
  -4   7  10    2.60    2.40
   4   7 -10    2.80    2.90
   4  -7  10    4.30    2.70
  -4   7 -11    1.10    3.30
   4   7  11   13.00    3.60
   4   7 -11    4.50    3.20
   4  -7  11    9.10    3.30
  -4   7  11    6.20    3.00
  -4  -7 -11    9.00    2.40
   4   8   0  263.57    9.40
  -4   8   0  275.47    9.20
   4   8   0  286.67    9.70
   4  -8   0  281.77    9.20
   4  -8   0  275.07    9.90
   4  -8  -1  121.39    4.20
   4   8   1  119.09    4.80
   4   8   1  118.89    4.90
   4  -8  -1  127.99    5.20
  -4   8  -1  117.09    4.70
  -4   8   1  123.99    4.20
   4  -8   1  117.79    4.70
  -4   8   1  123.39    4.70
   4   8  -1  118.99    5.00
   4  -8   1  122.09    5.30
  -4   8  -2   18.40    2.00
   4   8   2   19.70    1.90
   4   8   2   17.70    1.90
   4  -8  -2   19.70    1.90
  -4   8   2   16.60    1.60
   4  -8   2   15.80    2.10
   4   8  -2   18.80    2.20
   4  -8   2   19.90    1.90
   4  -8  -3   11.60    1.60
   4   8   3    6.40    1.40
   4   8   3    9.50    1.40
  -4   8  -3    5.20    1.60
   4  -8   3    8.30    1.70
  -4   8   3    7.50    1.30
   4  -8   3   10.10    1.80
   4   8  -3    8.60    2.00
   4   8   4   -1.10    1.30
   4  -8  -4    0.30    1.10
   4   8   4    0.50    1.20
  -4   8  -4   -1.10    1.60
  -4   8   4    0.00    1.00
   4   8  -4   -1.70    1.50
   4  -8   4    1.00    1.40
   4  -8   4    2.70    1.50
   4   8   5   43.20    3.30
   4   8   5   41.80    2.80
   4  -8  -5   46.70    2.70
  -4   8  -5   43.50    3.50
   4  -8   5   43.30    3.10
  -4   8   5   45.70    2.90
   4   8  -5   50.29    3.70
   4  -8   5   50.59    3.60
   4  -8  -6   34.90    2.40
   4   8   6   31.60    2.60
   4   8   6   35.30    3.20
  -4   8  -6   38.40    3.60
   4   8  -6   32.90    3.20
  -4   8   6   37.80    2.90
   4  -8   6   31.90    3.20
   4  -8   6   38.10    3.00
   4   8   7    1.10    2.00
  -4   8  -7    2.30    2.30
   4   8   7    3.00    1.70
  -4   8   7    4.10    1.80
   4  -8   7    1.60    2.30
   4   8  -7    1.60    2.30
   4  -8   7    2.00    1.70
  -4   8  -8   26.60    3.80
   4  -8  -8   36.50    2.70
   4   8   8   36.80    3.10
   4   8   8   31.90    3.60
  -4   8   8   27.70    3.10
   4  -8   8   24.20    3.40
   4   8  -8   37.60    3.90
  -4   8  -9    4.80    2.80
   4   8   9   -3.10    2.40
   4   8   9   -0.50    2.00
   4  -8   9    3.40    2.60
  -4   8   9    3.70    2.30
   4   8  -9   -0.50    2.50
  -4   8 -10   -1.30    3.00
   4   8  10    6.30    3.00
  -4  -8 -10   -1.20    1.80
   4   8 -10   -0.60    2.70
   4  -8  10    4.40    2.90
  -4   8  10    6.50    2.70
  -4   8 -11   10.30    3.70
   4   8  11    4.20    3.20
   4   8 -11   10.80    3.40
   4  -8  11    2.80    3.20
  -4   8  11    6.20    3.00
  -4  -8 -11    8.80    2.40
   4  -9   0   16.40    1.50
  -4   9   0   19.40    1.60
   4   9   0   13.60    1.80
   4   9   0   19.30    1.80
   4  -9   0   16.30    2.20
  -4   9  -1   24.40    1.90
   4   9   1   16.60    1.90
   4  -9  -1   21.80    1.50
   4  -9  -1   18.20    2.10
   4   9   1   25.00    2.10
   4   9  -1   21.00    2.20
  -4   9   1   24.30    1.50
   4   9  -1   23.00    1.90
   4  -9   1   24.60    1.90
  -4   9   1   22.90    1.90
   4  -9   1   25.80    2.50
   4  -9  -2   56.49    3.50
   4   9   2   57.69    3.10
   4   9   2   54.29    3.10
  -4   9  -2   60.79    3.20
  -4   9   2   56.49    2.90
   4  -9   2   60.59    3.20
   4  -9   2   62.19    3.60
  -4   9   2   56.29    2.20
   4   9  -2   57.99    3.40
   4  -9  -3    1.70    1.30
  -4   9  -3    1.40    1.50
   4   9   3   -0.50    1.20
  -4   9   3   -0.80    1.00
   4  -9   3    0.70    1.40
   4  -9   3    3.10    1.50
   4   9  -3    1.40    1.60
   4  -9  -4    4.50    1.40
  -4   9  -4    3.30    1.80
   4   9   4    7.50    1.60
   4   9   4    3.20    1.30
   4  -9   4    4.10    1.70
  -4   9   4    3.40    1.30
   4   9  -4    3.90    1.80
   4  -9   4    4.70    1.80
  -4   9  -5   12.00    2.30
   4   9   5   10.00    1.70
   4   9   5   10.80    1.90
   4  -9  -5   12.40    1.60
   4   9  -5   11.30    2.20
   4  -9   5    8.20    2.10
  -4   9   5    8.90    1.70
   4  -9   5   10.90    2.00
   4  -9  -6   81.29    3.80
   4   9   6   81.69    4.10
   4   9   6   82.49    4.70
  -4   9  -6   83.19    5.10
   4  -9   6   75.69    4.80
  -4   9   6   78.49    4.30
   4   9  -6   73.49    4.90
   4  -9   6   82.19    4.40
  -4   9  -7   12.10    2.90
   4   9   7    9.20    2.40
   4   9   7    8.70    1.90
   4  -9   7    8.20    2.10
  -4   9   7   13.50    2.30
   4  -9   7    6.30    2.50
   4   9  -7   12.60    2.80
   4  -9  -8   12.50    2.40
   4   9   8    3.30    2.30
   4   9   8    7.40    2.00
  -4   9  -8    1.80    2.60
  -4   9   8   10.70    2.40
   4  -9   8    7.80    2.70
   4   9  -8    7.20    2.70
   4   9   9    0.60    2.00
   4   9   9    1.60    2.50
  -4   9  -9   -0.70    2.60
   4  -9   9    3.60    2.70
  -4   9   9    3.30    2.30
   4   9  -9    1.80    2.60
  -4   9 -10    8.80    3.50
   4   9  10   10.60    3.30
   4  -9  10   16.80    3.60
  -4   9  10   16.10    3.10
   4   9 -10    8.20    3.30
  -4  -9 -10   14.20    2.50
   4   9  11   -2.10    3.10
  -4   9 -11   -1.00    3.10
  -4   9  11    1.80    2.80
   4   9 -11    2.10    3.20
   4  -9  11   -2.10    2.90
  -4  -9 -11   -2.70    2.00
   4  10   0   31.00    2.30
   4  10   0   29.40    2.40
   4 -10   0   24.20    2.50
  -4  10   0   27.00    2.00
   4 -10   0   32.60    2.00
   4  10   1    0.90    1.30
   4  10   1    1.20    1.10
  -4  10  -1    3.40    1.30
   4 -10  -1    3.30    1.50
   4  10  -1    2.20    1.20
  -4  10   1    2.40    0.80
   4  10  -1    4.40    1.60
  -4  10   1    1.40    1.10
   4 -10   1    4.70    1.70
   4 -10   1    4.90    1.30
  -4  10  -2   31.00    2.40
   4 -10  -2   27.60    2.50
   4  10   2   25.90    2.20
   4  10   2   17.40    1.90
   4 -10   2   24.50    2.20
   4  10  -2   24.10    2.50
   4 -10   2   24.70    2.60
  -4  10   2   30.00    2.20
  -4  10   2   23.00    1.40
   4 -10  -3   10.50    1.80
   4  10   3   12.40    1.80
  -4  10  -3   10.10    1.90
   4  10   3    9.30    1.70
   4  10  -3   10.70    2.00
  -4  10   3    8.70    1.50
   4 -10   3    9.00    1.80
   4 -10   3    9.90    2.00
   4  10   4   73.19    3.60
  -4  10  -4   74.49    4.30
   4  10   4   76.79    4.10
   4 -10  -4   77.69    3.90
  -4  10   4   80.09    3.80
   4 -10   4   68.69    4.10
   4  10  -4   74.69    4.30
   4 -10   4   70.49    4.20
   4  10   5   42.50    3.30
   4 -10  -5   41.10    2.90
  -4  10  -5   42.10    3.60
   4  10   5   39.50    2.70
   4  10  -5   35.40    3.40
   4 -10   5   35.20    3.20
  -4  10   5   31.70    2.70
   4 -10   5   38.30    3.10
   4 -10  -6    6.50    1.50
   4  10   6    4.80    1.70
   4  10   6    2.30    1.80
  -4  10  -6    3.30    2.30
   4 -10   6    6.70    2.30
   4 -10   6    4.80    2.10
  -4  10   6    6.80    1.80
   4  10  -6    7.20    2.40
   4  10   7   -0.60    1.60
   4  10   7    1.10    2.00
  -4  10  -7    1.50    2.50
   4 -10   7    0.40    1.90
   4  10  -7   -2.30    2.20
   4 -10   7    2.40    2.20
  -4  10   7   -0.80    1.80
   4  10   8    2.80    2.30
   4  10   8    2.20    1.90
  -4  10  -8    3.60    2.90
   4 -10   8    3.50    2.70
   4  10  -8   -2.10    2.50
   4 -10   8    3.90    2.30
  -4  10   8    8.30    2.40
  -4  10  -9    3.00    3.00
   4  10   9    0.40    2.50
  -4  10   9    2.20    2.20
   4 -10   9   -1.80    2.70
   4  10  -9   -3.20    2.50
   4  10  10    2.00    2.80
  -4  10 -10    0.70    3.10
   4 -10  10   -0.30    2.90
   4  10 -10   -2.20    2.90
  -4  10  10   -0.70    2.20
  -4 -10 -10   -1.10    1.90
  -4  11   0    7.30    1.30
   4  11   0    4.00    1.30
   4  11   0    3.20    1.50
   4 -11   0    1.30    1.50
   4 -11   0    2.20    1.10
   4  11   1   82.49    3.90
   4  11   1   84.19    4.00
  -4  11  -1   84.79    3.90
   4 -11  -1   83.29    4.40
  -4  11   1   82.79    3.30
   4 -11   1   84.79    3.80
   4  11  -1   80.29    3.80
   4 -11   1   80.19    4.30
   4  11  -1   75.59    4.00
  -4  11   1   86.49    3.80
   4  11   2   -0.20    1.10
   4 -11  -2   -0.80    1.50
  -4  11  -2    1.30    1.40
   4  11   2   -0.80    1.20
   4 -11   2    0.40    1.30
  -4  11   2    0.90    1.20
  -4  11   2    0.80    0.70
   4 -11   2    0.90    1.80
   4  11  -2    1.40    1.60
   4 -11  -3    5.40    1.70
   4  11   3    6.70    1.60
  -4  11  -3    6.50    1.80
   4  11   3    2.90    1.40
   4  11  -3    3.70    1.70
   4 -11   3    4.40    1.80
  -4  11   3    4.80    1.40
   4 -11   3    3.30    1.60
   4  11   4   27.90    2.30
   4 -11  -4   35.00    2.70
  -4  11  -4   33.60    3.10
   4  11   4   30.80    2.80
   4 -11   4   31.00    3.00
   4 -11   4   23.90    2.80
   4  11  -4   32.30    3.20
  -4  11   4   31.50    2.60
   4  11   5   12.90    1.80
   4  11   5    9.50    2.10
   4 -11  -5   13.40    2.00
  -4  11  -5    8.80    2.40
   4 -11   5   10.70    2.40
   4 -11   5    9.10    2.20
  -4  11   5    7.30    1.90
   4  11  -5   10.10    2.50
   4 -11  -6   25.90    2.40
  -4  11  -6   22.80    3.20
   4  11   6   24.60    2.30
   4  11   6   24.10    2.70
  -4  11   6   27.20    2.80
   4 -11   6   27.40    3.00
   4 -11   6   25.60    3.20
   4  11  -6   27.50    3.30
   4  11   7   17.90    2.80
   4  11   7   18.90    2.30
  -4  11  -7   20.10    3.40
   4 -11   7   14.60    2.60
  -4  11   7   16.80    2.60
   4  11  -7   15.10    3.10
  -4  11  -8    1.70    2.70
   4  11   8    5.10    2.50
   4  11   8    7.00    2.00
   4 -11   8    2.20    2.60
   4  11  -8    4.50    2.80
  -4  11   8    4.10    2.30
   4 -11   8    5.80    2.40
   4  11   9    3.50    2.70
  -4  11  -9   10.40    3.30
   4  11  -9    3.80    3.00
  -4  11   9    2.50    2.40
   4 -11   9    0.80    2.80
   4  11  10    0.20    2.90
  -4  11 -10    8.60    3.60
  -4  11  10    1.70    2.60
   4  11 -10    4.90    3.20
   4 -11  10    5.30    3.20
   4 -12   0   31.00    3.00
   4  12   0   29.70    2.50
   4  12   0   29.60    2.40
  -4  12   0   27.30    2.30
  -4  12   0   30.40    2.20
   4 -12   0   26.00    2.00
  -4  12  -1   34.20    2.50
   4 -12  -1   35.30    3.10
   4  12   1   37.20    2.70
   4  12   1   36.30    2.70
  -4  12   1   29.30    2.40
   4  12  -1   32.10    2.70
   4 -12   1   33.80    2.40
  -4  12   1   35.70    2.00
   4 -12   1   25.70    2.60
   4  12  -1   29.30    2.50
   4 -12  -2    3.10    1.60
   4  12   2    6.40    1.50
  -4  12  -2    6.20    1.70
   4  12   2    5.80    1.50
   4  12  -2    9.10    2.00
  -4  12   2    8.90    1.10
   4 -12   2    5.50    1.60
  -4  12   2   10.60    1.70
   4 -12   2    5.20    2.00
   4  12   3   41.80    2.90
   4 -12  -3   35.40    3.10
  -4  12  -3   42.20    3.20
   4  12   3   46.50    3.20
   4 -12   3   48.70    3.70
  -4  12   3   43.80    2.90
   4  12  -3   44.20    3.30
   4 -12   3   45.30    3.30
   4  12   4    2.30    1.50
   4 -12  -4    0.70    1.50
   4  12   4    1.40    1.30
  -4  12  -4    0.80    1.90
   4 -12   4   -2.60    1.80
   4  12  -4    1.40    2.10
   4 -12   4    2.40    1.80
  -4  12   4    0.90    1.40
  -4  12  -5   47.90    4.00
   4  12   5   54.19    3.20
   4 -12  -5   52.29    3.50
   4  12   5   47.20    3.50
  -4  12   5   52.59    3.60
   4  12  -5   46.70    4.10
   4 -12   5   49.10    3.90
   4 -12   5   52.29    4.00
   4  12   6   45.90    3.10
   4 -12  -6   41.90    3.30
   4  12   6   50.09    4.00
  -4  12  -6   45.40    4.20
   4 -12   6   49.50    4.00
  -4  12   6   35.60    3.30
   4 -12   6   37.90    3.80
   4  12  -6   38.30    3.90
   4  12   7   11.40    2.60
  -4  12  -7   12.90    3.10
   4  12   7   12.50    2.10
   4  12  -7   16.90    3.10
   4 -12   7   12.30    2.60
   4 -12   7   16.30    3.00
  -4  12   7   17.90    2.70
   4  12   8   -2.40    2.20
  -4  12  -8    1.10    2.70
   4 -12   8   -1.90    2.50
   4 -12   8    3.20    2.30
   4  12  -8   -8.20    2.20
  -4  12   8   -0.40    2.10
  -4  12  -9   -1.50    2.70
   4  12   9   -1.70    2.50
   4  12  -9    0.00    2.80
   4 -12   9    0.10    2.80
  -4  12   9    2.30    2.30
  -4  12 -10   10.40    3.60
   4  12  10    9.70    3.40
   4  12 -10   -1.50    2.90
   4 -12  10    2.00    3.30
  -4  12  10    4.60    2.70
   4  13   0    2.10    1.50
   4  13   0    1.20    1.40
   4 -13   0   -1.30    1.70
  -4  13   0    1.40    1.20
  -4  13   0    3.00    1.50
   4 -13  -1   46.80    3.70
  -4  13  -1   40.10    2.80
   4  13   1   38.50    3.00
   4  13   1   46.50    3.00
   4 -13   1   41.60    2.80
   4  13  -1   43.00    3.30
   4 -13   1   42.40    3.50
   4  13  -1   37.10    2.80
  -4  13   1   34.00    2.70
  -4  13   1   42.40    2.30
   4  13   2    6.10    1.50
   4  13   2   10.30    1.90
   4 -13  -2    6.20    1.90
  -4  13  -2   11.10    1.90
  -4  13   2    9.40    1.20
   4  13  -2    7.70    2.10
   4 -13   2    8.60    2.30
  -4  13   2    7.40    1.60
   4 -13   2   13.10    1.90
   4  13   3   77.69    4.20
  -4  13  -3   79.29    4.40
   4 -13  -3   78.09    4.40
   4  13   3   80.09    4.00
   4 -13   3   76.09    4.30
  -4  13   3   80.79    4.00
   4 -13   3   74.79    4.80
   4  13  -3   69.09    4.20
   4  13   4   14.30    1.90
  -4  13  -4   15.10    2.60
   4  13   4   12.50    2.20
   4 -13  -4   13.40    2.20
   4  13  -4   13.20    2.50
   4 -13   4   20.10    2.90
  -4  13   4   13.40    2.10
   4 -13   4   10.20    2.30
  -4  13  -5   43.00    3.90
   4  13   5   41.40    3.50
   4 -13  -5   40.60    3.30
   4  13   5   48.30    3.10
   4 -13   5   50.29    4.00
  -4  13   5   39.20    3.30
   4 -13   5   46.50    4.00
   4 -13  -6    5.50    1.90
  -4  13  -6    4.40    2.50
   4  13   6    9.00    2.40
   4  13   6    3.30    1.60
   4  13  -6    3.20    2.40
   4 -13   6    3.90    2.40
   4 -13   6    5.20    2.50
  -4  13   6    6.60    2.00
   4  13   7    8.40    2.40
   4  13   7    0.00    1.60
  -4  13  -7    8.40    2.80
   4  13  -7    1.70    2.50
  -4  13   7    1.00    2.00
   4 -13   7    1.50    2.40
   4 -13   7    3.10    2.50
   4  13   8    3.70    2.60
  -4  13  -8    3.00    2.90
   4 -13   8    4.80    2.80
   4 -13   8   -0.30    2.40
  -4  13   8    4.50    2.20
   4  13  -8    4.10    2.80
  -4  13  -9    0.90    3.10
   4  13   9    2.60    2.70
   4 -13   9    1.20    2.80
   4  13  -9   -2.00    2.70
  -4  13   9   -1.60    2.20
   4  13  10   -1.90    2.80
  -4  13 -10    0.00    3.30
  -4  13  10   -1.70    2.40
   4 -13  10   -0.50    3.10
   4  13 -10    1.40    3.20
   4  14   0    6.00    1.70
   4 -14   0   12.60    2.40
   4  14   0    8.90    1.90
  -4  14   0    8.00    1.80
  -4  14   0   11.10    1.60
   4  14   1   29.80    2.80
  -4  14  -1   35.60    2.70
   4  14   1   36.90    2.90
   4 -14  -1   31.10    3.10
   4 -14   1   32.00    2.50
   4  14  -1   36.00    3.10
  -4  14   1   33.50    2.20
   4  14  -1   32.50    2.70
  -4  14   1   32.60    2.80
   4 -14   1   27.20    3.00
   4 -14  -2   20.50    2.70
   4  14   2   18.60    2.30
   4  14   2   18.50    2.20
  -4  14  -2   14.90    2.20
   4 -14   2   21.60    2.30
  -4  14   2   21.00    2.30
  -4  14   2   20.30    1.60
   4 -14   2   12.50    2.60
   4  14  -2   17.70    2.60
  -4  14  -3    3.20    1.90
   4  14   3    1.40    1.70
   4  14   3    0.80    1.50
   4 -14  -3   -1.70    1.90
   4  14  -3   -0.60    1.90
   4 -14   3   -1.00    2.20
  -4  14   3    0.20    1.40
   4 -14   3    2.80    1.80
   4 -14  -4   10.90    2.30
   4  14   4   10.90    1.90
  -4  14  -4    7.00    2.40
   4  14   4    4.40    1.90
   4  14  -4    7.20    2.40
   4 -14   4    5.60    2.50
   4 -14   4    6.30    2.20
  -4  14   4   11.50    2.00
   4  14   5   -0.90    1.40
   4  14   5    4.50    2.00
  -4  14  -5    2.30    2.20
   4 -14  -5    0.20    1.80
   4 -14   5    1.40    2.20
   4 -14   5    4.10    2.40
  -4  14   5    1.00    1.70
   4  14  -5    0.50    2.30
   4  14   6   -0.50    1.50
   4 -14  -6   -0.50    1.80
  -4  14  -6    3.20    2.40
   4  14  -6    3.40    2.70
  -4  14   6    2.90    1.90
   4 -14   6    5.60    2.60
   4 -14   6    2.50    2.50
   4  14   7    6.40    2.40
  -4  14  -7    2.20    2.60
   4  14  -7    7.30    2.90
  -4  14   7    5.60    2.30
   4 -14   7    6.40    2.70
   4 -14   7    4.00    2.80
   4  14   8    8.70    2.90
  -4  14  -8    1.00    2.90
   4  14  -8    1.70    2.80
  -4  14   8    1.10    2.10
   4 -14   8    7.60    3.10
   4 -14   8    3.90    2.80
   4  14   9    9.80    3.00
  -4  14  -9    7.30    3.30
   4  14  -9   11.20    3.40
  -4  14   9   14.90    3.10
   4 -14   9    6.60    3.20
   4  15   0    0.20    1.60
   4  15   0    0.50    1.70
   4 -15   0   -1.10    1.90
  -4  15   0   -1.90    1.20
  -4  15   0    2.00    1.40
   4  15   1   31.20    2.80
  -4  15  -1   34.10    2.80
   4 -15  -1   32.60    3.40
   4  15   1   41.80    3.20
   4  15  -1   32.60    2.90
   4  15  -1   33.00    3.10
  -4  15   1   32.20    2.80
  -4  15   1   39.10    2.40
   4 -15   1   31.80    3.40
   4 -15  -2   21.60    2.90
   4  15   2   25.10    2.60
   4  15   2   20.10    2.40
  -4  15  -2   27.50    2.80
   4 -15   2   22.40    3.40
   4 -15   2   23.60    2.50
  -4  15   2   29.70    2.70
  -4  15   2   27.20    1.90
   4  15  -2   25.00    2.60
   4  15  -2   22.10    2.80
   4  15   3   28.70    2.70
  -4  15  -3   22.30    2.80
   4  15   3   26.30    2.80
   4 -15  -3   24.80    3.00
  -4  15   3   22.10    2.40
   4  15  -3   25.20    3.00
   4 -15   3   33.30    3.60
   4 -15   3   27.20    2.90
   4 -15  -4    8.00    2.30
   4  15   4   10.50    2.20
  -4  15  -4   12.00    2.60
   4  15   4    8.40    1.80
  -4  15   4    7.00    2.00
   4  15  -4   10.60    2.70
   4 -15   4   12.70    2.90
   4 -15   4    9.10    2.50
  -4  15  -5    3.90    2.40
   4 -15  -5    4.10    2.10
   4  15   5    4.20    1.70
   4  15   5    4.10    1.90
   4 -15   5    2.10    2.30
   4 -15   5    7.50    2.80
  -4  15   5    4.10    1.90
   4  15  -5    3.10    2.60
  -4  15  -6   -0.90    2.20
   4 -15  -6    3.50    2.10
   4  15   6    2.10    2.10
   4  15   6    0.00    1.50
  -4  15   6    4.90    2.00
   4 -15   6    0.70    2.40
   4  15  -6    0.90    2.50
   4 -15   6   -0.30    2.40
  -4  15  -7   19.00    3.40
   4  15   7   10.70    2.80
  -4  15   7   18.30    2.90
   4  15  -7   13.60    3.30
   4 -15   7   12.50    3.10
   4 -15   7   18.10    3.40
  -4  15  -8    2.40    2.90
   4  15   8    0.70    2.30
   4 -15   8    0.60    2.70
   4 -15   8   -1.40    2.70
   4  15  -8   -0.80    2.80
  -4  15   8    7.30    2.60
  -4  15  -9    9.90    3.70
   4  15   9   23.40    3.80
  -4  15   9   16.00    3.20
   4 -15   9   15.50    3.90
   4  15  -9   19.80    4.00
  -4  16   0   60.79    3.30
   4  16   0   59.89    3.80
  -4  16   0   59.49    3.80
   4  16   0   61.49    3.90
   4 -16   0   55.99    4.50
   4  16   1   48.10    3.50
  -4  16  -1   50.59    3.40
   4  16   1   49.30    3.60
   4 -16  -1   46.30    4.20
  -4  16   1   50.29    2.80
   4 -16   1   48.70    4.20
  -4  16   1   53.59    3.60
   4  16  -1   55.99    3.80
   4  16  -1   51.39    3.90
   4  16   2   86.69    4.60
   4  16   2   86.79    4.80
  -4  16  -2   95.89    4.70
   4 -16  -2   81.79    5.60
   4 -16   2   90.59    5.80
   4  16  -2   95.59    5.10
  -4  16   2   85.59    3.80
   4  16  -2   99.99    4.90
   4 -16   2   86.09    4.70
  -4  16   2   84.89    4.60
  -4  16  -3   17.30    2.60
   4  16   3   16.20    2.50
   4 -16  -3   11.60    2.70
   4  16   3   19.00    2.40
  -4  16   3   18.00    1.60
   4  16  -3   13.20    2.70
   4 -16   3   11.70    2.40
   4 -16   3   11.60    3.00
  -4  16   3   15.10    2.30
   4  16   4    0.10    1.80
  -4  16  -4   -1.40    1.90
   4  16   4   -0.10    1.50
   4 -16  -4   -2.40    1.90
   4 -16   4    1.70    2.50
   4  16  -4    2.60    2.40
  -4  16   4    0.40    1.60
   4 -16   4    1.60    2.10
   4  16   5    8.80    2.20
   4 -16  -5   13.70    2.60
   4  16   5   15.00    2.10
  -4  16  -5    7.50    2.70
  -4  16   5   12.90    2.40
   4 -16   5   12.60    3.10
   4  16  -5    9.70    2.80
   4 -16   5   14.10    2.90
   4 -16  -6    4.40    2.30
  -4  16  -6    3.30    2.60
   4  16   6    2.00    1.90
   4 -16   6    3.40    2.60
   4  16  -6    1.50    2.50
  -4  16   6    5.40    2.10
   4 -16   6    5.80    2.90
  -4  16  -7    6.30    3.00
   4  16   7    4.50    2.50
   4  16  -7    5.50    3.00
   4 -16   7   -0.50    2.70
  -4  16   7   -0.30    2.10
   4 -16   7    3.20    2.90
   4  16   8    3.30    2.60
  -4  16  -8    1.90    3.10
   4 -16   8   -0.20    2.90
   4  16  -8    3.60    3.20
  -4  16   8    2.60    2.40
   4 -16   8    0.00    2.90
  -4  16  -9    0.70    3.30
   4  16   9    2.80    2.80
   4  16  -9   -0.10    3.10
  -4  16   9   -0.40    2.50
   4 -16   9   -0.30    3.00
   4  17   0   12.50    2.30
   4 -17   0    5.70    2.90
  -4  17   0   11.90    1.90
   4  17   0   10.50    2.20
  -4  17   0    8.40    2.10
   4  17   1    3.10    1.90
  -4  17  -1    5.40    2.00
  -4  17  -1    4.30    1.80
   4  17   1    1.70    1.80
   4 -17  -1    1.20    2.50
  -4  17   1    4.80    1.50
   4  17  -1    1.70    2.00
   4 -17   1    5.30    2.80
  -4  17   1    4.70    1.90
   4  17  -1    5.30    2.00
  -4  17  -2   64.49    4.20
   4  17   2   63.39    4.10
   4 -17  -2   70.59    5.00
   4  17   2   59.29    3.90
  -4  17   2   59.99    3.20
   4  17  -2   71.29    4.50
   4 -17   2   66.79    5.20
  -4  17   2   61.39    4.00
   4  17  -2   58.19    4.10
   4  17   3   -0.10    1.70
   4 -17  -3   -2.10    2.30
  -4  17  -3   -1.50    1.90
   4  17   3   -0.30    1.70
   4  17  -3    0.60    2.20
  -4  17   3    1.10    1.70
   4 -17   3   -3.40    1.90
   4 -17   3    1.00    2.60
  -4  17   3    1.10    1.10
  -4  17  -4    6.70    2.50
   4  17   4    7.40    2.10
   4 -17  -4    7.70    2.50
   4 -17   4   12.70    3.20
   4 -17   4    9.10    2.50
  -4  17   4    7.10    2.10
   4  17  -4    7.20    2.80
  -4  17  -5    0.80    2.40
   4 -17  -5    3.40    2.40
   4  17   5    3.40    2.20
   4  17   5    2.60    1.70
   4 -17   5    6.80    2.80
  -4  17   5    2.70    1.90
   4 -17   5    0.60    2.40
   4  17  -5   -1.40    2.30
  -4  17  -6    0.60    2.60
   4  17   6    4.60    2.40
   4 -17  -6    4.40    2.50
   4  17  -6    0.50    2.70
  -4  17   6    0.40    1.90
   4 -17   6    0.60    2.50
   4 -17   6    3.30    2.90
   4  17   7    3.70    2.50
  -4  17  -7    1.30    3.00
   4  17  -7    4.50    3.00
  -4  17   7    1.50    2.10
   4 -17   7    2.10    2.90
   4 -17   7    1.60    2.90
  -4  17  -8   -1.30    3.00
   4  17   8    1.30    2.40
   4  17  -8   -0.40    3.00
   4 -17   8   -2.30    2.80
  -4  17   8   -2.20    2.20
   4 -17   8   -1.20    3.00
   4  17   9   -1.10    2.70
  -4  17  -9   -1.80    3.10
  -4  17   9   -0.90    2.60
   4  17  -9    1.60    3.20
   4 -17   9   -3.30    3.10
  -4  18   0   32.60    3.20
   4  18   0   28.90    3.20
   4 -18   0   32.10    4.00
  -4  18   0   31.90    2.70
   4  18   0   34.70    3.30
   4 -18  -1    5.90    2.80
   4  18   1    6.40    2.10
  -4  18  -1    8.20    2.30
  -4  18  -1    8.10    2.10
   4  18   1    5.10    1.90
   4  18  -1    6.10    2.10
  -4  18   1    8.00    1.60
  -4  18   1    6.60    1.90
   4 -18   1    5.10    2.80
   4  18  -1    9.50    2.40
   4  18   2   19.00    2.60
  -4  18  -2   15.70    2.60
   4 -18  -2   23.30    3.50
   4  18   2   16.10    2.50
   4  18  -2   14.90    2.70
   4  18  -2   18.60    2.70
  -4  18   2   18.60    1.90
  -4  18   2   14.30    2.40
   4 -18   2   16.60    3.20
  -4  18  -3    0.10    2.20
   4  18   3    4.60    1.90
   4  18   3    2.30    2.10
   4 -18  -3    4.80    2.60
   4  18  -3    2.40    2.30
  -4  18   3    3.90    1.90
   4 -18   3    5.90    2.90
  -4  18  -4   29.10    3.40
   4  18   4   24.80    3.10
   4 -18  -4   28.30    3.40
   4  18  -4   22.90    3.50
   4 -18   4   23.80    3.20
   4 -18   4   26.10    3.80
  -4  18   4   24.90    2.90
   4 -18  -5    0.90    2.40
   4  18   5    2.70    2.30
   4  18   5    1.80    2.10
  -4  18  -5   -0.50    2.50
   4  18  -5    2.10    2.50
   4 -18   5   -0.40    2.70
   4 -18   5    5.30    2.60
  -4  18   5    4.00    2.00
  -4  18  -6    4.70    2.90
   4 -18  -6    7.20    2.70
   4  18   6   14.10    2.90
   4 -18   6    7.90    3.20
  -4  18   6   11.30    2.60
   4  18  -6   13.50    3.30
   4 -18   6    3.20    2.60
  -4  18  -7   -1.00    2.70
   4  18   7   -3.80    2.20
   4  18  -7   -6.90    2.40
  -4  18   7    3.70    2.40
   4 -18   7   -2.80    2.50
   4 -18   7   -2.20    3.00
  -4  18  -8    1.20    3.10
   4  18   8    6.50    3.00
   4 -18   8   -2.10    2.90
  -4  18   8    6.70    2.60
   4 -18   8    2.00    3.30
   4  18  -8    3.20    3.30
  -4  19   0   24.40    3.00
   4  19   0   25.20    3.00
   4  19   0   25.20    3.00
   4 -19   0   19.80    3.50
  -4  19   0   25.00    2.50
  -4  19  -1    8.40    2.40
   4  19   1   15.20    2.50
  -4  19  -1    9.00    2.20
   4 -19  -1    5.70    3.00
   4  19   1    9.00    2.30
  -4  19   1   12.60    1.90
   4  19  -1    8.00    2.40
   4  19  -1    5.50    2.20
   4 -19   1    8.40    3.20
  -4  19   1    8.10    2.20
   4  19   2    7.90    2.30
   4  19   2    6.00    2.00
  -4  19  -2    5.50    2.10
   4 -19  -2   -0.40    2.70
   4  19  -2    4.80    2.20
   4  19  -2    4.00    2.40
  -4  19   2    2.50    1.90
   4 -19   2    0.90    3.00
  -4  19   2    4.30    1.50
   4  19   3   54.69    3.90
   4 -19  -3   68.59    5.40
   4  19   3   52.29    4.20
  -4  19  -3   49.60    4.10
  -4  19   3   55.29    4.00
   4 -19   3   44.80    4.70
   4  19  -3   48.20    4.10
   4  19  -3   55.79    4.50
   4  19   4   14.70    2.80
   4 -19  -4   20.20    3.30
  -4  19  -4   13.50    2.90
  -4  19   4   12.10    2.30
   4 -19   4   13.10    3.50
   4  19  -4   13.60    3.00
   4  19   5    6.30    2.40
   4 -19  -5    3.00    2.60
  -4  19  -5    5.60    2.60
   4  19  -5    5.60    3.00
  -4  19   5    6.90    2.40
   4 -19   5    4.90    3.10
   4  19   6    0.30    2.30
   4 -19  -6    0.30    2.50
  -4  19  -6   -0.80    2.70
   4  19  -6    3.60    2.90
   4 -19   6    1.10    2.70
   4 -19   6   -1.30    2.90
  -4  19   6   -1.60    2.00
   4  19   7    2.50    2.70
  -4  19  -7    6.20    3.20
   4 -19   7    1.50    3.20
   4 -19   7   11.10    3.30
  -4  19   7    8.20    2.60
   4  19  -7    2.10    3.20
   4  19   8    4.20    2.90
  -4  19  -8    5.90    3.40
   4 -19   8    0.60    3.60
  -4  19   8    2.50    2.60
   4  19  -8    0.00    3.10
   4 -19   8    4.50    3.30
  -4  20   0    1.20    1.70
   4  20   0    1.70    2.00
   4  20   0    2.80    2.00
  -4  20   0    0.60    1.90
   4 -20   0    0.90    2.80
   4  20   1    6.60    2.10
  -4  20  -1    7.00    2.20
   4  20   1    1.70    1.90
  -4  20  -1    5.30    2.00
   4 -20  -1    5.50    3.00
   4 -20   1    4.80    3.20
   4  20  -1    5.50    2.30
  -4  20   1    5.60    1.70
   4  20  -1    7.60    2.30
  -4  20   1    4.90    2.10
  -4  20  -2    1.90    2.00
   4  20   2   -1.00    1.90
   4  20   2    2.10    1.80
   4 -20  -2   -0.40    2.60
   4  20  -2    4.60    2.30
   4 -20   2   -0.70    2.90
  -4  20   2    2.20    1.80
   4  20  -2   -1.50    2.00
   4  20   3    2.00    2.10
   4 -20  -3    5.50    2.80
   4  20   3    5.70    2.10
  -4  20  -3    1.20    2.20
   4  20  -3    3.30    2.40
   4  20  -3    4.60    2.50
   4 -20   3    5.30    3.10
  -4  20   3    4.50    2.00
   4  20   4   10.40    2.50
  -4  20  -4    8.50    2.80
   4 -20  -4    9.00    2.90
  -4  20   4    8.70    2.30
   4 -20   4    8.60    3.30
   4  20  -4   10.10    3.10
   4  20   5    4.20    2.50
  -4  20  -5    4.90    2.70
   4 -20  -5    5.80    2.90
   4  20  -5    1.80    2.80
   4 -20   5    2.60    3.20
  -4  20   5    3.60    2.30
   4  20   6    5.20    2.60
   4 -20  -6    3.20    2.80
  -4  20  -6   -1.30    2.60
   4 -20   6   -0.80    3.20
   4  20  -6   -0.60    2.70
  -4  20   6    2.00    2.10
   4  20   7    1.30    2.50
  -4  20  -7   -2.70    2.80
   4  20  -7    0.40    2.90
  -4  20   7    4.10    2.50
   4 -20   7    4.90    3.50
   4 -21   0    8.10    3.40
  -4  21   0    8.80    2.40
   4  21   0    5.20    2.40
  -4  21   0   14.10    2.20
   4  21   0    9.90    2.50
  -4  21  -1   10.90    2.30
   4  21   1   11.90    2.50
   4 -21  -1   11.50    3.40
  -4  21  -1   18.00    2.80
   4  21   1    9.00    2.30
   4  21  -1   13.40    2.70
  -4  21   1   10.90    2.00
   4  21  -1   11.60    2.60
   4 -21   1   15.30    3.60
  -4  21   1    9.00    2.50
   4 -21  -2    5.70    3.10
   4  21   2   -1.60    1.80
  -4  21  -2    0.90    2.20
   4  21   2    4.30    2.30
  -4  21  -2    0.50    1.90
   4  21  -2    5.80    2.60
   4 -21   2   -1.10    3.10
   4  21  -2    2.40    2.10
  -4  21   2   -0.20    1.90
   4 -21  -3   -0.50    2.80
   4  21   3   -0.20    1.90
   4  21   3    0.60    2.10
  -4  21  -3    4.90    2.40
   4  21  -3   -0.80    2.20
   4  21  -3    2.90    2.50
   4 -21   3    4.50    3.30
  -4  21   3    4.10    2.00
  -4  21  -4    1.20    2.40
   4  21   4    0.90    2.30
   4 -21  -4    1.40    2.80
   4 -21   4   -1.40    3.10
  -4  21   4    4.10    2.20
   4  21  -4    1.90    2.70
   4  21  -4    0.60    2.30
   4 -21  -5    5.10    3.00
   4  21   5    6.10    2.60
  -4  21  -5    8.50    2.90
   4  21  -5    4.10    2.90
   4 -21   5    3.00    3.60
  -4  21   5    7.70    2.60
   4 -21  -6    6.30    3.20
   4  21   6    4.60    2.80
  -4  21  -6    4.60    3.10
   4 -21   6    9.30    3.80
  -4  21   6    7.90    2.60
   4  21  -6    7.60    3.40
   4  21   7    2.90    2.70
  -4  21  -7    6.70    3.40
   4 -21   7    6.50    3.90
   4  21  -7    8.00    3.60
  -4  21   7    1.40    2.50
  -4  22   0   -2.90    1.90
   4 -22   0   -3.80    2.80
   4  22   0    1.40    2.20
  -4  22   0    1.50    1.70
   4  22   0    0.30    2.10
  -4  22  -1   -0.40    1.80
  -4  22  -1   -0.30    2.20
   4  22   1    6.40    2.30
   4 -22  -1   -1.40    2.90
   4  22   1   -1.20    1.90
   4  22  -1    3.30    2.30
  -4  22   1    2.40    2.10
   4  22  -1    3.70    2.30
   4 -22   1    0.30    3.10
   4  22   2    2.60    2.00
   4  22   2   -2.90    1.90
   4 -22  -2    0.90    3.10
  -4  22  -2    2.60    2.10
  -4  22  -2   -1.20    2.20
  -4  22   2    3.00    2.00
   4  22  -2    2.80    2.30
   4  22  -2   -0.30    2.30
   4 -22   2    1.50    3.10
   4  22   3    0.20    1.90
   4  22   3   -0.20    2.20
   4 -22  -3    1.60    2.90
  -4  22  -3    0.20    2.20
  -4  22   3    1.60    1.90
   4  22  -3    1.20    2.30
   4 -22   3   -1.10    3.40
   4  22  -3    0.60    2.30
  -4  22  -4    3.20    2.50
   4  22   4    1.90    2.40
   4 -22  -4    5.10    3.10
   4 -22   4    5.40    3.70
   4  22  -4    0.50    2.50
  -4  22   4    6.90    2.40
   4  22  -4    9.90    3.10
   4 -22  -5   -1.20    2.90
  -4  22  -5    1.00    2.70
   4  22   5    5.90    2.80
  -4  22   5    4.00    2.40
   4  22  -5   -1.10    3.00
   4 -22   5    4.20    3.60
  -4  22  -6    4.40    3.10
   4  22   6    8.70    3.00
   4 -22  -6    2.50    3.10
  -4  22   6    3.00    2.40
   4  22  -6   12.50    3.60
   4 -22   6    3.10    3.70
  -4  23   0    4.80    2.30
   4  23   0    2.70    2.20
   4 -23   0   -0.10    3.20
  -4  23   0    3.80    2.00
   4  23   0    3.00    2.30
   4  23   1    4.10    2.20
  -4  23  -1    3.90    2.00
   4 -23  -1   -0.70    3.10
  -4  23  -1    1.50    2.30
   4  23   1    1.20    2.30
  -4  23   1   -0.10    2.10
   4  23  -1    3.60    2.20
   4  23  -1    6.70    2.60
   4 -23   1    0.50    3.40
   4  23   2    1.30    2.10
  -4  23  -2    1.90    2.10
   4 -23  -2    0.20    3.00
   4  23   2    2.60    2.00
  -4  23  -2    3.50    2.30
   4 -23   2    4.00    3.60
   4  23  -2    0.60    2.30
   4  23  -2   -0.60    2.20
  -4  23   2    0.40    2.00
  -4  23  -3    3.80    2.70
  -4  23  -3    3.90    2.40
   4  23   3    2.20    2.10
   4 -23  -3    3.20    3.20
   4  23   3    3.80    2.50
  -4  23   3    1.60    2.00
   4  23  -3    7.10    2.60
   4  23  -3    7.00    2.50
   4 -23   3    1.80    3.30
   4 -23  -4    1.80    3.20
   4  23   4    6.60    2.60
  -4  23  -4    4.90    2.60
  -4  23   4    2.00    2.20
   4 -23   4   -1.10    3.30
   4  23  -4    3.10    2.70
   4  23  -4    3.20    2.50
   4  23   5    2.40    2.60
  -4  23  -5    2.00    2.60
   4 -23  -5    4.30    3.30
   4 -23   5   -1.30    3.30
  -4  23   5   -0.20    2.30
   4  23  -5   -4.90    2.50
   4  23  -5   -0.20    2.90
   4  24   0    5.10    2.30
   4  24   0    0.60    2.30
  -4  24   0    5.70    2.60
   4 -24   0    1.40    3.60
   4  24   1    7.80    2.60
  -4  24  -1   14.00    2.70
   4 -24  -1   10.60    4.00
   4  24   1    9.00    2.60
  -4  24  -1    7.90    2.80
   4  24  -1   17.00    3.10
   4 -24   1   16.10    4.20
  -4  24   1    6.10    2.60
   4  24  -1   13.50    3.00
  -4  24  -2    6.60    2.40
   4 -24  -2   -0.30    3.10
   4  24   2    2.60    2.40
  -4  24  -2   -0.70    2.40
   4  24   2    5.30    2.30
   4  24  -2    5.40    2.50
   4  24  -2    2.50    2.50
   4 -24   2    2.60    3.60
  -4  24   2    1.90    2.30
  -4  24  -3   -1.80    2.40
   4  24   3    0.70    2.10
   4  24   3    7.00    2.60
   4 -24  -3    2.30    3.30
  -4  24  -3    0.90    2.40
   4  24  -3   -1.20    2.40
  -4  24   3   -1.00    2.00
   4  24  -3   -1.30    2.50
   4 -24   3   -0.70    3.40
  -4  24  -4    2.80    2.70
   4  24   4    7.50    2.70
   4 -24  -4    5.80    3.50
   4 -24   4    5.50    3.70
   4  24  -4    3.90    2.80
   4  24  -4    8.30    3.00
  -4  24   4   16.10    3.00
  -4  24  -5   -1.70    2.70
   4 -24  -5   -0.30    3.30
   4  24   5   -0.70    2.70
  -4  24   5   -2.30    2.30
   4 -24   5   -4.90    3.40
   4  24  -5    1.20    2.90
   4  24  -5   -1.60    2.70
  -4  25   0    5.20    2.50
   4 -25   0   -1.30    3.30
   4  25   0    4.00    2.50
   4  25   0    3.30    2.50
   4 -25  -1   -2.90    3.30
   4  25   1    1.10    2.40
  -4  25  -1   -2.40    2.40
   4  25   1    0.90    2.20
  -4  25   1    2.00    2.40
   4 -25   1    6.10    3.90
   4  25  -1    1.00    2.40
   4  25  -1    0.10    2.30
   4  25   2    2.10    2.20
   4 -25  -2   -2.20    3.30
  -4  25  -2    1.00    2.60
   4  25   2    0.40    2.40
  -4  25  -2    1.60    2.20
   4 -25   2    1.10    3.60
  -4  25   2   -1.70    2.00
   4  25  -2    0.70    2.50
   4  25  -2    2.30    2.40
   4 -25  -3    0.90    3.40
   4  25   3    1.00    2.20
  -4  25  -3    3.50    2.60
  -4  25  -3   -1.70    2.60
   4  25   3   -0.60    2.50
   4  25  -3    3.50    2.60
   4 -25   3    1.30    3.70
  -4  25   3   -0.60    2.10
   4  25  -3    0.00    2.50
  -4  25  -4    1.60    2.70
   4  25   4    0.70    2.60
  -4  25  -4   -3.30    2.70
   4 -25  -4    0.70    3.40
   4  25  -4    3.90    2.90
  -4  25   4   -2.90    2.10
   4 -25   4   -0.30    3.90
   4  25  -4    0.70    2.70
   4 -26   0   -0.60    3.50
  -4  26   0    4.40    2.60
   4  26   0    1.80    2.30
   4  26   0   -1.30    2.20
   4  26   1    4.80    2.60
  -4  26  -1    2.20    2.60
   4 -26  -1    7.20    3.80
   4  26   1    3.70    2.60
  -4  26   1    6.00    2.60
   4  26  -1    7.70    2.70
   4  26  -1    5.10    2.60
   4 -26   1    6.20    4.00
   4  26   2    1.10    2.50
   4 -26  -2   -2.90    3.30
   4  26   2   -1.90    2.20
  -4  26  -2    0.80    2.60
  -4  26  -2    2.20    2.50
  -4  26   2    0.40    2.30
   4  26  -2    4.90    2.70
   4  26  -2    2.00    2.60
   4 -26   2    0.20    3.80
   5   0   0   -0.40    0.80
  -5   0   0   -1.90    1.00
   5   0   1   65.79    2.60
   5   0   1   61.99    2.70
  -5   0  -1   65.09    3.10
   5   0  -1   63.39    2.60
  -5   0   1   62.39    2.80
  -5   0   2   53.59    2.20
  -5   0  -2   56.89    2.90
   5   0  -2   55.09    2.40
   5   0   2   48.70    2.70
   5   0   2   54.89    2.60
   5   0  -2   55.39    2.50
   5   0  -3   16.80    1.50
   5   0  -3   16.80    1.20
   5   0   3   14.00    1.60
   5   0   3   13.80    1.70
  -5   0  -3   11.30    1.50
   5   0  -4   91.99    3.90
   5   0   4   92.69    4.20
  -5   0  -4   98.49    4.20
   5   0   4   94.39    4.20
  -5   0  -5    2.60    1.40
   5   0   5    0.40    1.40
   5   0   5   -0.10    1.40
   5   0  -5   -1.60    1.10
   5   0   6   10.10    2.00
   5   0  -6   16.00    2.00
  -5   0  -6   10.50    1.80
   5   0   6   12.30    1.20
   5   0   6   15.00    2.20
  -5   0  -7    2.60    1.70
   5   0   7    1.10    1.80
   5   0  -7   -0.60    1.60
   5   0  -8   10.10    2.30
  -5   0  -8    6.40    2.10
   5   0   8   12.30    2.50
   5   0  -9    8.90    2.30
  -5   0  -9    7.10    2.20
   5   0   9    8.50    2.60
   5   0  10    0.80    2.40
   5   0 -10    1.80    2.30
  -5   0 -10    3.90    2.10
   5   0 -11    2.60    2.50
   5   0  11    1.10    2.50
  -5   0 -11    0.80    2.20
   5  -1   0  500.35   16.00
  -5   1   0  485.25   16.10
  -5  -1   0  513.25   16.20
   5   1   0  493.25   16.00
   5   1   0  505.05   15.70
  -5  -1   1  185.48    6.40
   5   1   1  178.08    6.40
   5   1   1  188.78    6.20
  -5   1  -1  179.28    6.60
   5  -1  -1  189.08    6.10
  -5  -1  -1  194.18    6.60
   5   1  -1  185.98    6.30
   5  -1   1  188.38    6.40
  -5   1   1  175.38    6.30
  -5   1   1  182.38    5.80
   5  -1  -2   57.99    2.30
  -5  -1   2   53.19    2.30
  -5   1  -2   55.89    2.90
   5  -1  -2   52.49    2.40
   5   1   2   49.90    2.70
   5   1   2   53.19    2.50
   5   1  -2   53.49    2.60
   5  -1   2   59.19    2.80
  -5  -1  -2   52.29    2.80
  -5   1   2   52.89    2.10
   5   1   3   71.49    3.30
   5   1   3   75.69    3.30
  -5   1  -3   76.39    3.60
   5  -1  -3   74.79    3.00
   5  -1  -3   75.89    2.80
  -5   1   3   69.19    2.90
   5  -1   3   75.89    3.40
  -5  -1  -3   72.89    3.50
   5   1  -3   67.29    3.20
   5   1   4   16.50    1.90
   5  -1  -4   21.00    1.60
  -5   1  -4   18.60    2.00
   5  -1  -4   15.40    1.20
   5   1   4   15.60    1.90
  -5  -1  -4   16.50    1.80
   5   1  -4   21.30    1.90
  -5   1   4   20.20    1.60
   5  -1   4   19.70    2.10
   5   1   5    5.40    1.60
   5  -1  -5    5.50    1.30
  -5   1  -5    5.80    1.60
   5   1   5    3.60    1.50
  -5   1   5    4.70    1.40
   5   1  -5    5.40    1.40
   5  -1   5    7.00    1.60
  -5  -1  -5    4.00    1.50
   5   1   6    2.30    1.80
   5   1   6    2.30    1.60
  -5   1  -6    0.50    1.50
   5  -1  -6    4.80    1.40
   5   1  -6    2.40    1.50
  -5  -1  -6    5.90    1.60
   5  -1   6    1.80    0.90
   5  -1   6    1.70    1.70
  -5   1   6    5.20    1.50
   5   1   7    1.00    2.10
   5  -1  -7    1.00    1.60
  -5   1  -7    4.50    1.80
   5   1   7    3.20    1.90
   5   1  -7   -0.50    1.70
   5  -1   7    3.00    1.30
   5  -1   7    2.60    2.00
  -5  -1  -7    2.80    1.70
   5  -1  -8   12.90    2.30
  -5   1  -8   15.10    2.50
   5   1   8   18.20    2.70
   5   1  -8   11.30    2.30
  -5  -1  -8   13.10    2.30
   5  -1   8   13.30    2.60
  -5   1  -9   -0.70    1.80
   5  -1  -9    1.80    2.10
   5   1   9    2.60    2.20
  -5  -1  -9    3.30    2.00
   5  -1   9   -0.90    2.00
   5   1  -9    3.00    2.10
  -5   1 -10   -0.90    2.00
   5  -1 -10    1.40    2.10
   5   1  10   -2.10    2.10
   5  -1  10   -2.90    2.20
   5   1 -10   -2.70    2.20
  -5  -1 -10   -2.60    1.90
  -5   1 -11    7.90    2.60
   5  -1 -11    2.30    2.60
   5   1  11    6.20    2.70
  -5   1 -11    8.50    3.20
   5  -1  11    4.90    2.80
   5   1 -11    5.30    2.80
  -5  -1 -11    9.40    2.60
  -5   2   0  424.66   13.80
   5   2   0  412.16   13.70
   5   2   0  421.96   13.40
   5  -2   0  430.26   13.60
   5   2   1   52.19    2.30
   5  -2  -1   53.59    2.10
  -5   2  -1   58.09    2.90
   5   2   1   53.89    2.70
  -5   2   1   56.79    2.40
  -5   2   1   53.89    2.00
   5  -2   1   51.09    2.60
   5   2  -1   55.49    2.60
   5   2  -1   55.49    2.00
   5   2   2   92.09    4.00
   5  -2  -2  100.79    3.60
  -5   2  -2   88.69    4.10
  -5  -2   2   98.49    3.80
   5   2   2  100.89    3.80
   5  -2  -2  102.89    3.40
   5  -2   2   99.59    4.00
   5   2  -2   98.69    3.90
  -5   2   2   96.99    3.40
   5   2   3   68.29    3.40
   5   2   3   73.79    3.50
  -5  -2   3   78.59    2.90
   5  -2  -3   77.89    2.90
   5  -2  -3   80.49    2.80
  -5   2  -3   74.19    3.60
  -5   2   3   76.79    3.00
   5   2  -3   72.89    3.40
   5  -2   3   78.39    3.60
   5  -2  -4    1.70    0.90
   5  -2  -4    2.10    0.50
  -5   2  -4    3.60    1.50
   5   2   4    2.70    1.40
   5   2   4    1.90    1.30
  -5   2   4    2.00    1.10
  -5  -2  -4    1.60    1.30
   5  -2   4    3.10    1.40
   5   2  -4    1.90    1.40
   5   2   5    8.60    1.70
  -5   2  -5    4.20    1.50
   5  -2  -5    8.10    1.30
   5   2   5    6.20    1.80
   5  -2   5    6.00    1.20
  -5   2   5    4.20    1.30
  -5  -2  -5    4.80    1.50
   5   2  -5    8.60    1.70
   5  -2   5    4.70    1.70
  -5   2  -6   25.50    2.50
   5  -2  -6   29.20    2.30
   5   2   6   21.30    2.30
   5   2   6   23.50    2.50
  -5  -2  -6   23.00    2.30
   5   2  -6   24.70    2.50
   5  -2   6   29.70    2.80
   5  -2   6   24.80    1.90
  -5   2   6   23.80    2.30
   5   2   7    7.20    2.30
   5   2   7    5.80    1.90
   5  -2  -7    6.60    1.70
  -5   2  -7    5.10    1.90
  -5  -2  -7    8.30    1.90
   5   2  -7    8.50    2.10
  -5   2   7    7.50    1.90
   5  -2   7    7.60    1.20
   5  -2   7    4.80    2.00
  -5   2  -8   22.50    2.80
   5  -2  -8   16.60    2.40
   5   2   8   17.80    3.00
   5   2   8   21.40    2.80
  -5  -2  -8   19.80    2.50
   5  -2   8   13.40    2.60
   5   2  -8   19.40    2.70
   5   2   9    2.30    2.10
  -5   2  -9    1.20    2.00
   5  -2  -9    4.60    2.10
   5  -2   9    9.00    2.50
   5   2  -9    0.00    2.20
  -5  -2  -9    6.30    2.00
  -5   2 -10    2.20    2.20
   5   2  10    2.30    2.40
   5  -2 -10    1.20    2.10
  -5  -2 -10    3.10    2.00
   5  -2  10    2.70    2.50
   5   2 -10    2.40    2.40
   5   2  11    0.70    2.50
   5  -2 -11   -0.50    2.40
  -5   2 -11    6.90    3.20
   5  -2  11    3.20    2.80
   5   2 -11   -0.80    2.50
  -5  -2 -11    4.60    2.30
   5   3   0  711.13   22.00
   5   3   0  703.53   21.70
   5  -3   0  723.73   21.80
  -5   3   0  608.34   22.00
   5   3   1  269.47    9.30
   5   3   1  276.37    9.10
  -5   3  -1  274.97    9.50
   5  -3  -1  278.27    9.00
  -5   3   1  298.27    8.90
   5   3  -1  277.97    8.90
   5  -3   1  271.77    9.30
  -5   3   1  273.67    8.90
   5   3  -1  265.07    9.30
   5  -3  -2   25.30    1.10
   5   3   2   15.70    1.60
   5   3   2   20.50    1.60
  -5   3  -2   18.90    1.90
   5  -3  -2   20.30    1.50
  -5   3   2   21.90    1.20
   5  -3   2   21.80    1.80
  -5   3   2   19.40    1.30
   5   3  -2   25.00    1.90
   5  -3  -3   57.19    2.30
  -5  -3   3   59.69    2.70
   5   3   3   58.09    3.00
  -5   3  -3   59.69    3.30
   5   3   3   59.89    3.00
   5   3  -3   55.59    3.00
  -5   3   3   58.79    2.60
   5  -3   3   60.89    3.20
  -5   3  -4   10.50    1.80
   5   3   4    9.70    1.60
   5  -3  -4   10.10    1.20
   5   3   4    9.70    1.60
  -5   3   4   10.10    1.30
   5  -3   4   10.20    1.50
   5   3  -4    9.30    1.70
   5  -3   4    8.60    1.70
   5  -3  -5   13.70    1.40
   5   3   5   15.80    1.90
  -5   3  -5   18.10    2.10
   5   3   5   16.30    2.00
   5  -3   5   13.70    2.10
   5   3  -5   14.30    2.00
  -5   3   5   15.50    1.70
  -5  -3  -5   11.20    1.70
   5  -3   5   15.30    1.60
   5   3   6   -1.20    1.70
   5  -3  -6   -1.70    1.00
   5   3   6    1.20    1.40
  -5   3  -6   -0.20    1.60
  -5  -3  -6   -2.70    1.30
   5  -3   6    0.20    1.00
   5  -3   6   -2.00    1.70
  -5   3   6   -1.10    1.30
   5   3  -6    1.20    1.50
   5  -3  -7    9.90    1.70
   5   3   7    8.90    2.10
  -5   3  -7    4.20    2.00
   5   3   7    8.50    2.30
   5   3  -7    7.00    2.10
  -5   3   7    8.90    1.90
   5  -3   7    7.90    1.30
  -5  -3  -7    6.30    1.80
   5  -3   7   10.10    2.30
   5  -3  -8   14.20    2.20
   5   3   8   15.10    2.80
   5   3   8   11.90    2.40
  -5   3  -8   11.80    2.40
  -5  -3  -8   15.60    2.30
   5   3  -8   11.40    2.60
   5  -3   8   19.80    2.80
  -5   3   8   12.50    2.40
   5   3   9    1.60    2.20
   5  -3  -9   -1.50    1.70
  -5   3  -9   -0.40    2.00
   5   3   9   -2.70    1.90
   5   3  -9    2.20    2.20
  -5  -3  -9   -0.60    1.90
   5  -3   9    0.20    2.20
   5  -3 -10    0.90    2.10
  -5   3 -10   -0.60    2.50
   5   3  10    0.50    2.20
  -5  -3 -10   -3.20    1.70
   5   3 -10   -0.70    2.20
   5  -3  10   -2.80    2.30
  -5   3 -11    7.10    3.10
   5   3  11    5.00    2.70
   5  -3  11    4.20    2.80
  -5  -3 -11    5.40    2.40
   5   3 -11    5.40    2.90
   5   4   0   27.90    1.50
   5   4   0   26.50    1.90
   5  -4   0   23.90    1.70
   5  -4  -1  150.08    5.00
   5   4   1  153.48    5.60
   5   4   1  144.39    5.30
  -5   4  -1  151.88    5.70
   5   4  -1  142.09    5.50
  -5   4   1  149.79    4.80
   5  -4   1  150.58    5.50
  -5   4   1  157.38    5.10
   5   4  -1  153.38    5.10
  -5   4  -2   24.50    2.10
   5   4   2   22.00    1.80
   5  -4  -2   22.10    1.10
  -5   4   2   20.40    1.40
   5   4  -2   19.40    1.80
   5  -4   2   15.90    1.70
  -5   4  -3   39.90    2.90
   5  -4  -3   40.80    1.80
   5   4   3   41.00    2.50
   5   4   3   47.60    2.70
   5   4  -3   44.10    2.80
   5  -4   3   41.00    2.80
  -5   4   3   44.80    2.20
   5   4   4   62.49    3.40
   5  -4  -4   69.19    2.80
   5   4   4   69.39    3.50
  -5   4  -4   64.09    3.70
   5  -4   4   71.59    3.30
  -5   4   4   61.39    3.10
   5   4  -4   69.09    3.50
   5  -4   4   69.59    3.70
   5   4   5   50.79    3.10
  -5   4  -5   51.69    3.40
   5   4   5   53.39    3.20
   5  -4  -5   54.59    2.60
   5  -4   5   52.19    3.50
   5   4  -5   53.29    3.50
  -5   4   5   51.59    2.80
   5  -4   5   54.69    2.90
   5  -4  -6   15.70    1.70
  -5   4  -6   13.00    2.20
   5   4   6    8.70    1.80
   5  -4  -6   15.70    1.40
   5   4   6   17.70    2.30
  -5   4   6   17.40    2.00
   5  -4   6   17.00    2.40
   5  -4   6   16.30    1.70
   5   4  -6   16.10    2.40
   5   4   7   19.30    2.40
   5   4   7   17.80    2.70
   5  -4  -7   20.00    2.10
  -5   4  -7   23.00    2.70
  -5  -4  -7   15.20    2.20
  -5   4   7   22.10    2.40
   5   4  -7   19.90    2.70
   5  -4   7   18.30    1.80
   5  -4   7   15.60    2.70
   5   4   8   13.40    2.70
  -5   4  -8   10.50    2.50
   5   4   8   14.70    2.50
   5  -4  -8   15.00    2.10
  -5  -4  -8    9.80    2.20
   5   4  -8   13.90    2.60
  -5   4   8    8.20    2.20
   5  -4   8    5.60    2.40
   5   4   9    4.40    2.20
   5   4   9    4.80    2.60
   5  -4  -9    1.80    1.80
   5   4  -9   -1.40    2.20
  -5   4   9   -0.20    2.20
   5  -4   9    0.60    2.40
  -5  -4  -9    3.00    1.90
   5   4  10    3.40    2.80
  -5   4 -10    5.50    2.80
   5  -4 -10    4.40    2.20
   5   4  10    2.00    2.20
  -5  -4 -10    3.60    2.00
   5  -4  10    5.90    2.90
   5   4 -10   -1.80    2.40
  -5   4 -11   16.00    3.70
   5   4  11   12.00    3.00
  -5  -4 -11   10.30    2.50
   5   4 -11    5.80    3.00
   5  -4  11   10.40    3.20
   5   5   0  150.78    5.70
   5   5   0  149.79    5.30
   5  -5   0  154.18    5.30
   5  -5  -1  270.97    8.60
   5   5   1  260.77    8.90
   5   5   1  261.57    9.20
   5  -5   1  267.27    9.00
  -5   5   1  268.17    8.80
   5   5  -1  268.47    8.80
   5   5  -1  266.87    9.20
   5   5   2   23.60    1.80
   5  -5  -2   29.10    1.10
   5  -5   2   19.60    1.90
   5   5  -2   25.90    2.10
  -5   5   2   29.70    1.70
   5   5   3   59.29    3.00
  -5   5  -3   60.59    3.60
   5   5   3   60.69    3.10
   5  -5   3   61.69    3.30
  -5   5   3   60.69    2.70
   5   5  -3   56.79    3.30
   5  -5   3   61.59    3.30
  -5   5  -4   15.80    2.10
   5   5   4   14.60    1.80
   5   5   4   20.20    2.00
   5  -5  -4   17.60    1.30
   5  -5   4   12.50    1.80
   5  -5   4   17.40    1.80
   5   5  -4   16.30    2.00
  -5   5   4   14.20    1.60
   5   5   5  134.29    5.60
   5   5   5  124.39    5.20
   5  -5  -5  128.49    4.90
   5  -5  -5  126.89    4.70
  -5   5  -5  126.29    5.60
   5  -5   5  131.49    5.20
  -5   5   5  120.59    5.10
   5  -5   5  126.89    5.60
   5   5  -5  125.39    5.60
   5  -5  -6    2.50    0.90
  -5   5  -6   -0.10    1.70
   5  -5  -6    1.70    1.10
   5   5   6   -1.80    1.50
   5   5   6    2.80    1.60
  -5   5   6    0.20    1.40
   5   5  -6    2.20    1.90
   5  -5   6    0.50    1.70
   5  -5   6    0.20    1.20
  -5   5  -7    5.80    2.20
   5   5   7    3.30    1.80
   5  -5  -7    2.00    1.40
   5   5   7   -0.40    1.80
  -5  -5  -7    3.50    1.70
  -5   5   7    1.40    1.70
   5  -5   7    7.30    2.30
   5   5  -7    5.80    2.20
   5  -5   7    4.40    1.40
   5   5   8   20.90    2.70
   5   5   8   14.40    2.80
   5  -5  -8   16.60    2.20
   5  -5   8   19.90    2.90
  -5  -5  -8   21.70    2.50
  -5   5   8   23.60    2.80
   5   5  -8   21.00    3.10
   5   5   9    3.10    2.10
   5   5   9    1.50    2.50
   5  -5  -9    1.30    1.80
  -5   5  -9    0.10    2.60
   5  -5   9   -0.70    2.30
   5   5  -9    1.30    2.40
  -5  -5  -9    2.10    1.80
  -5   5   9   -0.80    2.10
   5   5  10    0.30    2.70
   5   5  10    1.80    2.20
  -5   5 -10   -1.10    2.70
  -5  -5 -10    2.30    2.00
   5   5 -10   -0.10    2.40
   5  -5  10   -0.10    2.50
  -5   5  10   -2.20    2.20
  -5   5 -11   -3.30    3.00
   5   5  11    1.50    2.50
  -5  -5 -11    0.90    2.10
   5   5 -11   -2.50    2.50
   5  -5  11   -0.60    2.60
   5   6   0  197.28    6.70
   5   6   0  192.88    7.00
   5  -6   0  190.48    6.60
  -5   6   0  192.98    6.50
   5   6   1  269.37    9.50
   5   6   1  277.27    9.30
   5  -6  -1  275.47    8.90
   5  -6   1  272.27    9.70
  -5   6   1  285.27    9.20
  -5   6   1  279.07    8.70
   5   6  -1  275.27    9.50
   5  -6   1  275.57    9.30
   5   6  -1  268.07    9.20
   5   6   2   56.19    2.80
   5   6   2   54.39    3.00
   5  -6   2   53.79    3.20
   5  -6   2   56.79    3.00
  -5   6   2   54.89    2.50
   5   6  -2   59.59    3.20
   5   6   3   82.69    3.60
   5  -6  -3   78.99    3.70
   5   6   3   79.39    3.70
  -5   6   3   80.99    3.40
   5  -6   3   84.89    4.00
   5  -6   3   84.09    3.90
   5   6  -3   70.79    3.90
   5   6   4   49.70    3.00
   5   6   4   55.79    3.20
   5  -6  -4   54.09    2.20
   5  -6  -4   55.79    2.90
   5   6  -4   53.39    3.40
  -5   6   4   54.49    2.90
   5  -6   4   53.39    3.40
   5  -6   4   54.69    3.20
   5   6   5   21.40    2.10
   5  -6  -5   20.50    1.50
   5  -6  -5   22.90    1.80
   5   6   5   22.20    2.40
   5  -6   5   19.40    2.20
   5  -6   5   17.60    1.90
  -5   6   5   20.70    2.00
   5   6  -5   18.40    2.30
   5   6   6   41.50    3.20
   5   6   6   43.10    3.40
   5  -6  -6   48.80    2.60
   5  -6  -6   48.30    2.60
   5  -6   6   43.50    3.00
  -5   6   6   49.30    3.10
   5  -6   6   46.00    3.60
   5   6  -6   50.39    3.70
   5   6   7   10.70    2.10
   5  -6  -7   12.80    1.80
   5   6   7   14.60    2.60
   5  -6   7   15.30    2.00
   5   6  -7   17.00    2.70
  -5   6   7   12.50    2.20
   5  -6   7    8.70    2.30
   5   6   8    8.20    2.20
  -5   6  -8    7.50    2.80
   5   6   8    7.90    2.40
   5  -6  -8    6.70    1.80
  -5  -6  -8    7.90    2.00
   5   6  -8    9.60    2.70
   5  -6   8    8.70    2.60
  -5   6   8    7.30    2.20
  -5   6  -9    3.20    2.70
   5  -6  -9    4.00    1.90
   5   6   9   -0.80    2.50
   5   6   9    3.60    2.20
   5   6  -9    3.00    2.50
   5  -6   9   -0.50    2.50
  -5   6   9    0.90    2.10
  -5  -6  -9    3.00    1.90
   5   6  10   -1.00    2.70
  -5   6 -10    3.50    2.90
   5   6  10   -0.50    2.10
   5   6 -10    3.80    2.80
  -5  -6 -10   -0.30    1.80
  -5   6  10   -0.10    2.30
   5  -6  10   -0.70    2.60
   5   6  11    5.70    3.30
   5   6  11   -0.10    2.50
  -5   6 -11    4.90    3.20
   5  -6  11    5.10    3.00
  -5  -6 -11    1.90    2.20
   5   6 -11   -2.10    2.70
   5  -7   0   28.30    1.80
  -5   7   0   28.90    1.70
   5  -7   0   24.00    2.20
   5   7   0   25.90    1.90
   5   7   0   25.00    2.20
   5   7   1  120.99    4.70
  -5   7  -1  131.09    4.70
   5  -7  -1  121.39    5.20
   5  -7  -1  124.49    4.30
   5   7   1  121.19    5.00
   5   7  -1  120.19    5.00
   5   7  -1  121.69    4.70
  -5   7   1  127.69    4.10
   5  -7   1  122.29    5.20
   5  -7   1  118.39    4.80
  -5   7   1  126.49    4.60
   5   7   2   12.90    1.60
   5  -7  -2   17.20    1.90
   5   7   2   13.60    1.70
   5  -7   2   14.80    2.00
  -5   7   2   18.30    1.50
   5   7  -2   20.60    2.20
   5  -7   2   16.20    1.80
   5  -7  -3   11.50    1.60
   5   7   3   10.90    1.60
   5   7   3   12.20    1.60
   5   7  -3   12.30    1.90
   5  -7   3    7.70    1.60
  -5   7   3    7.20    1.20
   5  -7   3    9.50    1.70
   5  -7  -4   12.40    0.90
   5  -7  -4   10.40    1.50
   5   7   4   13.10    1.60
   5   7   4    8.60    1.70
  -5   7   4   10.60    1.50
   5  -7   4   11.20    1.90
   5  -7   4    7.40    1.70
   5   7  -4   10.60    1.90
   5  -7  -5   15.10    1.70
   5  -7  -5   16.80    1.30
   5   7   5   15.50    2.00
   5   7   5   15.00    2.20
  -5   7   5   17.70    2.00
   5  -7   5   14.50    1.90
   5   7  -5   16.30    2.30
   5  -7   5   13.70    2.20
   5   7   6    4.80    2.00
   5  -7  -6    2.60    1.20
   5   7   6   -0.40    1.40
  -5   7  -6    3.20    2.10
   5  -7  -6    4.50    1.20
  -5   7   6    5.90    1.60
   5   7  -6    5.10    2.10
   5  -7   6    2.00    2.00
   5  -7   6    4.20    1.60
   5  -7  -7    9.30    1.60
   5   7   7   13.80    2.60
   5   7   7    9.30    2.00
  -5   7  -7    7.10    2.60
  -5   7   7   11.50    2.10
   5   7  -7   10.30    2.50
   5  -7   7    9.40    2.60
   5  -7   7    9.60    1.90
   5   7   8    0.50    1.90
   5   7   8    0.10    2.20
  -5   7  -8    3.60    2.60
   5  -7  -8    5.40    1.70
  -5   7   8    0.80    2.00
   5   7  -8    3.50    2.40
   5  -7   8   -2.30    2.30
  -5   7  -9    9.00    3.00
   5   7   9   10.10    3.10
   5   7   9    4.70    2.20
   5  -7   9   12.80    2.90
   5   7  -9   10.30    2.90
  -5   7   9    9.00    2.50
  -5  -7  -9    7.60    2.20
   5   7  10    5.30    2.40
  -5   7 -10   10.20    3.50
   5   7  10    6.80    3.00
  -5   7  10    2.80    2.50
   5   7 -10    7.10    2.90
  -5  -7 -10    4.40    2.10
   5  -7  10    8.70    3.10
  -5   7 -11    1.10    3.10
   5   7  11    1.30    3.00
   5   7 -11   -0.90    3.00
  -5   7  11   -3.40    2.50
   5  -7  11   -0.60    2.80
  -5  -7 -11    4.40    2.30
  -5   8   0  149.59    5.30
   5   8   0  144.59    5.80
   5  -8   0  151.68    6.10
   5  -8   0  148.49    5.30
   5   8   0  149.59    5.50
  -5   8  -1    7.20    1.40
   5   8   1    7.40    1.60
   5  -8  -1    7.90    1.70
   5   8   1    7.60    1.30
   5  -8  -1    7.90    0.90
   5   8  -1    7.10    1.60
  -5   8   1    7.10    1.20
   5  -8   1    9.50    1.40
   5   8  -1    6.60    1.30
  -5   8   1    8.80    0.90
   5  -8   1    6.60    1.80
   5  -8  -2   66.79    3.60
  -5   8  -2   68.59    3.40
   5   8   2   69.19    3.30
   5   8   2   70.59    3.50
   5  -8   2   68.29    3.40
   5   8  -2   63.19    3.60
   5  -8   2   62.89    3.70
  -5   8   2   67.19    3.00
   5  -8  -3   30.30    2.40
  -5   8  -3   28.10    2.50
   5   8   3   26.20    2.20
   5   8   3   28.30    2.20
   5  -8   3   29.20    2.50
  -5   8   3   27.30    2.00
   5  -8   3   28.70    2.40
   5   8  -3   29.00    2.60
   5  -8  -4   18.50    1.90
   5  -8  -4   20.60    1.20
   5   8   4   18.20    2.10
   5   8   4   16.00    1.80
  -5   8  -4   20.80    2.30
   5   8  -4   19.20    2.40
   5  -8   4   19.60    2.10
  -5   8   4   23.80    2.00
   5  -8   4   15.80    2.10
   5   8   5   17.20    1.90
   5  -8  -5   13.30    1.20
   5   8   5   10.60    2.00
   5  -8  -5   12.40    1.70
  -5   8  -5   11.10    2.40
   5  -8   5   10.10    2.10
  -5   8   5   10.60    1.70
   5   8  -5   13.50    2.30
   5  -8   5   17.80    2.20
   5  -8  -6   93.19    4.30
   5   8   6  102.09    5.30
  -5   8  -6  104.59    5.60
   5   8   6   96.79    4.70
   5  -8  -6  101.99    4.00
   5  -8   6   99.99    4.90
  -5   8   6  102.19    4.90
   5  -8   6  103.49    5.20
   5   8  -6   90.39    5.20
   5  -8  -7   27.80    2.30
   5   8   7   27.00    2.70
   5   8   7   29.80    3.30
  -5   8  -7   29.90    3.40
   5  -8   7   31.10    2.70
  -5   8   7   30.90    2.90
   5   8  -7   27.70    3.30
   5  -8   7   24.00    3.30
  -5   8  -8    3.90    2.70
   5   8   8    4.30    2.40
   5   8   8    6.30    2.10
  -5   8   8    2.80    2.00
   5   8  -8    6.90    2.60
   5  -8   8    3.10    2.40
   5   8   9   -2.40    1.90
  -5   8  -9    1.20    2.60
   5   8   9    0.10    2.50
   5   8  -9    1.70    2.70
  -5   8   9    1.20    2.10
  -5  -8  -9    0.80    1.80
   5  -8   9    0.10    2.50
  -5   8 -10    7.80    3.20
   5   8  10    7.10    2.50
   5   8  10   13.00    3.30
   5  -8  10    8.50    3.10
  -5   8  10    7.80    2.80
   5   8 -10    9.90    3.30
  -5  -8 -10   11.10    2.40
  -5   8 -11    1.70    3.30
   5   8  11    1.40    3.20
  -5  -8 -11    1.40    2.20
   5   8 -11    0.70    3.00
  -5   8  11   -1.90    2.50
   5  -8  11    0.90    3.10
  -5   9   0   50.89    2.40
   5   9   0   47.60    3.00
   5  -9   0   41.40    3.00
   5  -9   0   48.20    2.40
   5   9   0   45.20    2.60
   5   9   1   32.10    2.50
   5   9   1   36.60    2.40
  -5   9  -1   35.60    2.40
   5  -9  -1   36.00    2.80
   5  -9  -1   39.40    1.90
   5  -9   1   34.80    2.80
  -5   9   1   37.80    1.80
   5   9  -1   36.90    2.80
  -5   9   1   37.70    2.40
   5  -9   1   43.60    2.50
   5   9  -1   33.20    2.30
  -5   9  -2   89.99    4.10
   5  -9  -2   98.79    4.40
   5   9   2   83.49    4.10
   5   9   2   92.89    4.10
  -5   9   2   87.59    3.80
   5  -9   2   93.39    4.20
   5  -9   2   95.19    4.60
   5   9  -2   86.59    4.40
  -5   9  -3   13.70    2.10
   5   9   3   13.20    1.80
   5  -9  -3   13.10    1.90
  -5   9   3   13.70    1.60
   5  -9   3   16.60    2.20
   5   9  -3   15.70    2.20
   5  -9   3   13.20    1.90
   5   9   4    7.90    1.80
   5   9   4    7.20    1.60
  -5   9  -4    5.60    1.90
   5  -9  -4    8.70    1.60
   5   9  -4    9.50    2.10
   5  -9   4   10.10    1.90
   5  -9   4    8.00    1.90
  -5   9   4    8.90    1.50
   5   9   5    9.70    1.70
  -5   9  -5    8.00    2.20
   5  -9  -5   12.10    1.80
   5   9   5    9.50    2.00
   5  -9   5   11.50    2.00
  -5   9   5   11.90    1.80
   5  -9   5    7.30    2.10
   5   9  -5   14.40    2.50
  -5   9  -6    1.30    2.30
   5  -9  -6    4.80    1.10
   5  -9  -6    1.60    1.30
   5   9   6    3.30    1.60
   5   9   6    0.20    1.80
  -5   9   6   -0.90    1.50
   5   9  -6    2.40    2.10
   5  -9   6    4.30    1.90
   5  -9   6   -2.00    1.90
  -5   9  -7   62.49    4.80
   5   9   7   51.99    3.60
   5   9   7   56.99    4.10
   5  -9  -7   57.79    3.00
   5  -9   7   57.59    4.00
  -5   9   7   61.69    4.00
   5   9  -7   55.79    4.50
   5  -9   7   66.19    4.70
   5   9   8    3.10    2.00
   5   9   8    6.20    2.40
  -5   9  -8    3.20    2.70
  -5   9   8    4.60    2.20
   5   9  -8    5.20    2.60
   5  -9   8    4.10    2.50
   5   9   9   -1.10    2.00
  -5   9  -9    0.50    2.90
   5   9   9    1.90    2.50
  -5   9   9   -3.70    2.00
   5   9  -9   -2.10    2.40
   5  -9   9   -1.70    2.60
   5   9  10    4.30    3.00
  -5   9 -10    4.50    3.30
   5   9 -10    5.10    3.10
   5  -9  10    5.80    3.10
  -5  -9 -10    6.90    2.30
  -5   9  10    8.40    2.80
   5 -10   0   85.69    4.40
   5 -10   0   92.19    3.70
   5  10   0   86.89    4.20
   5  10   0   91.49    4.00
  -5  10   0   94.39    3.70
  -5  10  -1   30.10    2.20
   5  10   1   31.10    2.40
   5  10   1   29.80    2.50
   5 -10  -1   35.90    2.90
   5 -10  -1   33.60    1.80
  -5  10   1   30.80    1.70
   5 -10   1   31.30    2.90
   5 -10   1   32.10    2.30
  -5  10   1   34.50    2.40
   5  10  -1   38.50    2.90
   5  10  -1   33.60    2.30
   5  10   2   17.60    2.00
   5  10   2   20.90    2.20
  -5  10  -2   19.00    2.10
   5 -10  -2   12.70    2.00
  -5  10   2   19.10    1.10
   5  10  -2   19.90    2.40
   5 -10   2   20.20    2.50
  -5  10   2   18.80    1.80
   5 -10   2   17.10    2.00
   5  10   3   25.60    2.40
  -5  10  -3   22.90    2.40
   5  10   3   27.80    2.50
   5 -10  -3   23.90    2.50
  -5  10   3   26.70    2.20
   5 -10   3   24.60    2.40
   5 -10   3   23.70    2.60
   5  10  -3   28.10    2.80
   5 -10  -4   55.19    3.40
  -5  10  -4   54.39    3.70
   5  10   4   60.79    3.60
   5  10   4   55.79    3.20
   5 -10   4   52.89    4.00
   5  10  -4   50.19    3.80
  -5  10   4   58.19    3.20
   5 -10   4   55.89    3.80
   5  10   5    9.40    2.00
   5 -10  -5    9.30    1.80
  -5  10  -5   12.30    2.50
   5  10   5   10.00    1.80
   5  10  -5   14.30    2.60
   5 -10   5   10.50    2.20
   5 -10   5    7.20    2.20
  -5  10   5   11.70    1.90
  -5  10  -6   47.80    4.20
   5 -10  -6   41.60    3.10
   5  10   6   48.70    3.40
   5  10   6   37.20    3.30
   5 -10   6   48.90    4.00
   5  10  -6   47.60    4.10
  -5  10   6   50.69    3.50
   5 -10   6   48.20    3.80
  -5  10  -7   20.00    3.50
   5  10   7   19.60    2.40
   5 -10   7   25.10    2.90
  -5  10   7   18.10    2.60
   5  10  -7   17.00    3.10
   5 -10   7   18.00    3.00
  -5  10  -8    0.40    2.70
   5  10   8    4.30    2.30
   5  10   8    5.20    2.00
  -5  10   8    1.90    2.10
   5 -10   8    1.00    2.20
   5 -10   8    0.70    2.60
   5  10  -8   -0.80    2.40
   5  10   9    5.00    2.50
   5  10   9    6.20    2.30
  -5  10  -9    5.80    3.10
   5  10  -9    5.60    2.80
  -5  10   9    6.70    2.40
   5 -10   9    6.50    3.00
  -5  10 -10    4.70    3.30
   5  10  10    0.70    2.80
  -5  10  10    0.80    2.50
  -5 -10 -10    1.80    2.10
   5  10 -10   -3.90    2.80
   5 -10  10    1.80    2.90
  -5  11   0   -0.90    1.10
   5  11   0   -0.30    1.30
   5  11   0    0.10    1.20
   5 -11   0   -1.00    1.60
   5 -11   0   -0.60    1.00
   5 -11  -1   43.60    3.30
   5  11   1   43.40    3.00
  -5  11  -1   47.00    2.80
   5  11   1   43.40    2.80
   5  11  -1   42.10    3.20
  -5  11   1   46.30    2.20
   5 -11   1   49.40    3.60
   5 -11   1   45.10    2.70
  -5  11   1   43.60    2.80
   5  11  -1   42.30    2.70
   5  11   2    5.80    1.60
   5  11   2    7.40    1.70
   5 -11  -2    8.60    1.90
  -5  11  -2    6.20    1.70
   5 -11   2    5.90    1.80
  -5  11   2    8.00    1.40
  -5  11   2    9.00    0.80
   5  11  -2    4.30    1.80
   5 -11   2    7.90    1.60
   5  11   3   17.80    2.20
   5  11   3   17.70    2.20
  -5  11  -3   20.70    2.40
   5 -11  -3   16.60    2.20
   5 -11   3   18.90    2.30
  -5  11   3   19.40    2.00
   5 -11   3   15.80    2.30
   5  11  -3   13.80    2.20
   5  11   4   15.30    1.90
   5  11   4   13.80    2.10
  -5  11  -4   17.30    2.50
   5 -11  -4   19.80    2.20
  -5  11   4   15.30    1.90
   5  11  -4   12.30    2.30
   5 -11   4   13.10    2.20
   5 -11   4   13.80    2.30
   5 -11  -5    5.70    1.80
   5  11   5    7.00    1.70
   5  11   5    4.40    1.80
  -5  11  -5   10.20    2.50
   5 -11   5    9.70    2.20
   5  11  -5    5.50    2.30
  -5  11   5    6.10    1.80
   5 -11   5    8.60    2.10
   5 -11  -6   -0.40    1.50
   5  11   6   -1.70    1.80
  -5  11  -6    3.70    2.40
   5  11   6    1.50    1.60
   5  11  -6    3.60    2.40
   5 -11   6   -0.10    2.00
  -5  11   6   -2.70    1.50
   5 -11   6    1.70    2.00
   5  11   7    2.30    1.70
   5  11   7    2.40    2.00
  -5  11  -7    0.60    2.60
  -5  11   7    0.10    1.90
   5 -11   7    6.10    2.50
   5 -11   7    4.80    2.20
   5  11  -7    6.80    2.70
  -5  11  -8    0.60    2.60
   5  11   8    0.80    2.20
   5  11   8    3.10    2.00
   5 -11   8    4.30    2.70
   5  11  -8    4.40    2.80
   5 -11   8    5.30    2.40
  -5  11   8    3.80    2.20
  -5  11  -9    7.20    3.20
   5  11   9    2.00    2.60
   5  11  -9   -0.80    2.50
   5 -11   9    1.30    2.90
  -5  11   9    4.70    2.40
   5  11  10    2.80    3.00
  -5  11 -10    4.70    3.30
   5  11 -10    1.10    2.90
  -5  11  10    0.60    2.50
   5 -11  10   -1.30    3.00
   5  12   0   24.30    2.20
   5 -12   0   27.00    1.90
  -5  12   0   26.40    2.00
   5 -12   0   21.80    2.60
   5  12   0   23.70    2.40
   5  12   1   41.30    2.80
  -5  12  -1   42.00    2.70
   5  12   1   41.80    3.10
   5 -12  -1   40.80    3.20
   5 -12   1   38.20    2.60
   5  12  -1   42.20    2.90
  -5  12   1   39.80    2.10
  -5  12   1   43.40    2.80
   5  12  -1   42.20    3.20
   5 -12   1   42.00    3.30
   5  12   2   12.80    1.90
   5 -12  -2   14.20    2.30
  -5  12  -2   13.00    1.90
   5  12   2   11.00    1.80
   5 -12   2   11.90    2.30
   5  12  -2   10.90    2.10
  -5  12   2   15.00    1.80
  -5  12   2   16.10    1.20
   5 -12   2   12.90    1.90
   5  12   3   18.00    2.20
   5  12   3   19.70    2.40
   5 -12  -3   19.10    2.40
  -5  12  -3   14.00    2.20
  -5  12   3   18.50    2.10
   5 -12   3   15.90    2.20
   5 -12   3   13.60    2.30
   5  12  -3   16.40    2.60
   5 -12  -4    9.40    2.00
  -5  12  -4   13.50    2.40
   5  12   4   11.20    2.10
   5  12   4   12.10    1.90
   5  12  -4   11.80    2.50
  -5  12   4    7.70    1.70
   5 -12   4    9.70    2.30
   5 -12   4   13.80    2.40
   5  12   5   31.90    2.70
  -5  12  -5   31.80    3.40
   5  12   5   42.30    3.60
   5 -12  -5   30.50    2.80
   5 -12   5   40.80    3.60
  -5  12   5   32.00    2.80
   5  12  -5   29.90    3.40
   5 -12   5   32.30    3.30
  -5  12  -6   46.60    4.20
   5 -12  -6   38.00    3.20
   5  12   6   45.70    3.30
   5  12   6   43.30    3.90
   5 -12   6   38.20    3.80
   5 -12   6   46.70    3.80
  -5  12   6   37.90    3.30
   5  12  -6   38.40    4.00
  -5  12  -7    2.50    2.60
   5  12   7    1.20    1.70
   5  12   7    1.10    2.10
   5 -12   7    3.70    2.50
  -5  12   7    2.20    2.00
   5 -12   7    3.50    2.30
   5  12  -7    3.90    2.60
   5  12   8   -1.60    2.20
   5  12   8    2.20    1.90
  -5  12  -8   -1.10    2.70
   5 -12   8    1.60    2.60
   5  12  -8    2.00    2.80
   5 -12   8   -1.60    2.20
  -5  12   8   -2.80    2.00
  -5  12  -9    6.90    3.30
   5  12   9    3.30    2.80
  -5  12   9    4.50    2.50
   5 -12   9    1.80    3.00
   5  12  -9   10.20    3.20
  -5  12 -10   10.60    3.70
   5  12  10    4.90    3.10
   5 -12  10    7.90    3.50
   5  12 -10    7.90    3.40
  -5  12  10    5.80    2.80
   5 -13   0   41.50    2.50
   5 -13   0   41.80    3.60
  -5  13   0   41.50    2.90
   5  13   0   38.00    2.90
  -5  13   0   41.80    2.60
   5  13   0   39.90    3.10
   5 -13  -1   50.09    3.80
   5  13   1   42.50    3.20
   5  13   1   43.40    3.00
  -5  13  -1   44.20    2.90
   5 -13   1   53.29    3.00
   5  13  -1   41.40    3.00
  -5  13   1   45.70    2.90
   5  13  -1   42.30    3.30
  -5  13   1   46.60    2.30
   5 -13   1   36.00    3.30
   5  13   2    2.00    1.50
   5 -13  -2    3.60    2.00
  -5  13  -2    5.00    1.70
   5  13   2    3.40    1.50
   5 -13   2    0.20    1.70
  -5  13   2    4.30    1.40
   5  13  -2    5.40    1.90
  -5  13   2    2.10    0.90
   5 -13   2    3.60    1.60
   5  13   3   37.00    3.10
   5  13   3   40.60    3.10
  -5  13  -3   41.60    3.30
   5 -13  -3   36.30    3.20
   5 -13   3   37.80    3.60
   5 -13   3   33.80    3.00
  -5  13   3   44.30    2.90
   5  13  -3   43.50    3.60
   5  13   4    9.20    1.90
  -5  13  -4   16.00    2.60
   5 -13  -4    7.20    2.10
   5  13   4   12.70    2.30
   5 -13   4    7.50    2.40
   5 -13   4    8.30    2.20
   5  13  -4   10.10    2.40
  -5  13   4    9.30    1.80
   5  13   5   10.30    1.90
   5  13   5   11.70    2.40
  -5  13  -5   10.80    2.60
   5 -13  -5    9.20    2.10
   5  13  -5   12.40    2.70
  -5  13   5    9.60    2.00
   5 -13   5   10.30    2.60
   5 -13   5   11.20    2.50
   5  13   6    1.70    2.10
   5  13   6    7.70    1.90
  -5  13  -6    9.90    2.80
   5 -13  -6    8.20    2.10
   5 -13   6    5.10    2.50
   5 -13   6    5.50    2.50
  -5  13   6    5.00    1.90
   5  13  -6    8.60    2.80
   5  13   7    0.60    1.70
  -5  13  -7    5.70    2.80
   5  13   7    1.10    2.10
   5 -13   7   -1.10    2.30
   5 -13   7    0.80    2.30
  -5  13   7    0.00    1.90
   5  13  -7    3.20    2.70
  -5  13  -8   13.10    3.40
   5  13   8    8.30    2.90
   5  13  -8    6.20    3.10
   5 -13   8   12.60    3.20
   5 -13   8   11.80    3.00
  -5  13   8    8.40    2.40
   5  13   9    6.50    3.00
  -5  13  -9    3.40    3.10
   5 -13   9   -1.20    2.80
   5  13  -9    1.30    3.00
  -5  13   9    1.30    2.40
  -5  13 -10    2.30    3.50
   5  13  10    1.70    3.00
   5 -13  10    0.50    3.10
   5  13 -10    3.00    3.40
  -5  13  10    1.10    2.70
   5  14   0    0.40    1.40
  -5  14   0   -1.90    1.30
  -5  14   0   -0.10    1.20
   5 -14   0    1.50    2.10
   5  14   0   -0.50    1.50
   5  14   1   13.40    2.10
   5  14   1   18.80    2.30
  -5  14  -1   19.10    2.20
   5 -14  -1   22.80    2.90
   5 -14   1   15.90    2.60
  -5  14   1   22.10    1.70
   5  14  -1   13.80    2.10
  -5  14   1   16.10    2.10
   5  14  -1   23.20    2.70
   5 -14   1   19.20    2.00
  -5  14  -2   11.10    2.00
   5  14   2   12.40    2.10
   5 -14  -2    7.10    2.20
   5  14   2    8.10    2.00
  -5  14   2   11.40    1.90
   5 -14   2   13.10    2.70
   5 -14   2   12.80    2.00
   5  14  -2   13.10    2.10
   5  14  -2    9.10    2.20
  -5  14   2   14.00    1.30
   5  14   3    2.60    1.70
   5 -14  -3    4.00    2.00
   5  14   3    5.00    1.90
  -5  14  -3    8.20    2.10
   5 -14   3    1.20    2.30
   5 -14   3    2.40    1.80
   5  14  -3    7.90    2.40
  -5  14   3    3.40    1.50
   5  14   4    2.40    1.60
   5  14   4    4.10    1.90
  -5  14  -4    5.80    2.20
   5 -14  -4   -0.70    1.80
   5 -14   4    5.90    2.50
   5 -14   4    3.00    2.20
  -5  14   4    1.70    1.60
   5  14  -4   -0.70    2.10
   5 -14  -5   10.10    2.30
   5  14   5   11.90    2.40
  -5  14  -5   11.00    2.70
   5  14   5   13.80    2.10
   5 -14   5   13.60    2.90
   5  14  -5   10.40    2.60
   5 -14   5   11.90    2.60
  -5  14   5   11.10    2.10
   5 -14  -6   -0.40    1.90
  -5  14  -6    3.60    2.40
   5  14   6    0.10    1.60
   5  14   6   -1.50    1.90
   5 -14   6    2.70    2.50
  -5  14   6    1.70    1.80
   5 -14   6    1.10    2.40
   5  14  -6   -0.20    2.50
   5  14   7    7.80    2.60
   5  14   7    8.10    2.10
  -5  14  -7    8.20    3.00
  -5  14   7    5.90    2.20
   5  14  -7    6.80    2.90
   5 -14   7    3.20    2.60
   5 -14   7    3.20    2.60
  -5  14  -8    0.70    2.90
   5  14   8    5.20    2.60
  -5  14   8    1.80    2.20
   5 -14   8    3.40    2.70
   5 -14   8    2.30    2.90
   5  14  -8   -4.90    2.50
  -5  14  -9    0.50    3.00
   5  14   9    4.40    2.80
   5 -14   9    0.20    2.90
   5  14  -9   -4.30    2.60
  -5  14   9   -0.10    2.40
   5  15   0    3.20    1.70
  -5  15   0    5.30    1.80
  -5  15   0    4.90    1.50
   5 -15   0    1.60    2.00
   5  15   0    6.00    1.90
  -5  15  -1   11.60    2.00
   5  15   1    7.00    1.90
   5  15   1   11.50    2.20
   5 -15  -1   11.00    2.50
   5  15  -1    9.60    2.30
  -5  15   1   12.80    1.50
   5 -15   1    8.70    1.80
   5 -15   1    9.20    2.60
  -5  15   1    9.50    2.00
   5  15  -1    8.20    2.00
   5  15   2   24.10    2.70
   5 -15  -2   27.30    3.10
   5  15   2   29.10    2.90
  -5  15  -2   23.70    2.70
   5 -15   2   22.50    2.50
   5  15  -2   29.70    2.90
   5 -15   2   23.10    3.20
   5  15  -2   25.00    3.00
  -5  15   2   28.10    1.90
  -5  15   2   28.50    2.70
  -5  15  -3    5.90    2.10
   5  15   3    2.10    1.70
   5  15   3    2.60    1.80
   5 -15  -3    4.70    2.30
   5 -15   3    2.70    2.60
   5 -15   3    4.10    2.00
  -5  15   3    5.00    1.70
   5  15  -3    0.50    2.20
   5 -15  -4   17.30    2.70
   5  15   4   18.40    2.60
   5  15   4   15.20    2.10
  -5  15  -4   17.50    2.70
  -5  15   4   12.00    2.10
   5 -15   4   15.20    2.60
   5 -15   4   21.90    3.30
   5  15  -4   12.50    2.80
   5 -15  -5    1.50    2.00
   5  15   5    3.40    2.10
   5  15   5    2.70    1.70
  -5  15  -5    1.90    2.20
  -5  15   5   -0.90    1.70
   5 -15   5    1.50    2.50
   5 -15   5    3.50    2.40
   5 -15  -6    6.30    2.20
   5  15   6    4.10    1.80
  -5  15  -6    5.50    2.70
   5  15   6    8.20    2.40
   5 -15   6    1.90    2.30
   5  15  -6   11.10    3.10
  -5  15   6    7.30    2.20
   5 -15   6    6.50    2.90
   5  15   7    4.40    2.50
  -5  15  -7    6.40    2.80
   5 -15   7    2.80    2.80
   5 -15   7    1.90    2.60
   5  15  -7    1.90    2.70
  -5  15   7    2.50    2.10
  -5  15  -8   15.80    3.60
   5  15   8   12.40    3.10
   5 -15   8    7.00    3.20
  -5  15   8   11.60    2.70
   5 -15   8   12.20    3.30
   5  15  -8    7.00    3.20
   5  15   9   15.40    3.50
  -5  15  -9    2.40    3.30
  -5  15   9    5.40    2.70
   5 -15   9    5.00    3.20
   5  15  -9    3.00    3.20
  -5  16   0   47.70    3.00
   5 -16   0   53.49    4.60
   5  16   0   52.79    3.70
  -5  16   0   47.00    3.60
   5  16   0   54.39    3.70
   5 -16  -1    6.60    2.60
   5  16   1   -0.20    1.70
   5  16   1    1.30    1.80
  -5  16  -1    4.30    1.70
   5  16  -1    4.10    1.90
  -5  16   1    4.60    1.80
   5  16  -1    6.70    2.10
  -5  16   1    2.40    1.20
   5 -16   1    3.50    2.60
   5  16   2   15.40    2.40
  -5  16  -2   21.20    2.60
   5  16   2   14.70    2.30
   5 -16  -2   16.00    2.80
  -5  16   2   18.10    2.30
   5 -16   2   18.70    3.20
   5 -16   2   19.70    2.40
   5  16  -2   15.90    2.40
  -5  16   2   23.40    1.80
   5  16  -2   14.10    2.70
   5 -16  -3    7.20    2.50
   5  16   3   10.50    2.20
   5  16   3    8.80    2.10
  -5  16  -3    9.60    2.30
   5 -16   3    5.70    2.10
  -5  16   3    8.70    1.90
   5  16  -3    5.10    2.30
   5 -16   3    6.50    2.80
   5  16   4    4.80    1.90
  -5  16  -4    0.80    2.20
   5  16   4    0.50    1.70
   5 -16  -4    1.10    2.20
  -5  16   4    6.40    1.90
   5  16  -4    5.00    2.60
   5 -16   4    2.40    2.10
   5 -16   4    4.00    2.70
   5  16   5    9.10    2.00
   5  16   5    8.40    2.50
  -5  16  -5   12.00    2.70
   5 -16  -5   11.50    2.60
   5 -16   5    8.30    2.90
   5 -16   5    8.60    2.70
   5  16  -5    5.60    2.60
  -5  16   5    8.00    2.10
   5  16   6   16.40    2.40
   5  16   6   22.10    3.20
  -5  16  -6   14.70    3.30
   5 -16  -6   16.80    2.90
   5  16  -6   19.50    3.40
   5 -16   6   25.30    3.50
  -5  16   6   17.10    2.70
   5 -16   6   17.30    3.30
   5  16   7   10.40    2.70
  -5  16  -7    4.90    2.80
  -5  16   7    7.60    2.40
   5 -16   7    6.70    3.10
   5 -16   7    3.40    2.70
   5  16  -7    4.20    3.00
  -5  16  -8    0.20    2.90
   5  16   8    0.40    2.50
  -5  16   8    0.00    2.30
   5 -16   8    1.90    3.10
   5 -16   8    3.60    3.00
   5  16  -8    0.90    3.00
   5  16   9    4.90    3.00
  -5  16  -9   -1.40    3.20
  -5  16   9    0.30    2.50
   5  16  -9    1.10    3.40
   5 -16   9    1.60    3.30
   5  17   0    0.90    1.70
   5 -17   0    0.20    2.60
  -5  17   0   -0.80    1.60
   5  17   0    0.40    1.80
  -5  17   0    2.80    1.50
  -5  17  -1    7.30    1.90
   5  17   1   12.70    2.30
   5 -17  -1   10.20    2.80
   5  17   1   11.10    2.20
   5  17  -1    8.90    2.30
   5  17  -1   11.60    2.30
  -5  17   1    9.90    1.60
  -5  17   1   13.60    2.20
   5 -17   1   10.70    3.10
   5  17   2   14.40    2.50
   5 -17  -2   15.50    3.00
  -5  17  -2   12.00    2.40
   5  17   2   11.10    2.30
   5  17  -2   11.90    2.60
  -5  17   2   18.70    1.70
  -5  17   2   14.30    2.30
   5  17  -2   12.00    2.40
   5 -17   2   14.90    2.30
   5 -17   2   13.30    3.30
   5  17   3    7.30    2.20
   5  17   3    8.80    2.10
  -5  17  -3   10.00    2.40
   5 -17  -3    7.10    2.60
   5  17  -3    5.00    2.50
  -5  17   3    7.90    2.00
   5 -17   3    6.70    2.20
   5 -17   3    8.20    3.00
   5 -17  -4    5.00    2.40
   5  17   4    5.50    2.20
   5  17   4    6.80    1.90
  -5  17  -4    6.00    2.50
   5 -17   4    2.30    2.20
   5  17  -4    8.50    2.80
  -5  17   4    5.00    1.90
   5 -17   4    6.70    2.90
   5  17   5    0.30    2.00
  -5  17  -5   -0.50    2.40
   5  17   5   -0.60    1.80
   5 -17  -5   -4.30    2.00
   5  17  -5    1.90    2.40
  -5  17   5   -2.00    1.70
   5 -17   5    4.50    2.80
   5 -17   5   -0.40    2.10
   5 -17  -6    4.40    2.40
   5  17   6    9.60    2.60
  -5  17  -6   10.80    3.10
   5  17  -6    8.80    2.90
  -5  17   6    5.30    2.30
   5 -17   6    6.00    3.10
   5 -17   6    7.00    2.90
  -5  17  -7    3.00    2.90
   5  17   7    2.00    2.40
  -5  17   7    2.40    2.10
   5 -17   7    0.90    3.00
   5 -17   7   -1.10    2.60
   5  17  -7    3.00    3.00
  -5  17  -8   11.40    3.40
   5  17   8    5.80    3.00
   5 -17   8    5.00    3.30
   5  17  -8   12.30    3.50
  -5  17   8    5.30    2.60
   5 -17   8    5.20    3.30
   5  18   0    5.50    2.10
   5 -18   0   11.30    3.20
  -5  18   0    4.90    2.10
  -5  18   0    8.90    1.80
   5  18   0    7.70    2.20
  -5  18  -1    6.90    2.30
   5 -18  -1    5.70    2.80
   5  18   1    5.70    2.10
   5  18   1    0.80    1.90
  -5  18  -1    9.30    2.00
  -5  18   1    5.30    1.90
  -5  18   1    7.60    1.50
   5  18  -1    6.90    2.30
   5  18  -1    4.10    2.10
   5 -18   1   10.00    3.10
  -5  18  -2   15.60    2.50
   5 -18  -2   16.20    3.20
   5  18   2   14.60    2.40
   5  18   2   16.70    2.70
  -5  18   2    9.40    2.10
   5  18  -2    9.40    2.60
   5 -18   2   13.50    3.40
   5  18  -2   11.50    2.40
  -5  18   2   14.80    2.40
   5  18   3   20.60    2.70
  -5  18  -3   18.40    2.80
   5 -18  -3   11.00    2.90
   5  18   3   18.20    2.80
   5 -18   3   19.50    2.80
   5  18  -3   23.30    3.30
  -5  18   3   18.30    2.50
   5 -18   3   19.10    3.60
   5  18  -3   26.90    3.00
   5 -18  -4   -0.20    2.30
   5  18   4    0.70    2.00
  -5  18  -4    3.70    2.30
   5 -18   4    6.10    2.90
   5  18  -4    4.20    2.60
   5 -18   4   -0.80    2.10
  -5  18   4   -2.50    1.60
   5  18   5    7.20    2.10
  -5  18  -5    8.50    2.80
   5  18   5   13.10    2.80
   5 -18  -5    9.10    2.70
   5 -18   5    7.60    2.80
   5 -18   5   11.60    3.30
   5  18  -5    8.30    3.00
  -5  18   5   12.80    2.40
   5  18   6   -2.60    2.00
  -5  18  -6   -0.70    2.60
   5 -18  -6   -0.90    2.30
   5 -18   6    6.80    2.80
   5 -18   6    0.90    2.90
   5  18  -6   -2.30    2.50
  -5  18   6   -2.00    1.90
   5  18   7    5.00    2.60
  -5  18  -7    0.40    2.80
   5 -18   7    2.80    2.90
   5  18  -7    3.50    3.10
   5 -18   7    2.10    3.10
  -5  18   7    1.80    2.20
   5  18   8    1.00    2.60
  -5  18  -8    1.60    3.20
   5 -18   8   -2.70    3.20
   5  18  -8    1.50    3.10
   5 -18   8    0.90    3.30
  -5  18   8    0.50    2.50
   5  19   0   38.90    3.60
  -5  19   0   46.40    3.80
  -5  19   0   44.10    3.20
   5  19   0   35.00    3.60
   5 -19   0   39.10    4.40
  -5  19  -1   38.30    3.20
   5  19   1   34.20    3.40
  -5  19  -1   49.70    3.90
   5  19   1   32.10    3.30
   5 -19  -1   44.90    4.60
   5  19  -1   34.50    3.50
   5  19  -1   37.40    3.50
  -5  19   1   33.60    3.30
   5 -19   1   36.10    4.20
  -5  19   1   43.10    2.90
  -5  19  -2    3.70    2.10
   5 -19  -2    2.70    2.70
   5  19   2    3.60    2.10
   5  19   2    4.00    2.00
   5 -19   2    5.20    3.00
   5  19  -2    0.50    2.20
   5  19  -2    0.60    2.00
  -5  19   2    0.30    1.70
   5  19   3    3.80    2.00
   5  19   3    1.90    2.00
   5 -19  -3    6.20    2.80
  -5  19  -3    5.20    2.40
  -5  19   3    6.80    2.00
   5  19  -3    7.70    2.60
   5  19  -3    5.10    2.20
   5 -19   3    4.30    3.10
  -5  19  -4   15.20    3.00
   5 -19  -4   14.00    3.20
   5  19   4   15.80    2.70
   5 -19   4   19.00    3.90
  -5  19   4   16.80    2.60
   5  19  -4   20.00    3.30
   5 -19   4   14.70    2.90
   5  19   5   11.30    2.90
   5 -19  -5    7.70    2.80
  -5  19  -5   11.10    2.90
   5  19  -5   14.60    3.20
   5 -19   5   10.10    3.50
   5 -19   5    9.80    2.90
  -5  19   5   11.30    2.40
   5 -19  -6    4.40    2.80
  -5  19  -6    4.70    2.80
   5  19   6   -3.20    2.20
   5 -19   6   -3.30    2.30
  -5  19   6    1.10    2.00
   5  19  -6    2.40    2.80
   5 -19   6    6.00    3.30
   5  19   7    1.90    2.50
  -5  19  -7    7.20    3.30
   5 -19   7    0.90    3.10
   5  19  -7    4.60    3.10
  -5  19   7    3.50    2.40
   5 -19   7    2.70    2.90
   5  19   8    5.80    2.90
  -5  19  -8    5.20    3.30
   5  19  -8   11.70    3.70
   5 -19   8   -0.70    3.50
  -5  19   8   10.10    2.80
   5 -19   8    3.60    3.20
   5  20   0   14.40    2.60
  -5  20   0   11.80    2.00
   5 -20   0    7.80    3.20
   5  20   0   15.10    2.70
  -5  20   0   12.30    2.50
   5 -20  -1    1.20    2.90
   5  20   1    2.00    2.00
  -5  20  -1    3.40    1.70
   5  20   1   -3.30    1.80
  -5  20  -1    0.60    2.00
  -5  20   1    2.30    1.60
   5  20  -1   -1.10    2.00
   5  20  -1    2.30    2.10
  -5  20   1   -1.70    1.80
   5 -20  -2   23.60    3.70
   5  20   2   28.70    3.20
  -5  20  -2   23.70    3.00
   5  20   2   28.30    3.20
   5 -20   2   28.70    4.20
   5  20  -2   37.00    3.50
  -5  20   2   25.00    2.90
   5  20  -2   22.70    3.40
   5 -20  -3    3.20    2.80
   5  20   3    5.30    2.40
   5  20   3    4.60    2.10
  -5  20  -3    8.40    2.40
  -5  20   3    6.80    2.20
   5  20  -3    6.00    2.60
   5 -20   3    4.20    3.20
   5  20  -3    0.10    2.10
   5 -20  -4    7.00    2.80
   5  20   4    2.10    2.30
  -5  20  -4    2.70    2.50
   5  20  -4    5.40    2.80
  -5  20   4    2.20    1.90
   5 -20   4    0.20    3.00
   5  20  -4    2.60    2.30
  -5  20  -5   -0.70    2.40
   5 -20  -5    1.40    2.70
   5  20   5    2.80    2.30
   5  20  -5   -0.30    2.60
  -5  20   5    0.20    2.00
   5 -20   5    4.60    3.20
  -5  20  -6    6.30    2.90
   5 -20  -6    6.50    3.00
   5  20   6    3.80    2.50
  -5  20   6    3.90    2.30
   5 -20   6    7.30    3.00
   5  20  -6    3.40    3.10
   5 -20   6   -1.80    3.10
  -5  20  -7   -4.90    2.80
   5  20   7    5.20    2.70
   5 -20   7    1.40    3.40
   5  20  -7    0.40    3.00
   5 -20   7    0.90    2.80
  -5  20   7    4.50    2.50
   5  21   0    6.30    2.40
   5 -21   0    8.90    3.40
   5  21   0    9.30    2.50
  -5  21   0    5.90    2.40
  -5  21   0    5.90    1.90
  -5  21  -1    3.90    2.30
  -5  21  -1    9.00    2.20
   5  21   1    7.20    2.30
   5  21   1   10.80    2.40
   5 -21  -1    5.60    3.10
   5  21  -1   12.70    2.70
   5  21  -1    8.60    2.40
  -5  21   1   13.50    2.50
   5 -21   1    6.20    3.20
   5  21   2   11.30    2.60
   5 -21  -2   12.80    3.50
  -5  21  -2   13.80    2.90
  -5  21  -2   11.10    2.50
   5  21   2   11.20    2.50
  -5  21   2   13.80    2.60
   5 -21   2   13.40    3.90
   5  21  -2   12.80    2.90
   5  21  -2   13.50    2.80
   5  21   3    7.70    2.50
   5  21   3    3.70    2.20
  -5  21  -3    8.60    2.50
   5 -21  -3    6.30    3.10
   5  21  -3    2.40    2.60
  -5  21   3    8.30    2.30
   5  21  -3    7.80    2.50
   5 -21   3    3.80    3.30
   5  21   4    6.40    2.50
   5 -21  -4    2.20    2.90
  -5  21  -4    9.30    2.90
   5  21  -4    5.70    2.60
  -5  21   4    7.10    2.40
   5 -21   4   13.10    3.70
   5  21  -4    5.60    3.00
   5 -21  -5    2.10    2.80
   5  21   5    3.70    2.40
  -5  21  -5    3.80    2.90
   5  21  -5    4.00    3.00
   5 -21   5    0.20    3.40
  -5  21   5    9.30    2.50
   5  21   6   11.00    3.10
  -5  21  -6    9.30    3.30
   5 -21  -6    3.60    3.10
  -5  21   6   10.10    2.70
   5 -21   6    3.60    3.50
   5  21  -6    6.30    3.40
   5  21   7    0.00    2.60
  -5  21  -7    2.10    3.00
  -5  21   7    4.50    2.60
   5 -21   7    1.60    3.60
   5  21  -7    6.20    3.40
  -5  22   0    3.80    1.90
   5  22   0    1.90    2.20
  -5  22   0    7.20    2.40
   5  22   0    4.10    2.30
   5 -22   0   -0.80    3.10
   5  22   1    1.40    2.20
   5  22   1    5.20    2.30
  -5  22  -1    9.60    2.20
  -5  22  -1    6.70    2.50
   5 -22  -1    6.40    3.30
  -5  22   1    9.60    2.60
   5  22  -1    9.90    2.60
   5  22  -1   10.80    2.60
   5 -22   1    9.20    3.50
  -5  22  -2    3.20    2.10
   5 -22  -2    4.60    3.20
   5  22   2    5.50    2.20
  -5  22  -2    2.10    2.40
   5  22   2    1.70    2.20
  -5  22   2    6.20    2.20
   5  22  -2    9.70    2.80
   5 -22   2    0.70    3.20
   5  22  -2    6.20    2.50
   5  22   3    6.50    2.40
   5 -22  -3    2.10    2.90
  -5  22  -3    2.40    2.40
   5  22   3    6.40    2.30
   5  22  -3    5.80    2.60
   5 -22   3    5.00    3.50
  -5  22   3   11.70    2.50
   5  22  -3    6.70    2.80
  -5  22  -4    5.00    2.70
   5 -22  -4    5.80    3.20
   5  22   4    8.40    2.60
  -5  22   4    6.80    2.30
   5 -22   4    2.70    3.50
   5  22  -4    8.70    2.90
   5  22  -4    7.30    2.70
   5 -22  -5    7.10    3.20
  -5  22  -5    1.90    2.90
   5  22   5   13.70    3.20
   5 -22   5    6.80    3.90
  -5  22   5   -0.20    2.10
   5  22  -5   -1.50    2.60
   5  22  -5    2.30    2.90
   5  22   6    2.10    2.60
  -5  22  -6    0.10    3.00
   5 -22  -6    1.40    3.10
   5  22  -6    3.50    3.30
  -5  22   6    2.30    2.40
   5 -22   6   -2.70    3.40
   5  23   0    2.50    2.20
  -5  23   0    1.80    2.20
   5  23   0   -0.50    2.20
   5 -23   0   -4.00    3.00
   5 -23  -1    5.20    3.30
  -5  23  -1    3.30    2.40
   5  23   1    3.80    2.30
  -5  23  -1    6.70    2.20
   5  23   1    3.80    2.20
   5  23  -1    7.20    2.50
  -5  23   1    5.30    2.40
   5  23  -1    3.80    2.40
   5 -23   1    4.80    3.60
   5  23   2    7.60    2.60
  -5  23  -2   11.30    2.70
  -5  23  -2    8.70    2.40
   5 -23  -2    5.90    3.30
   5  23   2    6.40    2.40
   5 -23   2    8.50    3.60
   5  23  -2    9.20    2.70
  -5  23   2    6.20    2.30
   5  23  -2   11.80    2.70
   5  23   3    9.50    2.50
   5 -23  -3    1.10    3.10
   5  23   3   14.90    3.10
  -5  23  -3    9.60    2.70
   5  23  -3   12.70    2.90
   5  23  -3    8.80    3.10
  -5  23   3    8.10    2.50
   5 -23   3   14.20    4.10
   5  23   4    3.60    2.40
   5 -23  -4   -2.30    2.80
  -5  23  -4   -0.50    2.40
  -5  23   4    0.80    2.10
   5 -23   4    1.70    3.70
   5  23  -4    0.80    2.60
   5  23  -4   -0.50    2.30
   5 -23  -5    1.10    3.10
   5  23   5    5.20    2.80
  -5  23  -5    1.80    2.80
   5  23  -5    2.30    2.90
   5 -23   5    5.10    3.80
  -5  23   5    3.70    2.50
   5  23  -5    5.80    3.10
   5  24   0    3.80    2.40
   5 -24   0    3.40    3.50
   5  24   0    3.70    2.40
  -5  24   0    2.70    2.30
   5  24   1    3.80    2.50
  -5  24  -1    2.20    2.40
   5  24   1   -0.50    2.10
   5 -24  -1    0.10    3.10
   5  24  -1    0.60    2.40
  -5  24   1    8.10    2.60
   5  24  -1    7.60    2.60
   5 -24   1    0.60    3.40
   5  24   2    6.30    2.60
  -5  24  -2    3.10    2.70
  -5  24  -2    5.90    2.40
   5  24   2    2.40    2.10
   5 -24  -2    3.70    3.40
   5  24  -2    9.00    2.90
   5  24  -2    8.60    2.80
  -5  24   2    6.00    2.30
   5 -24   2    6.10    3.80
   5  24   3    0.20    2.10
  -5  24  -3    0.70    2.30
   5  24   3   -1.20    2.10
  -5  24  -3   -3.40    2.20
   5 -24  -3   -2.80    3.20
  -5  24   3    1.90    2.10
   5  24  -3    5.30    2.70
   5 -24   3    2.00    3.70
   5  24  -3   -2.40    2.60
  -5  24  -4    0.30    2.50
   5 -24  -4    2.00    3.30
   5  24   4    2.20    2.70
   5 -24   4   -0.40    3.70
  -5  24   4    2.00    2.30
   5  24  -4    0.70    2.70
   5  24  -4    1.80    2.70
   5  25   0   -2.10    2.20
   5  25   0    1.80    2.50
  -5  25   0    1.30    2.30
   5 -25   0    2.30    3.70
   5  25   1    3.00    2.50
   5  25   1    6.30    2.60
  -5  25  -1    2.40    2.50
   5 -25  -1    2.40    3.50
   5  25  -1    2.20    2.50
   5 -25   1    3.60    3.70
  -5  25   1    1.50    2.30
   5  25  -1    4.40    2.60
  -5  25  -2    0.50    2.20
   5  25   2    5.60    2.50
  -5  25  -2    3.40    2.80
   5  25   2    3.40    2.60
   5 -25  -2    1.90    3.50
   5 -25   2   -0.10    3.80
   5  25  -2    3.80    2.60
  -5  25   2    6.30    2.60
   5  25  -2    6.00    2.70
  -5  25  -3   -0.50    2.30
   5  25   3   -0.30    2.20
   5  25   3    2.00    2.50
   5 -25  -3   -0.30    3.30
  -5  25  -3   -2.20    2.60
  -5  25   3    1.50    2.30
   5 -25   3   -1.70    3.80
   5  25  -3   -2.10    2.40
   5  25  -3    2.80    2.70
  -5  26   0   -0.50    2.30
   5 -26   0   -0.90    3.50
   5  26   0    3.70    2.40
   5  26   0    1.10    2.50
  -5  26  -1   -2.10    2.40
   5  26   1   -1.50    2.40
   5  26   1    5.10    2.60
   5 -26  -1    2.10    3.80
   5  26  -1    2.20    2.60
   5  26  -1    1.70    2.70
   5 -26   1    1.40    3.90
  -5  26   1   -0.40    2.20
   5  26   2    9.30    2.90
  -5  26  -2    6.50    2.90
   5  26   2    6.70    2.70
   5 -26  -2    6.80    4.00
   5  26  -2   12.90    3.20
  -5  26   2   10.60    2.80
   5  26  -2   12.00    3.00
   5 -26   2   11.70    4.30
   6   0   0   37.90    2.10
  -6   0   0   40.30    2.50
   6   0  -1   96.49    3.70
   6   0   1   97.59    3.90
   6   0   1   98.29    3.60
  -6   0   1   94.79    3.90
  -6   0  -1   99.39    4.20
   6   0  -2   94.79    3.50
  -6   0   2   86.49    3.40
   6   0   2   91.19    3.60
   6   0   2   86.59    3.80
  -6   0  -2   90.69    4.00
   6   0  -3  107.39    4.20
   6   0   3  107.99    4.60
   6   0   3  106.19    4.40
  -6   0  -3  109.99    4.60
   6   0  -3  108.09    4.10
   6   0  -4    4.90    1.20
   6   0   4    2.90    1.50
   6   0   4    3.60    1.40
  -6   0  -4    4.60    1.50
   6   0   5    4.00    1.70
  -6   0  -5    5.60    1.60
   6   0   5    1.90    1.40
   6   0  -5    3.50    1.30
  -6   0  -6    7.10    1.80
   6   0   6    2.40    1.70
   6   0  -6    0.00    1.30
   6   0  -7   50.69    3.40
  -6   0  -7   49.00    3.70
   6   0   7   50.89    3.00
   6   0   7   58.59    3.90
  -6   0  -8    3.90    2.00
   6   0   8    1.30    2.10
   6   0  -8    3.00    1.90
   6   0  -9   -0.80    1.90
  -6   0  -9    1.50    2.10
   6   0   9   -0.80    2.00
   6   0 -10    4.70    2.50
  -6   0 -10    0.60    2.00
   6   0  10    4.00    2.50
  -6   0 -11    4.90    2.50
   6   0 -11    1.40    2.60
   6   0  11    3.80    2.80
   6  -1   0   11.20    1.20
  -6   1   0    9.10    1.40
   6   1   0    9.60    1.30
  -6  -1   0    8.00    1.40
   6   1   0   12.20    0.80
   6   1   1  125.09    4.80
  -6  -1   1  122.89    4.80
   6   1   1  127.89    4.50
   6  -1  -1  135.69    4.50
  -6   1  -1  125.59    5.00
   6  -1   1  127.79    4.80
  -6   1   1  125.59    4.70
   6   1  -1  124.99    4.70
  -6   1  -2  175.18    6.60
   6   1   2  162.18    6.40
   6   1   2  178.78    6.20
   6  -1  -2  179.08    6.00
  -6  -1   2  176.78    6.10
  -6   1   2  177.38    5.90
  -6   1   2  179.58    5.70
   6  -1   2  175.68    6.40
   6   1  -2  180.88    6.20
  -6  -1  -2  180.68    6.60
   6  -1  -3   51.99    2.40
   6   1   3   45.30    2.70
   6  -1  -3   53.79    2.40
   6   1   3   48.10    2.80
  -6   1  -3   53.19    3.10
  -6   1   3   49.99    2.30
  -6  -1  -3   52.39    3.10
   6   1  -3   52.19    2.60
   6  -1   3   50.19    3.00
  -6   1  -4   12.00    1.90
   6   1   4   11.40    1.80
   6  -1  -4   16.30    1.50
   6   1   4   10.40    1.60
   6  -1  -4   14.50    1.20
  -6  -1  -4   11.40    1.70
   6   1  -4   13.50    1.60
   6  -1   4   13.20    1.80
  -6   1   4   12.70    1.30
   6   1   5   11.90    1.90
  -6   1  -5   14.20    2.00
   6  -1  -5   15.20    1.60
   6   1   5   14.00    1.90
   6   1  -5   15.40    1.80
   6  -1   5   12.30    1.80
  -6   1   5   12.40    1.60
  -6  -1  -5   15.10    1.90
   6   1   6   18.70    2.40
   6  -1  -6   21.10    2.00
   6   1   6   19.60    2.40
  -6   1  -6   15.60    2.20
  -6  -1  -6   22.00    2.30
   6   1  -6   16.70    2.10
   6  -1   6   16.70    2.30
   6  -1   6   18.00    1.60
   6   1   7   51.49    3.70
   6   1   7   50.49    3.80
  -6   1  -7   44.60    3.50
   6  -1  -7   42.60    3.20
  -6  -1  -7   43.60    3.50
   6  -1   7   41.90    3.50
   6  -1   7   42.40    2.40
   6   1  -7   45.10    3.30
  -6   1  -8    5.30    2.20
   6  -1  -8    0.50    1.80
   6   1   8    5.40    2.30
   6   1  -8    6.20    2.10
  -6  -1  -8    4.60    2.00
   6  -1   8    2.30    2.10
   6  -1  -9    1.40    2.00
  -6   1  -9    5.30    2.20
   6   1   9    2.00    2.10
  -6  -1  -9    0.20    1.90
   6  -1   9    4.70    2.20
   6   1  -9    0.60    2.10
   6   1  10   -0.60    2.20
  -6   1 -10    1.70    2.20
   6  -1 -10   -1.30    2.10
   6  -1  10    2.20    2.40
   6   1 -10   -0.50    2.20
  -6  -1 -10    4.60    2.30
   6  -1 -11    1.20    2.50
  -6   1 -11    0.10    2.30
   6   1  11    1.70    2.70
   6  -1  11    1.10    2.60
  -6  -1 -11    2.20    2.30
   6   1 -11   -1.50    2.40
   6   2   0  800.52   25.10
   6   2   0  813.52   25.50
   6  -2   0  810.72   25.40
  -6   2   0  745.33   25.60
  -6  -2   0  827.92   25.70
   6  -2  -1   43.70    1.90
  -6   2  -1   44.10    2.70
   6   2   1   45.10    2.50
  -6  -2   1   48.50    2.60
   6   2   1   41.90    2.00
  -6   2   1   45.70    2.30
   6  -2   1   38.60    2.30
   6   2  -1   43.00    1.60
  -6   2   1   41.40    1.60
   6   2  -1   40.10    2.30
   6   2   2   11.70    1.30
  -6   2  -2   10.10    1.60
  -6  -2   2   12.40    1.40
   6   2   2    8.50    1.30
   6  -2  -2   12.70    1.00
   6  -2  -2   15.10    1.40
   6   2  -2   12.30    1.40
   6  -2   2    9.60    1.50
  -6   2   2   11.10    0.80
  -6  -2  -2   10.20    1.60
   6  -2  -3   66.99    2.70
   6   2   3   64.59    3.30
   6  -2  -3   63.49    2.70
   6   2   3   60.89    3.10
  -6   2  -3   65.49    3.60
  -6  -2   3   66.09    2.70
   6   2  -3   66.29    3.20
  -6  -2  -3   64.79    3.40
   6  -2   3   57.29    3.30
  -6   2   3   68.09    2.70
   6  -2  -4   15.00    1.30
   6   2   4   16.30    1.90
   6  -2  -4   16.20    1.20
   6   2   4   11.80    1.70
  -6   2  -4   12.20    1.90
  -6   2   4   12.00    1.40
   6  -2   4   11.60    1.80
   6   2  -4   11.40    1.60
  -6  -2  -4   14.30    1.90
   6   2   5   12.70    2.00
   6  -2  -5   12.90    1.40
  -6   2  -5    7.80    1.80
   6   2   5   13.30    1.80
   6  -2  -5   11.30    1.00
  -6   2   5   10.70    1.50
   6  -2   5    9.10    1.80
  -6  -2  -5    8.70    1.70
   6   2  -5    9.40    1.70
   6  -2  -6   37.70    1.80
  -6   2  -6   44.00    3.30
   6   2   6   43.10    3.20
   6   2   6   40.10    3.30
   6  -2  -6   40.70    2.60
   6   2  -6   39.50    2.90
   6  -2   6   37.90    3.20
  -6   2   6   36.30    2.70
  -6  -2  -6   39.20    3.10
   6  -2   6   38.20    2.40
  -6   2  -7    2.40    2.00
   6   2   7    6.50    2.30
   6   2   7    2.40    1.90
   6  -2  -7    2.80    1.50
   6  -2   7    6.00    2.20
   6   2  -7    0.70    1.80
  -6   2   7    2.10    1.70
  -6  -2  -7   -1.60    1.60
   6  -2   7    3.50    1.20
   6   2   8   15.50    2.70
   6  -2  -8   17.60    2.30
   6   2   8   14.10    2.80
  -6   2  -8   10.90    2.50
  -6  -2  -8   14.20    2.40
   6  -2   8   12.80    2.60
   6   2  -8   18.60    2.70
   6   2   9   31.90    3.50
  -6   2  -9   30.00    3.40
   6  -2  -9   27.90    3.00
   6  -2   9   31.10    3.50
  -6  -2  -9   29.50    3.10
   6   2  -9   36.00    3.50
   6  -2 -10    1.40    2.10
  -6   2 -10    2.90    2.20
   6   2  10    3.00    2.30
  -6  -2 -10    4.60    2.20
   6  -2  10    3.80    2.60
   6   2 -10    2.70    2.40
   6   2  11    2.20    2.70
  -6   2 -11    0.30    2.80
   6   2 -11    1.30    2.70
   6  -2  11    5.40    3.00
  -6  -2 -11   -3.30    2.20
   6   3   0  118.99    4.20
   6   3   0  122.09    4.70
   6  -3   0  127.19    4.40
  -6   3   0  114.69    4.70
   6  -3  -1   69.49    2.80
  -6   3  -1   74.89    3.50
   6   3   1   71.49    2.90
   6   3   1   70.19    3.30
   6  -3   1   71.19    3.10
   6   3  -1   66.09    3.10
  -6   3   1   72.19    2.60
   6   3  -1   71.59    2.60
   6  -3  -2   22.60    1.20
   6   3   2   22.50    1.90
  -6   3  -2   25.50    2.20
   6  -3  -2   22.00    1.80
   6   3   2   21.00    1.70
   6  -3   2   22.70    2.00
   6   3  -2   21.80    1.80
  -6   3   2   22.40    1.30
   6   3   3    1.90    1.20
   6  -3  -3    1.80    0.70
  -6  -3   3    0.90    1.10
   6  -3  -3    3.10    0.90
   6   3   3    5.00    1.40
  -6   3  -3    1.90    1.50
  -6   3   3    2.30    0.90
   6   3  -3    3.00    1.40
   6  -3   3    1.90    1.40
   6   3   4   38.80    2.80
   6   3   4   42.70    2.80
  -6   3  -4   41.50    3.10
   6  -3  -4   38.70    2.00
   6  -3  -4   43.60    1.90
  -6   3   4   40.20    2.30
   6   3  -4   41.70    2.70
   6  -3   4   37.70    2.90
   6   3   5   22.50    2.30
   6   3   5   24.20    2.40
  -6   3  -5   26.60    2.70
   6  -3  -5   24.90    1.30
   6  -3  -5   24.50    1.80
  -6  -3  -5   25.80    2.30
   6  -3   5   25.80    2.00
   6   3  -5   24.80    2.30
  -6   3   5   24.30    2.00
   6  -3   5   26.70    2.60
   6   3   6    6.10    1.80
   6   3   6   13.00    2.20
   6  -3  -6    9.00    1.40
  -6   3  -6    8.90    2.00
   6   3  -6    4.30    1.80
  -6  -3  -6    5.90    1.80
   6  -3   6    9.70    1.50
   6  -3   6    7.40    2.00
  -6   3   6    5.40    1.60
   6   3   7   23.10    3.00
  -6   3  -7   22.20    2.70
   6   3   7   28.80    2.90
   6  -3  -7   28.10    2.30
  -6   3   7   26.20    2.60
  -6  -3  -7   21.60    2.50
   6   3  -7   25.30    2.90
   6  -3   7   23.20    2.80
   6  -3   7   26.00    2.00
   6   3   8    4.00    2.20
   6  -3  -8    0.30    1.50
   6   3   8    3.60    2.30
  -6   3  -8    1.00    2.00
  -6   3   8    3.20    1.90
  -6  -3  -8    2.40    1.90
   6  -3   8    4.50    2.30
   6   3  -8    4.80    2.20
   6   3   9    0.30    2.20
   6  -3  -9   -1.40    1.80
   6   3   9    5.30    2.50
  -6   3  -9    2.00    2.10
  -6  -3  -9    5.20    2.10
   6  -3   9   -1.70    2.20
   6   3  -9   -1.00    2.20
  -6   3 -10    1.10    2.30
   6  -3 -10    0.10    2.10
   6   3  10    1.00    2.30
   6   3 -10    4.70    2.60
   6  -3  10   -2.10    2.30
  -6  -3 -10    3.70    2.10
  -6   3 -11   10.60    3.70
   6   3  11   11.10    3.00
   6   3 -11   10.10    3.10
   6  -3  11   10.40    3.20
  -6  -3 -11    9.70    2.70
   6   4   0  294.67    9.60
   6  -4   0  293.87    9.70
   6   4   0  296.57   10.00
   6   4   1  185.88    6.60
  -6   4  -1  181.68    7.00
   6   4   1  190.18    6.90
   6  -4  -1  194.38    6.40
  -6   4   1  189.88    6.40
   6   4  -1  193.38    6.40
   6   4  -1  194.88    6.90
   6  -4   1  201.28    6.80
   6  -4  -2   85.49    3.00
   6   4   2   80.29    3.50
   6  -4  -2   81.19    3.60
  -6   4  -2   90.99    4.00
   6   4   2   79.79    3.70
  -6   4   2   84.19    3.10
   6  -4   2   85.39    3.70
   6   4  -2   79.89    3.80
   6  -4  -3  126.39    4.40
   6   4   3  119.79    4.80
   6   4   3  118.69    4.90
   6  -4  -3  115.19    4.00
  -6   4  -3  110.59    5.20
   6   4  -3  119.89    5.00
  -6   4   3  123.99    4.40
   6  -4   3  126.79    5.10
   6   4   4   18.00    1.90
   6   4   4   15.90    1.80
   6  -4  -4   17.60    1.30
  -6   4  -4   19.50    2.20
   6   4  -4   17.20    2.00
   6  -4   4   17.50    1.90
   6  -4   4   19.10    1.80
  -6   4   4   21.10    1.70
   6   4   5   67.09    3.70
  -6   4  -5   72.09    4.00
   6  -4  -5   63.59    2.80
   6   4   5   71.49    3.60
   6  -4   5   62.39    3.80
   6  -4   5   62.59    3.30
   6   4  -5   64.89    3.60
  -6   4   5   63.69    3.20
   6  -4  -6    2.00    1.10
   6   4   6    3.10    1.80
  -6   4  -6    1.80    1.80
   6   4   6    2.30    1.60
  -6  -4  -6    3.40    1.70
   6  -4   6    3.30    1.90
   6   4  -6    4.10    1.90
   6  -4   6    1.60    1.30
  -6   4   6    0.40    1.40
   6   4   7   58.39    4.00
   6  -4  -7   52.19    3.20
   6  -4  -7   50.69    3.10
   6   4   7   58.69    4.20
  -6   4  -7   54.79    4.10
   6  -4   7   49.99    4.00
  -6  -4  -7   63.69    3.80
   6   4  -7   45.70    3.80
  -6   4   7   59.89    3.70
   6  -4   7   57.59    3.10
   6   4   8   13.10    2.80
   6   4   8    7.10    2.20
  -6   4  -8    7.40    2.40
   6  -4  -8    8.70    1.90
   6  -4   8   11.40    2.60
   6   4  -8    9.30    2.40
  -6  -4  -8    8.60    2.20
  -6   4   8   12.30    2.40
   6   4   9    3.70    2.20
   6   4   9    4.90    2.60
  -6   4  -9    3.90    2.30
   6  -4  -9    4.80    1.90
  -6  -4  -9    2.60    2.00
  -6   4   9    4.50    2.20
   6  -4   9    3.30    2.50
   6   4  -9    0.70    2.30
   6   4  10    1.10    2.70
   6   4  10   -2.20    2.10
  -6   4 -10    3.60    2.90
   6  -4  10   -4.20    2.30
   6   4 -10   -1.00    2.20
  -6  -4 -10    2.10    2.00
   6   4  11    0.00    2.50
  -6   4 -11    4.10    3.20
   6  -4  11    6.50    2.90
  -6  -4 -11    4.70    2.40
   6   4 -11    2.10    2.70
   6   5   0   17.30    1.80
   6  -5   0   18.10    1.40
   6   5   0   16.20    1.30
   6   5   1   47.30    2.40
   6   5   1   43.40    2.80
   6  -5  -1   48.80    2.10
  -6   5   1   46.70    2.20
  -6   5   1   51.59    1.90
   6  -5   1   52.79    2.60
   6   5  -1   44.80    2.20
   6   5  -1   45.40    2.80
  -6   5  -2  175.28    6.80
   6   5   2  181.58    6.50
   6  -5  -2  179.18    5.90
   6  -5   2  175.38    6.60
   6   5  -2  181.38    6.70
  -6   5   2  179.68    6.10
   6   5   3   33.70    2.40
   6   5   3   34.80    2.50
  -6   5  -3   38.90    2.90
   6   5  -3   32.90    2.60
   6  -5   3   31.90    2.40
  -6   5   3   34.90    2.00
  -6   5  -4   34.90    2.90
   6   5   4   33.40    2.60
   6   5   4   35.60    2.60
   6  -5  -4   32.10    1.60
   6  -5   4   33.30    2.60
   6  -5   4   31.40    2.60
   6   5  -4   32.00    2.60
  -6   5   4   34.00    2.30
  -6   5  -5    9.50    2.00
   6  -5  -5    9.70    1.20
   6   5   5   13.70    2.00
   6   5   5    9.40    1.70
  -6   5   5   13.10    1.60
   6  -5   5   11.50    1.70
   6  -5   5    7.40    1.80
   6   5  -5    9.60    1.90
   6   5   6   66.19    3.90
   6   5   6   65.69    4.00
   6  -5  -6   61.59    3.00
   6  -5  -6   58.89    3.00
  -6   5  -6   55.59    4.10
   6  -5   6   67.39    4.10
   6   5  -6   58.09    4.00
   6  -5   6   64.19    3.40
  -6   5   6   55.09    3.30
   6   5   7   50.79    4.00
   6   5   7   44.30    3.50
  -6   5  -7   55.69    4.10
   6  -5  -7   38.50    2.80
   6  -5  -7   46.50    3.60
   6  -5   7   56.09    4.10
   6   5  -7   53.99    4.10
  -6   5   7   42.80    3.30
  -6  -5  -7   43.20    3.40
   6  -5   7   48.20    3.10
   6   5   8    5.60    2.60
   6  -5  -8    1.80    1.50
   6   5   8    3.30    2.00
   6   5  -8   -0.70    2.30
   6  -5   8    2.90    2.30
  -6   5   8   -0.80    1.80
  -6  -5  -8    0.90    1.80
   6   5   9    2.60    2.10
   6  -5  -9   -0.70    1.60
   6   5   9    1.60    2.60
  -6  -5  -9    1.90    1.90
  -6   5   9   -1.60    2.00
   6  -5   9    3.40    2.50
   6   5  -9    0.80    2.20
   6   5  10    1.00    2.20
  -6   5 -10    2.60    2.90
   6   5  10    1.00    2.90
  -6  -5 -10   -1.00    2.00
   6  -5  10    1.70    2.70
   6   5 -10    2.60    2.50
  -6   5 -11   -1.70    2.80
   6   5  11   -1.60    2.50
  -6  -5 -11   -1.10    2.10
   6  -5  11   -3.20    2.60
   6   5 -11    0.70    2.80
   6   6   0    1.70    0.90
   6  -6   0    4.40    1.00
   6   6   0    5.20    1.40
   6   6   1  293.27    9.70
   6  -6  -1  286.17    9.40
   6   6   1  283.47   10.00
   6  -6   1  284.67    9.80
   6   6  -1  293.77    9.60
   6   6  -1  283.17   10.00
  -6   6   1  288.07    9.60
  -6   6   1  288.07    9.20
   6  -6  -2   69.69    2.50
   6   6   2   75.29    3.60
   6   6   2   65.99    3.20
   6  -6   2   64.79    3.70
   6   6  -2   71.49    3.50
   6  -6   2   74.59    3.50
  -6   6   2   76.99    3.00
   6   6   3   12.30    1.70
   6   6   3   13.60    1.70
   6   6  -3   14.70    1.90
   6  -6   3   11.80    1.80
   6  -6   3   11.30    1.80
  -6   6   3   13.80    1.40
   6   6   4    6.00    1.50
   6  -6  -4    4.90    0.70
   6   6   4    4.60    1.40
  -6   6   4    5.50    1.20
   6  -6   4    6.30    1.60
   6  -6   4    5.30    1.60
   6   6  -4    7.90    1.80
   6  -6  -5    3.30    0.90
   6   6   5    0.60    1.60
   6  -6  -5   -0.70    1.10
   6   6   5    0.50    1.40
  -6   6  -5    5.40    2.00
   6  -6   5    2.20    1.40
   6   6  -5    0.30    1.60
  -6   6   5    1.20    1.30
   6  -6   5    1.40    1.70
   6  -6  -6    2.20    1.20
   6   6   6    2.80    1.90
   6   6   6    0.20    1.50
   6  -6  -6    1.10    1.10
   6   6  -6    1.10    1.90
   6  -6   6    1.90    1.90
   6  -6   6    1.00    1.60
  -6   6   6    1.40    1.50
   6   6   7   -1.80    2.00
   6  -6  -7    0.50    1.30
   6   6   7    2.40    1.70
   6  -6   7   -0.70    1.90
   6  -6   7   -1.90    1.40
   6   6  -7    0.50    2.10
  -6   6   7    1.10    1.70
   6   6   8   14.30    2.50
   6  -6  -8    8.30    1.80
   6   6   8    8.50    2.70
   6   6  -8    8.20    2.70
  -6   6   8   13.40    2.40
  -6  -6  -8    6.90    2.20
   6  -6   8    7.30    2.50
  -6   6  -9    3.60    2.80
   6   6   9    2.50    2.40
   6   6   9    4.60    2.10
   6   6  -9    2.40    2.60
  -6  -6  -9    5.60    2.10
   6  -6   9   -0.80    2.40
  -6   6   9    3.70    2.20
   6   6  10    3.10    2.40
   6   6  10    0.40    2.90
  -6   6 -10    3.90    3.00
  -6  -6 -10    0.00    2.00
   6  -6  10    2.00    2.70
  -6   6  10   -5.40    2.00
   6   6 -10   -4.50    2.40
   6   6  11    0.10    2.40
   6   6  11    2.10    3.30
  -6   6 -11    3.20    3.20
   6  -6  11    1.20    2.80
   6   6 -11   -1.90    2.70
  -6  -6 -11   -1.00    2.20
   6   7   0  297.97   10.00
   6  -7   0  298.97    9.90
   6   7   0  284.67   10.30
  -6   7   0  302.37    9.80
   6  -7   0  298.17   10.50
   6   7   1  109.79    4.60
   6   7   1  107.39    4.30
   6  -7  -1  113.29    4.00
   6   7  -1  110.99    4.30
   6   7  -1  109.79    4.70
   6  -7   1  114.99    4.50
  -6   7   1  110.79    4.20
   6  -7   1  104.29    4.90
  -6   7   1  110.59    3.70
   6   7   2    0.90    1.10
   6   7   2   -0.80    1.30
   6  -7  -2    0.70    0.50
   6  -7   2   -0.30    1.30
  -6   7   2   -0.70    0.80
   6   7  -2    0.20    1.50
   6  -7   2   -3.30    1.30
   6   7   3    5.30    1.40
   6   7   3    4.30    1.30
   6  -7  -3    4.40    1.40
  -6   7   3    5.70    1.10
   6   7  -3    3.40    1.60
   6  -7   3    4.50    1.50
   6  -7   3    5.70    1.60
   6   7   4   33.70    2.60
   6  -7  -4   32.10    2.60
   6   7   4   38.30    2.80
  -6   7   4   40.60    2.40
   6   7  -4   33.60    2.80
   6  -7   4   33.40    2.70
   6  -7   4   34.40    2.80
   6  -7  -5   38.60    2.70
   6   7   5   42.80    2.90
   6  -7  -5   38.10    1.90
   6   7   5   37.00    3.10
   6   7  -5   49.99    3.60
   6  -7   5   42.90    3.10
  -6   7   5   34.30    2.60
   6  -7   5   30.30    3.00
   6  -7  -6   19.20    1.60
   6   7   6   18.20    2.30
   6   7   6   22.30    2.60
   6  -7  -6   15.90    1.80
  -6   7   6   15.90    2.10
   6   7  -6   19.00    2.70
   6  -7   6   17.50    2.60
   6  -7   6   20.20    2.30
   6   7   7    4.90    1.90
   6  -7  -7    1.70    1.30
   6   7   7    4.70    2.00
   6   7  -7    3.30    2.30
   6  -7   7    0.80    2.10
  -6   7   7    1.00    1.70
   6  -7   7    3.20    1.70
   6   7   8    6.00    2.20
   6   7   8   11.60    2.70
  -6   7  -8    6.50    2.70
  -6   7   8   10.10    2.20
   6   7  -8    4.90    2.60
  -6  -7  -8   10.80    2.30
   6  -7   8    9.50    2.60
   6   7   9    0.10    2.00
  -6   7  -9    3.40    2.70
   6   7   9   -3.60    2.30
   6  -7   9    2.40    2.70
  -6   7   9    2.80    2.30
  -6  -7  -9    1.10    2.00
   6   7  -9   -1.10    2.40
   6   7  10    1.80    2.90
  -6   7 -10    1.40    2.80
   6   7  10   -1.40    2.30
   6   7 -10   -0.40    2.70
  -6   7  10    0.10    2.20
  -6  -7 -10   -1.00    2.00
   6  -7  10    2.40    2.80
  -6   7 -11    2.90    3.30
   6   7  11    4.70    3.20
  -6  -7 -11    1.90    2.30
   6  -7  11   -0.30    2.90
  -6   7  11   -1.60    2.50
   6   7 -11    5.00    3.00
   6  -8   0   35.50    2.10
   6  -8   0   43.10    3.10
   6   8   0   39.90    2.40
   6   8   0   32.90    2.60
  -6   8   0   35.00    2.00
   6   8   1   65.19    3.20
   6  -8  -1   64.49    2.60
   6  -8  -1   63.79    3.70
   6   8   1   59.99    3.50
  -6   8  -1   63.79    3.10
   6   8  -1   64.99    3.10
   6  -8   1   64.49    3.80
  -6   8   1   65.09    2.40
  -6   8   1   65.99    3.00
   6  -8   1   65.89    3.10
   6   8  -1   66.09    3.60
   6   8   2   43.20    2.90
  -6   8  -2   41.00    2.80
   6  -8  -2   43.30    3.00
   6   8   2   42.70    2.60
  -6   8   2   39.40    2.30
   6   8  -2   45.80    3.10
   6  -8   2   41.30    3.20
   6  -8   2   41.00    2.70
   6   8   3    4.30    1.50
   6  -8  -3    5.70    1.60
   6   8   3    6.50    1.60
   6   8  -3    3.70    1.70
   6  -8   3    5.60    1.50
  -6   8   3    6.80    1.30
   6  -8   3    5.20    1.80
   6  -8  -4   10.80    1.70
   6   8   4   10.80    1.70
   6   8   4    5.60    1.60
   6  -8   4    8.20    1.90
  -6   8   4    5.00    1.30
   6   8  -4    6.20    2.00
   6  -8   4   10.30    1.90
   6  -8  -5   73.59    2.80
   6   8   5   77.29    4.20
   6   8   5   71.09    3.90
   6  -8  -5   75.59    3.80
  -6   8  -5   80.09    4.60
   6  -8   5   78.89    4.40
   6  -8   5   73.89    4.20
   6   8  -5   73.79    4.40
  -6   8   5   73.89    3.80
   6  -8  -6   15.80    1.90
   6   8   6   15.30    2.60
   6  -8  -6   17.10    1.50
  -6   8  -6   18.50    3.00
   6   8   6   16.10    2.20
   6  -8   6   13.40    2.10
   6   8  -6   17.70    2.80
  -6   8   6   18.20    2.30
   6  -8   6   12.60    2.50
  -6   8  -7    4.70    2.60
   6   8   7    6.00    2.30
   6   8   7    9.60    2.10
   6  -8  -7    6.70    1.90
   6  -8   7    4.90    2.00
   6  -8   7   12.70    2.70
  -6   8   7   11.10    2.20
   6   8  -7    9.50    2.50
   6   8   8    4.10    2.40
  -6   8  -8    1.70    2.60
   6   8   8   -1.00    1.90
  -6   8   8    2.50    2.00
   6  -8   8   -0.40    2.40
   6   8  -8   -0.60    2.20
  -6   8  -9   -1.40    2.80
   6   8   9    2.30    2.60
   6   8   9   -1.50    2.00
   6   8  -9   -1.50    2.50
  -6   8   9   -1.70    2.00
   6  -8   9   -2.90    2.30
  -6  -8  -9    1.10    2.00
   6   8  10    3.30    2.40
   6   8  10    2.60    2.90
  -6   8 -10    2.20    3.10
  -6   8  10    3.70    2.50
   6   8 -10    2.00    2.80
   6  -8  10    4.40    3.00
  -6  -8 -10    3.10    2.20
  -6   9   0    0.80    0.90
   6  -9   0    1.10    1.60
   6  -9   0    0.00    0.90
   6   9   0   -0.10    1.40
   6   9   0    0.30    1.10
   6  -9  -1   56.69    2.40
   6   9   1   55.59    3.30
  -6   9  -1   53.29    2.90
   6  -9  -1   59.29    3.60
   6   9   1   55.59    2.90
   6  -9   1   56.99    3.60
   6   9  -1   50.29    2.80
   6   9  -1   55.99    3.40
   6  -9   1   56.09    2.90
  -6   9   1   55.89    2.80
  -6   9   1   57.09    2.20
   6   9   2   12.30    1.60
   6  -9  -2   19.00    2.20
   6   9   2   15.30    2.00
  -6   9  -2   21.40    2.10
  -6   9   2   16.10    1.60
   6  -9   2   17.60    1.90
   6   9  -2   16.40    2.20
   6  -9   2   15.50    2.10
   6   9   3  194.88    7.30
   6  -9  -3  183.68    7.40
   6   9   3  193.18    7.20
  -6   9  -3  189.78    7.30
  -6   9   3  192.38    6.90
   6  -9   3  180.28    7.60
   6   9  -3  197.78    7.60
   6  -9   3  189.48    7.30
   6   9   4    0.20    1.40
  -6   9  -4    2.60    1.70
   6   9   4    3.30    1.50
   6  -9  -4    0.70    1.40
   6   9  -4    3.40    1.80
  -6   9   4   -0.50    1.10
   6  -9   4    1.20    1.60
   6  -9   4    1.40    1.70
   6  -9  -5   27.70    2.50
   6   9   5   26.70    2.50
  -6   9  -5   24.70    2.90
   6   9   5   23.90    2.70
   6   9  -5   25.40    2.90
  -6   9   5   23.10    2.30
   6  -9   5   18.20    2.50
   6  -9   5   24.60    2.60
   6   9   6    3.00    1.90
   6   9   6    3.00    1.70
  -6   9  -6    3.50    2.30
   6  -9  -6    4.50    1.20
   6  -9  -6    4.60    1.60
  -6   9   6    7.20    1.90
   6  -9   6    2.50    2.20
   6   9  -6    4.80    2.40
   6  -9   6    2.50    1.90
   6   9   7    7.10    2.30
  -6   9  -7    6.10    2.80
   6   9   7   10.70    2.20
   6  -9   7    5.00    2.40
   6   9  -7    9.80    2.70
  -6   9   7    6.10    2.00
   6  -9   7   11.10    2.30
   6   9   8    2.30    2.40
   6   9   8    5.80    2.20
  -6   9  -8    1.90    2.70
   6   9  -8   -2.00    2.20
   6  -9   8    2.30    2.60
  -6   9   8    0.50    2.00
   6   9   9    0.90    2.50
   6   9   9    6.20    2.30
  -6   9  -9   -0.10    2.80
   6  -9   9    3.60    2.90
  -6  -9  -9    3.70    2.00
   6   9  -9    6.60    2.90
  -6   9   9    3.20    2.30
  -6   9 -10   -2.70    3.10
   6   9  10    2.10    2.40
   6   9  10   -1.80    2.80
  -6  -9 -10   -0.50    2.10
   6  -9  10    0.60    2.90
   6   9 -10   -3.70    2.70
  -6   9  10    0.30    2.40
  -6  10   0   29.00    2.00
   6  10   0   29.70    2.20
   6  10   0   30.60    2.60
   6 -10   0   26.50    2.00
   6 -10   0   21.10    2.30
   6  10   1   21.20    2.00
  -6  10  -1   23.90    2.10
   6 -10  -1   29.10    2.60
   6  10   1   22.20    2.20
   6 -10  -1   25.40    1.60
   6  10  -1   25.60    2.10
  -6  10   1   26.20    2.10
   6 -10   1   27.80    2.70
   6  10  -1   20.10    2.20
   6 -10   1   27.90    2.10
  -6  10   1   21.80    1.50
   6  10   2    1.50    1.30
   6  10   2   -1.60    1.30
  -6  10  -2    1.10    1.40
   6 -10  -2   -0.10    1.50
   6 -10   2   -0.60    1.20
   6 -10   2   -2.50    1.60
   6  10  -2   -2.50    1.50
  -6  10   2    0.00    1.00
   6  10   3   17.40    2.10
   6 -10  -3   22.00    2.40
  -6  10  -3   14.00    2.10
   6  10   3   16.10    2.10
   6  10  -3   17.80    2.40
   6 -10   3   15.80    2.20
   6 -10   3   14.20    2.30
  -6  10   3   19.30    1.90
   6  10   4    6.20    1.60
   6  10   4    8.80    1.80
   6 -10  -4    6.10    1.70
  -6  10  -4    4.10    2.00
   6 -10   4    3.60    1.80
   6  10  -4    6.30    2.10
   6 -10   4    5.90    2.00
  -6  10   4    6.80    1.50
   6 -10  -5   47.30    3.30
   6  10   5   44.50    3.20
   6  10   5   47.90    3.40
  -6  10  -5   50.99    4.00
  -6  10   5   52.49    3.30
   6  10  -5   50.69    4.00
   6 -10   5   41.60    3.50
   6 -10   5   49.00    3.80
   6 -10  -6   63.69    3.70
  -6  10  -6   62.89    4.70
   6  10   6   57.89    4.30
   6  10   6   63.79    4.00
  -6  10   6   70.89    4.00
   6 -10   6   70.79    4.40
   6 -10   6   62.99    4.60
   6  10  -6   63.39    4.70
   6  10   7   15.30    2.90
  -6  10  -7   15.60    3.20
   6  10   7   16.50    2.40
   6 -10   7   17.10    2.60
   6  10  -7   13.80    2.90
  -6  10   7   15.80    2.40
   6  10   8    1.10    1.90
  -6  10  -8    3.80    2.70
   6  10   8   -3.10    2.30
   6  10  -8    3.30    2.60
   6 -10   8    1.30    2.40
  -6  10   8    3.00    2.10
   6 -10   8   -0.60    2.10
   6  10   9   10.80    2.60
   6  10   9    6.60    2.90
  -6  10  -9    6.80    3.00
   6  10  -9   11.60    3.30
   6 -10   9    7.70    3.10
  -6  10   9   10.10    2.60
   6  10  10   -3.00    2.70
  -6  10 -10    0.50    3.20
   6  10 -10    1.40    2.90
  -6 -10 -10   -0.80    2.20
  -6  10  10    0.60    2.40
   6 -10  10    2.30    3.10
   6 -11   0    6.90    2.00
  -6  11   0    3.20    1.10
   6  11   0    3.20    1.30
   6 -11   0    5.10    1.10
   6  11   0    6.80    1.70
   6  11   1   56.19    3.40
   6 -11  -1   61.39    2.60
   6  11   1   56.89    3.30
   6 -11  -1   56.79    3.80
  -6  11  -1   60.59    3.00
   6 -11   1   56.89    3.90
   6 -11   1   57.99    3.10
   6  11  -1   56.59    3.10
   6  11  -1   56.19    3.60
  -6  11   1   57.49    3.10
  -6  11   1   58.19    2.50
   6  11   2   51.19    3.10
   6 -11  -2   54.19    3.60
   6  11   2   44.20    3.10
  -6  11  -2   49.10    3.10
   6 -11   2   48.10    3.10
   6  11  -2   49.90    3.50
   6 -11   2   54.79    3.90
  -6  11   2   47.50    2.80
   6  11   3   25.50    2.50
  -6  11  -3   31.00    2.80
   6  11   3   27.50    2.60
   6 -11  -3   28.60    2.80
   6 -11   3   30.80    3.00
   6 -11   3   25.30    2.60
   6  11  -3   24.80    2.80
  -6  11   3   25.20    2.20
   6  11   4   22.40    2.30
   6 -11  -4   20.50    2.30
  -6  11  -4   19.40    2.50
   6  11   4   18.50    2.30
   6 -11   4   14.60    2.40
  -6  11   4   17.70    2.00
   6  11  -4   16.50    2.50
   6 -11   4   19.90    2.60
   6  11   5    8.40    2.10
   6  11   5    6.30    1.80
   6 -11  -5    8.20    1.90
  -6  11  -5   13.30    2.60
   6  11  -5   10.20    2.60
  -6  11   5   12.50    2.00
   6 -11   5   10.50    2.50
   6 -11   5    9.10    2.30
   6 -11  -6    4.60    1.80
  -6  11  -6    5.20    2.60
   6  11   6    9.30    2.40
   6  11   6    7.00    1.90
   6 -11   6    6.60    2.30
   6  11  -6    5.00    2.50
   6 -11   6    2.70    2.30
  -6  11   6    6.90    2.00
   6  11   7   -0.40    1.90
   6  11   7    1.10    1.80
  -6  11  -7   -0.20    2.60
   6  11  -7    1.50    2.50
   6 -11   7    3.10    2.20
   6 -11   7   -0.40    2.40
  -6  11   7    2.90    1.80
   6  11   8   11.20    2.40
   6  11   8    8.50    2.70
  -6  11  -8   10.90    3.20
  -6  11   8    7.80    2.40
   6 -11   8    8.30    2.60
   6 -11   8    9.20    2.80
   6  11  -8   14.10    3.20
   6  11   9   15.70    2.70
  -6  11  -9   12.80    3.60
   6  11   9   16.40    3.20
  -6  11   9   24.00    3.30
   6 -11   9   12.20    3.30
   6  11  -9   14.70    3.50
   6  11  10    2.00    3.00
  -6  11 -10    2.20    3.20
   6 -11  10   -2.70    2.80
  -6  11  10    2.10    2.50
   6  11 -10    5.00    3.10
  -6 -11 -10    4.30    2.40
   6  12   0   75.19    4.10
  -6  12   0   79.99    3.40
   6  12   0   70.09    3.70
   6 -12   0   76.19    3.50
   6 -12   0   80.69    4.60
   6 -12  -1    8.60    1.10
   6  12   1    6.30    1.80
  -6  12  -1    8.10    1.50
   6  12   1    5.50    1.50
   6 -12  -1    5.50    2.00
   6  12  -1    6.00    1.60
  -6  12   1    3.60    1.30
   6 -12   1    8.30    1.50
   6  12  -1    9.70    2.10
   6 -12   1    9.60    2.20
  -6  12   1    7.70    1.10
   6  12   2   20.70    2.30
   6  12   2   21.50    2.40
   6 -12  -2   18.10    2.40
  -6  12  -2   17.70    2.20
   6  12  -2   16.50    2.30
   6  12  -2   20.00    2.10
  -6  12   2   17.30    1.90
  -6  12   2   17.50    1.10
   6 -12   2   15.20    2.30
   6 -12   2   16.70    2.10
  -6  12  -3   13.50    2.10
   6 -12  -3   12.30    2.10
   6  12   3   14.30    2.20
   6  12   3   12.60    2.10
   6  12  -3   11.50    2.20
  -6  12   3   13.20    1.80
   6 -12   3   15.40    2.50
   6 -12   3   12.50    2.20
  -6  12  -4   25.80    2.90
   6  12   4   26.20    2.90
   6 -12  -4   23.80    2.70
   6  12   4   23.10    2.30
   6 -12   4   20.60    2.60
  -6  12   4   22.60    2.30
   6 -12   4   23.20    2.80
   6  12  -4   22.40    3.00
   6  12   5   58.29    4.10
  -6  12  -5   60.19    4.40
   6 -12  -5   59.79    3.90
   6  12   5   62.09    3.70
  -6  12   5   60.49    3.80
   6 -12   5   70.19    4.70
   6 -12   5   66.19    4.50
   6  12  -5   51.39    4.30
  -6  12  -6   -3.00    2.20
   6  12   6    1.80    1.70
   6  12   6   -1.20    1.70
   6 -12  -6    2.60    1.70
   6 -12   6   -0.10    2.20
   6 -12   6    0.20    2.20
   6  12  -6    0.70    2.50
  -6  12   6    0.30    1.60
   6  12   7    6.80    2.50
  -6  12  -7    6.00    2.80
   6  12   7    8.80    2.10
   6 -12   7    9.80    2.60
   6 -12   7    7.10    2.80
  -6  12   7   10.60    2.30
   6  12  -7    7.70    2.80
  -6  12  -8    1.70    2.80
   6  12   8    2.00    2.50
   6  12   8    4.40    2.20
   6  12  -8    8.80    3.00
  -6  12   8   -1.30    2.10
   6 -12   8    9.10    2.70
   6 -12   8    3.10    2.70
   6  12   9    2.50    2.60
  -6  12  -9    6.70    3.30
   6  12  -9   -0.30    2.80
   6 -12   9    4.80    3.10
  -6  12   9    2.00    2.40
   6  12  10   -3.10    2.80
  -6  12 -10   -2.80    3.10
   6 -12  10    5.00    3.30
   6  12 -10   -1.40    3.00
  -6  12  10    4.60    2.70
   6  13   0   16.30    2.20
   6  13   0   19.10    2.10
  -6  13   0   19.10    1.80
  -6  13   0   15.30    1.90
   6 -13   0   21.10    2.80
   6 -13   0   17.80    1.70
  -6  13  -1   29.80    2.30
   6  13   1   23.30    2.60
   6  13   1   30.00    2.50
   6 -13  -1   25.70    2.90
  -6  13   1   30.50    2.50
  -6  13   1   26.60    1.80
   6  13  -1   26.00    2.80
   6  13  -1   23.30    2.30
   6 -13   1   29.40    2.40
   6 -13   1   22.20    2.80
  -6  13  -2   22.70    2.40
   6 -13  -2   22.20    2.80
   6  13   2   20.80    2.40
   6  13   2   28.10    2.60
  -6  13   2   21.20    2.20
   6 -13   2   24.20    2.30
   6  13  -2   22.20    2.40
   6 -13   2   20.00    2.80
   6  13  -2   24.50    2.80
  -6  13   2   20.90    1.40
   6  13   3   34.90    3.00
   6  13   3   35.80    3.10
   6 -13  -3   34.20    3.20
  -6  13  -3   30.10    3.00
  -6  13   3   34.90    2.70
   6 -13   3   37.90    3.60
   6  13  -3   29.50    3.10
   6 -13   3   33.60    3.00
  -6  13  -4    6.50    2.20
   6  13   4    9.00    1.90
   6  13   4    9.70    2.20
   6 -13  -4    7.70    2.20
   6 -13   4    7.20    2.40
   6  13  -4    5.20    2.30
  -6  13   4    3.30    1.50
   6 -13   4    5.00    2.10
   6 -13  -5    2.30    1.90
   6  13   5    7.00    2.00
   6  13   5    4.40    2.10
  -6  13  -5    4.70    2.30
   6 -13   5    9.50    2.40
   6 -13   5    6.80    2.60
  -6  13   5    7.80    1.80
   6  13  -5    6.30    2.50
   6  13   6    4.50    1.90
  -6  13  -6    7.00    2.60
   6  13   6    4.00    2.20
   6 -13  -6    3.60    2.00
   6 -13   6    5.90    2.60
  -6  13   6    8.00    2.00
   6  13  -6    4.30    2.60
   6 -13   6    3.60    2.60
  -6  13  -7   -0.30    2.50
   6  13   7    0.20    2.20
   6  13   7    2.90    1.80
  -6  13   7    1.20    2.00
   6 -13   7    1.50    2.40
   6  13  -7    4.80    2.80
   6 -13   7    3.10    2.60
  -6  13  -8   -2.30    2.60
   6  13   8    4.70    2.70
   6  13   8    0.30    2.10
   6  13  -8    1.90    2.70
  -6  13   8    0.90    2.20
   6 -13   8    4.70    2.70
   6 -13   8   -0.30    2.70
  -6  13  -9   13.40    3.70
   6  13   9    5.60    2.90
   6 -13   9    8.90    3.40
  -6  13   9   13.20    2.90
   6  13  -9   16.20    3.80
   6  13  10    0.80    3.10
  -6  13 -10    6.10    3.60
   6  13 -10    2.50    3.20
  -6  13  10    3.30    2.70
   6 -13  10    5.40    3.50
   6 -14   0    0.60    1.10
  -6  14   0    1.80    1.40
   6  14   0   -1.00    1.60
   6  14   0   -0.60    1.40
  -6  14   0    1.20    1.20
   6 -14   0   -1.30    2.00
  -6  14  -1   70.29    3.70
   6 -14  -1   75.09    4.80
   6  14   1   76.89    4.10
   6  14   1   72.69    4.20
  -6  14   1   69.69    3.80
   6 -14   1   70.09    3.80
   6 -14   1   80.49    5.00
  -6  14   1   72.39    3.10
   6  14  -1   72.99    4.40
   6  14  -1   72.59    4.00
   6 -14  -2   43.20    3.70
   6  14   2   44.90    3.40
  -6  14  -2   50.19    3.40
   6  14   2   51.79    3.50
   6  14  -2   47.10    3.30
   6 -14   2   44.90    3.30
  -6  14   2   51.49    3.20
  -6  14   2   48.70    2.20
   6  14  -2   46.00    3.80
   6 -14   2   43.00    3.80
   6 -14  -3   -0.40    2.00
   6  14   3    2.50    1.70
  -6  14  -3    4.70    2.00
   6  14   3    2.10    1.70
   6  14  -3    2.60    2.30
   6 -14   3    0.90    2.00
  -6  14   3    3.40    1.50
   6 -14   3    1.80    1.80
   6  14   4   11.80    2.10
   6 -14  -4    5.80    2.20
   6  14   4    9.80    2.10
  -6  14  -4    0.70    2.20
  -6  14   4    6.70    1.80
   6  14  -4    6.00    2.50
   6 -14   4   10.90    2.60
   6 -14   4    0.90    2.00
   6  14   5    2.70    1.80
   6  14   5    1.00    2.00
  -6  14  -5    2.90    2.30
   6 -14  -5    2.80    1.90
  -6  14   5    0.20    1.60
   6 -14   5   -3.50    2.20
   6  14  -5   -0.10    2.30
   6 -14   5    1.10    2.10
  -6  14  -6    2.00    2.50
   6  14   6    0.10    1.70
   6  14   6    3.70    2.00
   6 -14  -6    2.70    2.00
   6  14  -6    5.30    2.70
   6 -14   6   -2.60    2.20
  -6  14   6    4.90    1.90
   6 -14   6    3.70    2.40
   6  14   7    4.60    2.40
   6  14   7    8.50    2.20
  -6  14  -7    1.60    2.70
  -6  14   7    6.90    2.30
   6 -14   7    9.20    2.80
   6  14  -7    4.00    2.90
   6 -14   7   -2.10    2.50
   6  14   8   16.40    3.20
  -6  14  -8    9.40    3.30
   6  14  -8    8.10    3.20
  -6  14   8    9.00    2.60
   6 -14   8    2.60    2.80
   6 -14   8    7.20    3.10
  -6  14  -9    0.10    2.90
   6  14   9   -0.80    2.60
   6  14  -9    0.50    3.00
   6 -14   9   -2.10    2.90
  -6  14   9    1.10    2.50
   6 -15   0   -2.20    2.20
  -6  15   0   -1.20    1.40
  -6  15   0    0.40    1.20
   6  15   0    0.00    1.60
   6  15   0   -0.80    1.60
  -6  15  -1   34.00    2.70
   6  15   1   27.40    2.70
   6  15   1   29.90    2.90
   6 -15  -1   34.50    3.60
  -6  15   1   29.40    2.00
   6 -15   1   24.70    3.10
   6  15  -1   29.00    2.80
  -6  15   1   29.00    2.70
   6  15  -1   23.30    2.90
   6 -15   1   27.10    2.50
   6  15   2   52.79    3.70
   6  15   2   60.99    3.90
   6 -15  -2   40.90    3.80
  -6  15  -2   56.49    3.60
   6  15  -2   57.89    4.30
  -6  15   2   54.09    2.40
   6  15  -2   50.79    3.50
   6 -15   2   48.80    4.30
   6 -15   2   51.49    3.60
  -6  15   2   47.00    3.30
   6 -15  -3   20.50    2.90
   6  15   3   23.60    2.70
   6  15   3   20.00    2.70
  -6  15  -3   23.30    2.70
   6 -15   3   26.70    3.40
   6 -15   3   19.00    2.60
  -6  15   3   22.00    2.50
   6  15  -3   18.70    3.00
   6  15   4    5.00    2.10
   6  15   4    8.00    2.00
   6 -15  -4    7.20    2.20
  -6  15  -4   11.70    2.50
   6 -15   4    7.70    2.40
   6 -15   4    4.80    2.60
   6  15  -4    3.70    2.20
  -6  15   4    4.60    1.70
   6  15   5   19.20    2.80
   6 -15  -5   17.30    2.80
   6  15   5   19.50    2.50
  -6  15  -5   12.80    2.80
  -6  15   5   14.20    2.30
   6  15  -5   14.50    3.10
   6 -15   5   15.80    2.80
   6 -15   5   11.50    3.10
  -6  15  -6    6.30    2.60
   6  15   6   -2.20    1.80
   6 -15  -6    4.30    2.20
   6  15   6    1.80    2.20
   6 -15   6    0.80    2.50
  -6  15   6    2.90    1.90
   6 -15   6   -0.10    2.40
   6  15  -6    4.00    2.50
   6  15   7    5.90    2.10
  -6  15  -7    9.20    3.10
   6  15   7    1.50    2.40
   6 -15   7    8.30    3.00
   6 -15   7    2.60    2.70
  -6  15   7    4.50    2.30
   6  15  -7    5.70    3.00
  -6  15  -8    5.00    3.10
   6  15   8   11.20    3.10
  -6  15   8    4.90    2.50
   6 -15   8    2.20    3.00
   6 -15   8   10.40    3.40
   6  15  -8    4.30    3.00
   6  15   9    1.90    2.80
  -6  15  -9   -3.00    3.10
  -6  15   9    4.20    2.70
   6  15  -9    0.20    3.00
   6 -15   9    3.90    3.20
  -6  16   0   53.29    3.10
   6  16   0   55.49    3.90
   6 -16   0   54.29    4.50
  -6  16   0   49.80    3.60
   6  16   0   51.49    3.70
   6  16   1   17.60    2.50
   6 -16  -1   13.10    2.90
   6  16   1   20.70    2.80
  -6  16  -1   20.70    2.40
   6  16  -1   14.50    2.30
   6 -16   1   16.90    2.20
   6 -16   1   15.10    3.00
   6  16  -1   12.00    2.50
  -6  16   1   12.70    2.20
  -6  16   1   15.90    1.70
  -6  16  -2    0.90    1.80
   6  16   2    3.30    1.90
   6 -16  -2   -1.30    2.00
   6  16   2   -0.70    1.70
  -6  16   2    1.70    1.00
   6 -16   2    1.70    2.40
   6 -16   2    0.40    1.70
  -6  16   2    1.90    1.60
   6  16  -2    1.30    2.10
   6  16  -2    0.60    1.80
   6  16   3   16.90    2.50
  -6  16  -3   16.10    2.60
   6  16   3   11.30    2.40
   6 -16  -3   15.00    2.80
  -6  16   3   15.30    2.20
   6  16  -3   10.30    2.30
   6 -16   3   15.10    3.20
   6 -16   3   11.90    2.40
   6  16  -3    9.80    2.70
   6 -16  -4   78.09    5.10
   6  16   4   78.49    4.40
  -6  16  -4   65.09    4.60
   6  16   4   72.89    4.50
   6  16  -4   62.89    5.00
   6 -16   4   72.39    5.80
   6 -16   4   76.09    4.80
  -6  16   4   67.19    4.10
   6 -16  -5   -0.10    2.10
   6  16   5    0.30    1.80
   6  16   5   -2.10    1.90
  -6  16  -5   -1.40    2.20
   6 -16   5   -1.00    2.50
   6  16  -5   -1.30    2.40
  -6  16   5   -0.60    1.60
   6 -16   5    2.20    2.30
  -6  16  -6    2.70    2.60
   6  16   6    0.80    1.80
   6  16   6    4.70    2.30
   6 -16  -6    0.20    2.10
  -6  16   6   -1.60    1.80
   6 -16   6    0.10    2.40
   6 -16   6   -2.10    2.50
   6  16  -6    1.70    2.70
  -6  16  -7    1.30    2.80
   6  16   7    6.00    2.60
  -6  16   7    5.70    2.20
   6 -16   7    0.10    2.60
   6 -16   7    3.50    2.90
   6  16  -7    1.30    2.70
  -6  16  -8    1.30    3.00
   6  16   8    3.50    2.70
   6 -16   8    0.10    2.80
  -6  16   8    4.20    2.40
   6 -16   8   -0.60    3.00
   6  16  -8   -1.30    3.00
  -6  16  -9   -0.40    3.20
   6  16   9    7.40    3.10
   6 -16   9    6.80    3.50
  -6  16   9    4.30    2.70
   6  16  -9    5.50    3.50
  -6  17   0  186.48    7.20
  -6  17   0  188.48    7.80
   6  17   0  179.78    7.90
   6 -17   0  206.98    8.90
   6  17   0  191.88    7.90
   6 -17  -1   32.50    3.60
   6  17   1   33.40    3.30
  -6  17  -1   33.60    2.90
   6  17   1   28.00    3.10
   6  17  -1   36.40    3.20
  -6  17   1   35.30    2.40
   6 -17   1   36.70    3.90
   6  17  -1   34.40    3.50
  -6  17   1   44.50    3.40
   6  17   2   23.40    2.90
   6  17   2   23.90    2.80
  -6  17  -2   24.40    2.80
   6 -17  -2   22.20    3.40
  -6  17   2   16.60    2.40
   6 -17   2   22.50    3.40
   6 -17   2   20.00    2.50
   6  17  -2   25.80    2.90
   6  17  -2   25.90    3.30
   6 -17  -3   11.20    2.70
   6  17   3   13.90    2.60
  -6  17  -3   14.40    2.70
   6  17   3   15.00    2.50
   6 -17   3   13.20    3.20
   6  17  -3   13.10    2.90
   6 -17   3   12.70    2.50
  -6  17   3   15.90    2.30
   6  17  -3   13.80    2.50
   6 -17  -4   16.50    3.00
  -6  17  -4   17.00    2.90
   6  17   4   19.50    2.90
   6  17   4   14.90    2.40
   6 -17   4   14.20    2.70
   6 -17   4   26.50    3.80
  -6  17   4   13.90    2.40
   6  17  -4   22.00    3.40
   6 -17  -5    0.00    2.20
   6  17   5    3.30    2.30
   6  17   5    3.10    2.00
  -6  17  -5   -2.40    2.30
  -6  17   5    3.20    1.90
   6 -17   5    3.40    2.40
   6 -17   5   -1.50    2.70
   6  17  -5    4.00    2.80
   6  17   6    3.30    2.40
   6  17   6    3.60    2.00
  -6  17  -6    5.70    2.80
   6 -17  -6    3.60    2.30
   6 -17   6   -0.20    2.70
   6  17  -6    6.40    3.00
   6 -17   6    7.10    2.80
  -6  17   6    5.60    2.20
  -6  17  -7    2.20    2.80
   6  17   7    0.70    2.40
  -6  17   7    2.40    2.20
   6  17  -7    5.00    3.10
   6 -17   7    4.80    3.10
   6 -17   7    4.60    3.00
   6  17   8    5.60    2.90
  -6  17  -8    3.60    3.00
   6 -17   8    5.60    3.20
   6 -17   8   -1.40    3.10
   6  17  -8    8.30    3.40
  -6  17   8    8.80    2.70
  -6  18   0   72.29    4.40
   6  18   0   74.09    4.50
  -6  18   0   73.09    3.80
   6  18   0   68.49    4.60
   6 -18   0   69.79    5.60
   6  18   1   38.90    3.50
  -6  18  -1   45.30    3.40
   6  18   1   46.20    3.80
  -6  18  -1   49.80    3.90
   6 -18  -1   38.70    4.20
   6  18  -1   45.00    3.90
  -6  18   1   45.70    2.80
   6  18  -1   46.40    3.70
  -6  18   1   44.50    3.50
   6 -18   1   49.20    4.60
   6  18   2    1.80    1.90
   6  18   2    2.20    1.90
   6 -18  -2    0.30    2.50
  -6  18  -2   -2.00    1.90
   6  18  -2   -2.50    2.10
   6 -18   2    1.10    1.90
  -6  18   2    0.00    1.60
   6 -18   2   -0.70    2.60
   6  18  -2    1.00    2.00
  -6  18  -3    0.90    2.00
   6 -18  -3   -4.40    2.20
   6  18   3   -0.60    1.80
   6  18   3    0.40    2.00
   6  18  -3    0.80    2.20
   6  18  -3    2.50    2.00
  -6  18   3    2.60    1.70
   6 -18   3    4.60    2.10
   6 -18   3    4.90    2.80
  -6  18  -4    5.90    2.60
   6 -18  -4   10.90    2.80
   6  18   4   10.40    2.60
   6  18  -4    9.10    2.80
   6 -18   4    4.10    2.40
   6 -18   4    6.70    3.20
  -6  18   4    9.00    2.10
   6  18   5   10.60    2.30
   6  18   5   13.20    2.70
   6 -18  -5    3.90    2.60
  -6  18  -5    2.80    2.60
   6 -18   5   11.30    2.90
  -6  18   5    7.90    2.20
   6  18  -5   13.90    3.20
   6 -18   5   10.50    3.20
   6 -18  -6    0.20    2.40
   6  18   6    0.90    2.20
  -6  18  -6    2.30    2.70
   6 -18   6    1.00    2.60
   6 -18   6    1.40    2.90
   6  18  -6    1.60    2.90
  -6  18   6    1.70    2.00
  -6  18  -7    9.40    3.30
   6  18   7    7.20    2.80
   6  18  -7   12.70    3.50
   6 -18   7    8.40    3.30
   6 -18   7   10.90    3.60
  -6  18   7    9.40    2.70
  -6  18  -8   -1.60    2.90
   6  18   8    2.30    2.80
   6  18  -8    2.80    3.30
   6 -18   8   -1.70    3.30
  -6  18   8    4.60    2.60
   6 -18   8    4.60    3.40
   6  19   0   -0.20    1.90
   6  19   0   -1.20    1.90
  -6  19   0    2.10    1.50
  -6  19   0    0.10    1.90
   6 -19   0   -1.10    2.60
   6  19   1   -0.60    1.90
   6  19   1   -3.10    1.80
  -6  19  -1    0.20    1.80
  -6  19  -1   -0.20    1.70
   6 -19  -1   -0.50    2.70
   6  19  -1    2.60    1.90
   6 -19   1    1.40    2.90
   6  19  -1    0.40    2.00
  -6  19   1   -3.00    1.50
   6  19   2   10.90    2.40
   6 -19  -2   10.90    3.20
   6  19   2   15.40    2.70
  -6  19  -2   15.60    2.50
   6  19  -2   15.60    2.70
  -6  19   2   14.60    2.40
   6  19  -2   15.60    3.00
   6 -19   2   15.50    3.70
   6  19   3   -1.20    1.80
  -6  19  -3   -1.40    2.10
   6  19   3    1.60    2.00
   6 -19  -3    0.20    2.50
   6 -19   3    1.30    1.90
   6  19  -3   -1.30    2.00
  -6  19   3    2.40    1.70
   6  19  -3   -2.40    2.20
   6 -19   3    0.20    3.00
  -6  19  -4    5.70    2.50
   6 -19  -4    1.50    2.60
   6  19   4    2.80    2.30
   6  19  -4    1.50    2.30
   6  19  -4    4.50    2.80
   6 -19   4    0.50    3.00
   6 -19   4   -0.10    2.20
  -6  19   4    1.10    1.90
   6  19   5   10.90    2.70
   6  19   5    9.90    2.40
  -6  19  -5   11.50    3.00
   6 -19  -5   10.40    3.00
   6  19  -5    5.80    3.00
   6 -19   5   12.80    3.00
  -6  19   5    8.10    2.40
   6 -19   5    6.20    3.20
   6 -19  -6    5.00    2.80
   6  19   6    6.50    2.70
[truncated: 532,681 more chars]
