# Supplementary material for: Crystal structure of Staudtienic acid, a diterpenoid from Staudtia kamerunensis Warb. (Myristicaceae)
Source: Acta Crystallogr E Crystallogr Commun. 2024 Jul 19;80(Pt 8):878–81. doi: 10.1107/S2056989024005000 (PMC11299748; doi:10.1107/S2056989024005000)
Supplement: Supplementary file 2 [file e-80-00878-Isup2.hkl]

data_I                                                                          
_shelx_title ' be05a_a.res in P2(1)2(1)2'                                       
_shelx_refln_list_code          4                                               
_shelx_F_calc_maximum      387.68                                               
_exptl_crystal_F_000      1296.00                                               
_reflns_d_resolution_high  0.7491                                               
                                                                                
loop_                                                                           
 _space_group_symop_operation_xyz                                               
 'x, y, z'                                                                      
 '-x, -y, z'                                                                    
 '-x+1/2, y+1/2, -z'                                                            
 'x+1/2, -y+1/2, -z'                                                            
                                                                                
_cell_length_a    18.3964                                                       
_cell_length_b    20.2481                                                       
_cell_length_c     8.9338                                                       
_cell_angle_alpha  90.000                                                       
_cell_angle_beta   90.000                                                       
_cell_angle_gamma  90.000                                                       
                                                                                
_shelx_F_squared_multiplier     1.000                                           
                                                                                
loop_                                                                           
 _refln_index_h                                                                 
 _refln_index_k                                                                 
 _refln_index_l                                                                 
 _refln_F_squared_calc                                                          
 _refln_F_squared_meas                                                          
 _refln_F_squared_sigma                                                         
 _refln_observed_status                                                         
   4   0   0     150298.05     156773.64      6991.64 o                         
   6   0   0        542.98        664.48        27.45 o                         
   8   0   0       1657.31       1926.92        99.00 o                         
  10   0   0       1449.12       1435.77        48.60 o                         
  12   0   0       3254.89       3146.95        88.01 o                         
  14   0   0       1190.84       1172.15        49.82 o                         
  16   0   0       3619.08       3738.59       107.90 o                         
  18   0   0        103.07         91.56        27.89 o                         
  20   0   0          1.69        -24.56        24.56 o                         
  22   0   0        199.27        245.79        49.50 o                         
  24   0   0        198.61        189.47        49.50 o                         
   2   1   0        126.80         74.59         7.76 o                         
   3   1   0        858.26        964.05        16.83 o                         
   4   1   0       1842.13       2026.54        32.20 o                         
   5   1   0       7709.21       8528.08       122.12 o                         
   6   1   0        229.68        185.86        12.95 o                         
   7   1   0       3175.69       2821.30        45.14 o                         
   8   1   0        182.19        270.09        11.09 o                         
   9   1   0        195.42        271.28        33.75 o                         
  10   1   0        270.28        303.09        16.91 o                         
  11   1   0         70.95         70.85        12.83 o                         
  12   1   0        527.87        534.00        23.05 o                         
  13   1   0       2594.82       2647.81        77.80 o                         
  14   1   0        148.36        157.43        22.67 o                         
  15   1   0       1150.40       1238.26        37.94 o                         
  16   1   0         56.97         50.77        17.39 o                         
  17   1   0        345.05        402.41        38.07 o                         
  18   1   0          0.58          4.19        17.70 o                         
  19   1   0        295.19        327.72        25.80 o                         
  20   1   0        185.21        215.20        24.29 o                         
  21   1   0         79.53         86.65        51.21 o                         
  22   1   0          0.84         30.25        25.93 o                         
  23   1   0        135.75        111.71        31.58 o                         
  24   1   0         44.30         -6.46        27.68 o                         
   1   2   0        193.07        185.71         5.50 o                         
   2   2   0       1161.25       1367.17        27.56 o                         
   3   2   0          0.59         -5.74         5.74 o                         
   4   2   0      24914.25      25161.98       394.51 o                         
   5   2   0       7072.11       7209.59       116.26 o                         
   6   2   0      13471.03      13665.92       194.33 o                         
   7   2   0       1130.90       1188.18        23.42 o                         
   8   2   0       3133.69       3286.20        90.22 o                         
   9   2   0         23.10         17.61         7.80 o                         
  10   2   0          5.47          9.50         8.10 o                         
  11   2   0        463.15        408.17        30.19 o                         
  12   2   0         10.32         -0.36        11.66 o                         
  13   2   0          1.64          0.89        12.88 o                         
  14   2   0        936.67        940.33        31.94 o                         
  15   2   0       2092.61       1913.39        48.10 o                         
  16   2   0          1.37          1.51        16.04 o                         
  17   2   0        338.67        380.37        25.48 o                         
  18   2   0         27.04         40.26        18.04 o                         
  19   2   0        278.17        276.58        25.03 o                         
  20   2   0         22.61         57.40        21.78 o                         
  21   2   0        283.52        271.30        33.77 o                         
  22   2   0        312.91        277.54        58.89 o                         
  23   2   0        162.99        229.73        35.00 o                         
  24   2   0          0.01         -3.41        46.09 o                         
   1   3   0        619.55        482.81        10.00 o                         
   2   3   0         32.12         31.05         5.66 o                         
   3   3   0       5022.99       4879.60        91.31 o                         
   4   3   0       2900.84       2648.37        52.52 o                         
   5   3   0      12204.32      11777.59       369.69 o                         
   6   3   0       2118.81       2065.62        38.43 o                         
   7   3   0       9984.26      10476.16       230.54 o                         
   8   3   0        194.56        252.04        20.71 o                         
   9   3   0       2080.36       2059.90        39.89 o                         
  10   3   0       7834.85       8137.02       154.82 o                         
  11   3   0          5.29         -9.08        11.21 o                         
  12   3   0        971.55       1016.24        24.47 o                         
  13   3   0        352.06        321.68        14.77 o                         
  14   3   0        298.54        330.58        21.00 o                         
  15   3   0        195.54        199.08        19.79 o                         
  16   3   0         58.55        102.06        39.42 o                         
  17   3   0        304.37        294.00        23.60 o                         
  18   3   0          7.60          1.55        21.68 o                         
  19   3   0         82.59         90.52        20.22 o                         
  20   3   0         30.68         11.61        20.96 o                         
  21   3   0          7.88         26.81        22.26 o                         
  22   3   0        250.52        241.71        39.26 o                         
  23   3   0        380.04        433.84        42.19 o                         
  24   3   0          3.74         32.89        28.89 o                         
   0   4   0       8939.42       7689.80       256.80 o                         
   1   4   0       1518.89       1536.23        23.61 o                         
   2   4   0       3015.71       3072.70        46.53 o                         
   3   4   0         17.35         -0.44         6.62 o                         
   4   4   0       1400.22       1152.92        27.49 o                         
   5   4   0        493.74        449.81        16.69 o                         
   6   4   0       4609.35       5035.49        96.21 o                         
   7   4   0       2132.91       2190.06        41.44 o                         
   8   4   0       1544.99       1582.53        32.73 o                         
   9   4   0        373.38        375.71        15.38 o                         
  10   4   0       2007.21       2324.90        41.24 o                         
  11   4   0       4223.41       4216.06        67.85 o                         
  12   4   0        138.17        159.30        16.90 o                         
  13   4   0       1642.61       1633.67        53.63 o                         
  14   4   0        602.52        615.35        20.17 o                         
  15   4   0         18.19         26.45        15.63 o                         
  16   4   0        484.83        416.36        26.08 o                         
  17   4   0         26.55         33.90        17.29 o                         
  18   4   0        159.29        146.92        21.13 o                         
  19   4   0        181.38        185.50        35.48 o                         
  20   4   0          8.93         -6.54        22.06 o                         
  21   4   0          9.52         37.05        22.99 o                         
  22   4   0          0.05         -4.76        25.93 o                         
  23   4   0          0.17        -39.22        46.09 o                         
  24   4   0          8.06         58.90        30.34 o                         
   1   5   0       5275.67       4492.81        60.95 o                         
   2   5   0       1522.17       1469.61        28.49 o                         
   3   5   0        316.02        325.59        13.78 o                         
   4   5   0       5405.52       4800.38        79.13 o                         
   5   5   0       2576.32       2588.44        53.45 o                         
   6   5   0        233.96        293.06        14.37 o                         
   7   5   0       1930.45       2050.69        53.30 o                         
   8   5   0        518.23        416.74        26.90 o                         
   9   5   0         52.40         72.12        11.77 o                         
  10   5   0        181.90        203.83        12.89 o                         
  11   5   0        456.78        415.08        16.93 o                         
  12   5   0        567.98        535.31        18.76 o                         
  13   5   0        728.19        705.25        22.16 o                         
  14   5   0       1926.36       1977.11        40.12 o                         
  15   5   0        476.50        566.15        22.01 o                         
  16   5   0          1.36         -6.67        15.54 o                         
  17   5   0        107.52        147.47        35.48 o                         
  18   5   0         65.81         65.25        19.19 o                         
  19   5   0        120.54        123.08        27.31 o                         
  20   5   0         24.76         55.63        22.68 o                         
  21   5   0          0.11          5.41        23.16 o                         
  22   5   0        189.41        219.33        33.73 o                         
  23   5   0          4.21         23.04        27.45 o                         
  24   5   0         29.15         28.06        30.10 o                         
   0   6   0      12079.85      10689.36       268.84 o                         
   1   6   0       1447.66       1519.13        27.73 o                         
   2   6   0         36.44         45.42         9.15 o                         
   3   6   0       4956.39       5303.64        78.59 o                         
   4   6   0        541.55        456.10        29.22 o                         
   5   6   0       3278.53       3301.46        57.12 o                         
   6   6   0         64.83         63.80        16.75 o                         
   7   6   0       1378.48       1545.68        36.91 o                         
   8   6   0        332.16        345.56        18.29 o                         
   9   6   0        230.18        262.20        15.38 o                         
  10   6   0         57.26         54.81        12.02 o                         
  11   6   0       1081.29       1084.72        30.56 o                         
  12   6   0        125.37        145.94        15.28 o                         
  13   6   0         58.72         75.09        13.55 o                         
  14   6   0         19.24         34.67        17.99 o                         
  15   6   0        224.01        263.90        38.98 o                         
  16   6   0        115.94         69.62        19.79 o                         
  17   6   0         45.90          8.13        18.66 o                         
  18   6   0         41.00         40.96        22.53 o                         
  19   6   0          0.58          7.95        28.83 o                         
  20   6   0        132.51        135.09        27.42 o                         
  21   6   0         12.92          5.99        22.39 o                         
  22   6   0          1.09          6.67        26.23 o                         
  23   6   0        211.99        362.22        42.67 o                         
   1   7   0        520.46        368.82        17.91 o                         
   2   7   0       3412.93       3268.42        51.25 o                         
   3   7   0       7488.57       7808.89       113.85 o                         
   4   7   0       2140.27       2067.37        35.11 o                         
   5   7   0        468.68        459.56        15.74 o                         
   6   7   0       4719.73       5064.68        77.02 o                         
   7   7   0       2128.68       2291.25        50.76 o                         
   8   7   0         45.69         22.58        10.30 o                         
   9   7   0       1674.56       1577.16        43.41 o                         
  10   7   0        130.93        126.04        12.99 o                         
  11   7   0          5.49         -2.49         9.84 o                         
  12   7   0          7.16          7.09        18.04 o                         
  13   7   0        265.08        294.55        22.17 o                         
  14   7   0         76.09         67.63        13.33 o                         
  15   7   0         36.40         21.23        13.52 o                         
  16   7   0          5.02         20.20        18.18 o                         
  17   7   0         21.26         61.88        20.26 o                         
  18   7   0          2.41         -2.38        19.93 o                         
  19   7   0        550.83        625.15        39.53 o                         
  20   7   0         26.95         56.45        22.77 o                         
  21   7   0         11.11        -19.10        27.43 o                         
  22   7   0          9.70         -2.39        26.98 o                         
  23   7   0         55.24         19.31        43.53 o                         
   0   8   0       4514.51       4278.57        92.92 o                         
   1   8   0        704.77        668.26        18.80 o                         
   2   8   0       1088.43       1120.68        21.90 o                         
   3   8   0       1290.71       1327.02        26.19 o                         
   4   8   0       4566.23       4722.46        72.27 o                         
   5   8   0       2780.91       2539.96        42.56 o                         
   6   8   0        583.26        630.48        28.23 o                         
   7   8   0       1350.46       1214.51        25.40 o                         
   8   8   0        792.19        770.84        25.90 o                         
   9   8   0          2.23         12.28        10.60 o                         
  10   8   0         10.41         33.00        22.80 o                         
  11   8   0        362.99        393.79        20.53 o                         
  12   8   0        111.73        119.36        14.34 o                         
  13   8   0        179.76        187.03        16.69 o                         
  14   8   0        204.14        201.14        16.92 o                         
  15   8   0        151.20        184.72        16.69 o                         
  16   8   0        188.96        221.99        32.57 o                         
  17   8   0         27.45         43.53        27.56 o                         
  18   8   0        227.22        184.07        26.17 o                         
  19   8   0         59.04         61.49        22.50 o                         
  20   8   0        382.91        405.65        33.08 o                         
  21   8   0         31.69          9.38        22.61 o                         
  22   8   0         13.41        -28.16        28.16 o                         
  23   8   0         12.12          3.60        28.19 o                         
   1   9   0          6.57         13.88         8.43 o                         
   2   9   0       3525.42       3625.95        58.71 o                         
   3   9   0        230.61        249.73        12.20 o                         
   4   9   0        258.17        296.72        16.70 o                         
   5   9   0        779.60        807.19        21.85 o                         
   6   9   0          2.17          6.79         8.33 o                         
   7   9   0        554.93        533.56        17.09 o                         
   8   9   0        184.06        194.04        11.61 o                         
   9   9   0         58.11         61.42        10.00 o                         
  10   9   0         25.09         17.78        11.79 o                         
  11   9   0        228.03        250.82        22.11 o                         
  12   9   0        251.75        250.03        18.61 o                         
  13   9   0         54.71         69.76        24.89 o                         
  14   9   0          3.70         -0.53        13.44 o                         
  15   9   0          8.79         20.44        13.05 o                         
  16   9   0          7.14          6.35        15.21 o                         
  17   9   0         91.86         93.57        21.65 o                         
  18   9   0          1.09        -19.35        19.35 o                         
  19   9   0          1.89          0.45        20.55 o                         
  20   9   0        227.55        156.19        26.59 o                         
  21   9   0         36.26         -4.22        23.34 o                         
  22   9   0          4.14         -9.72        27.45 o                         
  23   9   0         12.70        146.79        52.91 o                         
   0  10   0          0.59         18.87        16.92 o                         
   1  10   0          7.95         11.59         8.82 o                         
   2  10   0         83.04         75.98         9.71 o                         
   3  10   0        960.33        931.08        25.34 o                         
   4  10   0        497.81        501.33        21.22 o                         
   5  10   0       1799.47       1547.60        30.32 o                         
   6  10   0        514.40        473.14        23.86 o                         
   7  10   0         80.79         79.39         9.89 o                         
   8  10   0         71.88         78.44        10.32 o                         
   9  10   0         81.70         88.71        13.82 o                         
  10  10   0        796.54        732.92        28.74 o                         
  11  10   0        146.57        168.46        16.41 o                         
  12  10   0        341.95        363.19        17.75 o                         
  13  10   0          1.63          2.20        12.99 o                         
  14  10   0        572.13        618.91        27.75 o                         
  15  10   0         47.94         36.30        14.61 o                         
  16  10   0        125.08        116.77        14.02 o                         
  17  10   0          2.29         -2.33        19.78 o                         
  18  10   0        106.28         39.25        21.74 o                         
  19  10   0         55.02         49.11        22.00 o                         
  20  10   0         36.78         17.14        22.92 o                         
  21  10   0         17.36         42.47        25.15 o                         
  22  10   0          2.87         -5.12        46.09 o                         
   1  11   0        408.38        354.48        19.47 o                         
   2  11   0         13.07         10.10         8.84 o                         
   3  11   0        552.60        510.94        19.80 o                         
   4  11   0         88.26         71.26        15.57 o                         
   5  11   0          1.60         -9.04         9.12 o                         
   6  11   0         71.17         83.90        12.78 o                         
   7  11   0        857.56        832.52        32.42 o                         
   8  11   0        154.77        150.08        12.13 o                         
   9  11   0       1646.23       1679.50        40.97 o                         
  10  11   0        328.62        351.26        23.01 o                         
  11  11   0        602.37        559.45        20.29 o                         
  12  11   0         70.88         90.73        12.23 o                         
  13  11   0       1529.37       1647.50        38.21 o                         
  14  11   0          0.22         12.41        12.00 o                         
  15  11   0          8.49         14.81        23.65 o                         
  16  11   0         18.83          1.85        12.60 o                         
  17  11   0         42.64         55.28        20.65 o                         
  18  11   0         34.95          7.87        20.70 o                         
  19  11   0         43.81         12.02        22.65 o                         
  20  11   0          7.75          7.64        22.73 o                         
  21  11   0          1.67         -4.04        43.53 o                         
  22  11   0         45.54         20.48        46.09 o                         
   0  12   0         38.06         36.75        13.97 o                         
   1  12   0        526.84        513.30        26.97 o                         
   2  12   0          9.51         -6.97         9.57 o                         
   3  12   0         63.56         74.74        11.58 o                         
   4  12   0        510.07        491.63        16.35 o                         
   5  12   0        417.46        429.96        16.62 o                         
   6  12   0       1360.07       1305.47        28.94 o                         
   7  12   0         61.71         61.19        10.55 o                         
   8  12   0       1974.48       1835.83        43.76 o                         
   9  12   0         15.73          4.87         9.95 o                         
  10  12   0          0.93         15.27        10.42 o                         
  11  12   0         23.94         -9.02        10.35 o                         
  12  12   0        258.40        252.22        15.76 o                         
  13  12   0         10.22         -3.42        11.27 o                         
  14  12   0         15.69          8.39        12.11 o                         
  15  12   0         34.78         28.96        15.88 o                         
  16  12   0         26.36         46.22        16.23 o                         
  17  12   0         92.75        156.57        25.24 o                         
  18  12   0        304.84        311.89        30.58 o                         
  19  12   0        187.09        201.94        58.89 o                         
  20  12   0          0.79         -7.91        33.13 o                         
  21  12   0          0.49          0.75        34.38 o                         
   1  13   0       2029.81       1971.60        35.86 o                         
   2  13   0         15.17         12.26        10.21 o                         
   3  13   0        153.79        146.26        12.96 o                         
   4  13   0         14.52         22.92        10.93 o                         
   5  13   0        643.17        697.06        20.02 o                         
   6  13   0        308.03        308.00        13.97 o                         
   7  13   0        525.90        585.05        33.58 o                         
   8  13   0        251.26        287.43        17.34 o                         
   9  13   0          5.73         -1.33        14.81 o                         
  10  13   0         69.72         39.91        11.42 o                         
  11  13   0        241.69        242.15        17.27 o                         
  12  13   0         70.29         66.77        11.56 o                         
  13  13   0        175.92        120.60        15.25 o                         
  14  13   0        125.10        102.44        15.36 o                         
  15  13   0        205.71        259.23        18.07 o                         
  16  13   0          0.12          0.34        12.81 o                         
  17  13   0        395.59        335.34        30.71 o                         
  18  13   0        116.49        100.19        35.93 o                         
  19  13   0         25.62         36.63        28.82 o                         
  20  13   0         12.25         13.62        29.58 o                         
  21  13   0          9.01        -17.22        28.43 o                         
   0  14   0        545.81        594.52        28.80 o                         
   1  14   0        224.38        223.42        14.12 o                         
   2  14   0         23.48         28.31        14.14 o                         
   3  14   0         41.15         24.88        11.28 o                         
   4  14   0        150.78        163.76        17.74 o                         
   5  14   0          5.23         -4.33        10.87 o                         
   6  14   0          9.19          4.48         9.57 o                         
   7  14   0       1573.80       1528.97        43.22 o                         
   8  14   0         80.70         61.52        10.81 o                         
   9  14   0         31.66         17.71        10.47 o                         
  10  14   0        195.64        183.17        13.43 o                         
  11  14   0          0.00        -10.30        10.30 o                         
  12  14   0        481.01        470.85        30.06 o                         
  13  14   0          9.51        -11.12        12.61 o                         
  14  14   0         40.18         11.90        12.94 o                         
  15  14   0         15.06         -1.94        13.63 o                         
  16  14   0        280.63        234.34        18.73 o                         
  17  14   0          1.20         46.24        62.30 o                         
  18  14   0          1.50        -16.41        29.62 o                         
  19  14   0          3.79         42.43        29.39 o                         
  20  14   0         68.56         47.05        31.63 o                         
   1  15   0         32.55         38.55        11.56 o                         
   2  15   0       2537.75       2495.06        44.21 o                         
   3  15   0          0.03          2.45        11.51 o                         
   4  15   0          1.07         -1.63        11.46 o                         
   5  15   0         81.03         73.02        13.39 o                         
   6  15   0          1.39        -10.62        11.53 o                         
   7  15   0        356.79        352.46        16.35 o                         
   8  15   0        546.27        570.91        19.88 o                         
   9  15   0       1983.35       1899.88        36.55 o                         
  10  15   0          7.89          3.48        10.89 o                         
  11  15   0        305.06        273.28        18.24 o                         
  12  15   0         65.84         92.62        14.71 o                         
  13  15   0        116.84        150.88        16.01 o                         
  14  15   0          3.44         -9.57        13.14 o                         
  15  15   0        437.29        425.19        30.06 o                         
  16  15   0         25.08         14.68        16.83 o                         
  17  15   0         49.69         82.96        34.75 o                         
  18  15   0         24.77         29.02        33.13 o                         
  19  15   0        122.18         76.21        31.86 o                         
  20  15   0        135.52        159.24        46.79 o                         
   0  16   0         60.37         47.35        26.05 o                         
   1  16   0        109.35        118.28        13.97 o                         
   2  16   0         22.21         25.52        12.30 o                         
   3  16   0          4.02         -6.94        12.30 o                         
   4  16   0       1064.79       1021.49        29.04 o                         
   5  16   0        883.38        865.80        27.63 o                         
   6  16   0        884.30        901.31        28.08 o                         
   7  16   0         57.36         52.96        13.57 o                         
   8  16   0          0.55         -8.56        13.87 o                         
   9  16   0          1.55          0.51        11.52 o                         
  10  16   0        717.32        733.58        33.08 o                         
  11  16   0        304.41        316.10        19.64 o                         
  12  16   0          6.30          8.84        14.48 o                         
  13  16   0        335.83        386.99        22.14 o                         
  14  16   0         50.61         31.91        17.17 o                         
  15  16   0        148.66        216.46        22.16 o                         
  16  16   0         58.65         41.92        17.93 o                         
  17  16   0        114.55         53.51        34.00 o                         
  18  16   0         43.70         31.37        34.44 o                         
  19  16   0        240.05        184.35        35.58 o                         
   1  17   0         70.89         64.66        13.91 o                         
   2  17   0       4418.37       4532.75        77.20 o                         
   3  17   0       1043.40       1037.44        30.99 o                         
   4  17   0        171.18        179.82        17.64 o                         
   5  17   0         13.10         13.29        13.34 o                         
   6  17   0       3089.72       3246.85        60.20 o                         
   7  17   0         11.91         22.47        13.65 o                         
   8  17   0        181.14        152.86        16.30 o                         
   9  17   0        239.36        234.21        16.28 o                         
  10  17   0          5.95          5.47        14.20 o                         
  11  17   0         73.74         61.28        14.83 o                         
  12  17   0         95.54         87.56        21.68 o                         
  13  17   0         63.21         88.27        18.69 o                         
  14  17   0         68.18         58.72        18.39 o                         
  15  17   0        156.08        166.22        26.80 o                         
  16  17   0          5.60         24.72        18.26 o                         
  17  17   0          2.20         15.30        33.63 o                         
  18  17   0          3.53         45.04        36.89 o                         
  19  17   0         30.19         31.94        37.66 o                         
   0  18   0        926.39        901.96        63.32 o                         
   1  18   0        882.44        941.17        37.50 o                         
   2  18   0         33.97         38.03        14.54 o                         
   3  18   0        312.08        365.74        21.08 o                         
   4  18   0        609.79        547.88        24.46 o                         
   5  18   0        104.42        131.69        16.75 o                         
   6  18   0       1163.85       1227.03        34.18 o                         
   7  18   0        120.22        103.67        16.22 o                         
   8  18   0          6.06         20.73        13.99 o                         
   9  18   0          9.55         17.66        17.27 o                         
  10  18   0        159.88        186.41        26.32 o                         
  11  18   0          2.30        -10.48        16.77 o                         
  12  18   0        220.07        246.23        23.64 o                         
  13  18   0         75.44         84.13        20.07 o                         
  14  18   0         17.62         39.27        18.29 o                         
  15  18   0          7.96         -5.97        17.67 o                         
  16  18   0        305.26        406.32        28.63 o                         
  17  18   0         97.89        111.00        50.35 o                         
  18  18   0         22.07        -49.50        49.50 o                         
   1  19   0        227.75        221.71        17.70 o                         
   2  19   0       1333.21       1285.36        35.88 o                         
   3  19   0        216.80        214.66        18.59 o                         
   4  19   0        402.75        415.80        22.51 o                         
   5  19   0        740.25        704.71        32.07 o                         
   6  19   0          0.85          1.90        14.31 o                         
   7  19   0        128.28        141.37        16.62 o                         
   8  19   0        306.04        296.08        24.85 o                         
   9  19   0          8.16         40.52        18.85 o                         
  10  19   0        139.34        144.43        20.99 o                         
  11  19   0          0.80         -4.34        16.92 o                         
  12  19   0        505.98        470.36        29.69 o                         
  13  19   0        621.04        785.79        46.29 o                         
  14  19   0         50.74         63.09        28.58 o                         
  15  19   0          0.90        -18.02        18.02 o                         
  16  19   0         38.50         32.65        21.56 o                         
  17  19   0        459.70        538.26        55.88 o                         
   0  20   0         66.35         39.83        22.12 o                         
   1  20   0        275.99        256.07        25.45 o                         
   2  20   0          7.04         11.58        15.91 o                         
   3  20   0          1.63         18.21        15.27 o                         
   4  20   0          3.99         24.81        15.26 o                         
   5  20   0        167.64        217.72        19.17 o                         
   6  20   0         11.40          7.49        17.14 o                         
   7  20   0        264.52        287.01        24.75 o                         
   8  20   0          0.13        -16.08        17.69 o                         
   9  20   0          4.33         17.65        18.20 o                         
  10  20   0         43.83         24.48        19.39 o                         
  11  20   0        502.86        506.04        35.95 o                         
  12  20   0          2.35          4.33        19.19 o                         
  13  20   0         27.83         12.68        19.34 o                         
  14  20   0          1.07          0.97        19.46 o                         
  15  20   0         91.73        114.15        25.38 o                         
  16  20   0         34.60          6.20        24.76 o                         
   1  21   0        245.57        308.23        21.21 o                         
   2  21   0         39.19         48.25        17.11 o                         
   3  21   0          2.25         16.16        18.68 o                         
   4  21   0        165.23        175.45        22.08 o                         
   5  21   0        101.68        122.24        18.29 o                         
   6  21   0          2.56         17.30        17.65 o                         
   7  21   0         41.36         42.28        19.79 o                         
   8  21   0        134.65        142.09        22.99 o                         
   9  21   0          0.28         -6.70        18.50 o                         
  10  21   0          0.02          1.76        19.17 o                         
  11  21   0        120.23         96.75        21.68 o                         
  12  21   0         70.14         38.13        20.32 o                         
  13  21   0         85.47         71.58        22.18 o                         
  14  21   0        101.78        153.39        24.82 o                         
  15  21   0         13.68         20.78        20.71 o                         
   0  22   0         32.99         18.93        38.18 o                         
   1  22   0          5.38         -1.20        15.46 o                         
   2  22   0         12.53         23.62        15.86 o                         
   3  22   0         14.21         45.37        16.89 o                         
   4  22   0          0.72         -8.68        17.77 o                         
   5  22   0         47.76         58.52        18.04 o                         
   6  22   0         49.35         29.06        19.66 o                         
   7  22   0          0.03        -14.10        18.65 o                         
   8  22   0         35.60         46.51        25.99 o                         
   9  22   0          1.71          7.87        19.62 o                         
  10  22   0          3.49          6.21        19.74 o                         
  11  22   0         76.17         69.77        25.87 o                         
  12  22   0          7.13         29.01        20.77 o                         
  13  22   0         21.34          2.53        19.72 o                         
  14  22   0        117.60        167.12        24.99 o                         
   1  23   0         26.50         10.17        22.03 o                         
   2  23   0         69.26         81.25        17.82 o                         
   3  23   0        103.10        112.08        24.86 o                         
   4  23   0         27.94         51.83        17.68 o                         
   5  23   0         25.28          3.96        21.68 o                         
   6  23   0          8.10          7.86        19.68 o                         
   7  23   0          3.32         24.11        20.27 o                         
   8  23   0          3.89         18.29        20.57 o                         
   9  23   0         64.47         41.04        21.17 o                         
  10  23   0        280.76        335.08        29.06 o                         
  11  23   0         39.94         38.06        21.51 o                         
  12  23   0          6.65         33.66        21.47 o                         
   0  24   0        133.08        215.58        48.65 o                         
   1  24   0        253.21        292.20        32.74 o                         
   2  24   0         56.10         70.67        18.35 o                         
   3  24   0         22.04         37.62        18.30 o                         
   4  24   0         41.85         56.37        21.98 o                         
   5  24   0         40.31         57.90        21.71 o                         
   6  24   0         18.93          8.65        20.20 o                         
   7  24   0          0.41         -4.46        20.66 o                         
   8  24   0          4.99         24.76        20.78 o                         
   9  24   0          2.22          7.65        21.22 o                         
  10  24   0         24.22         21.24        21.75 o                         
  11  24   0          0.00          1.89        21.26 o                         
   1  25   0          0.17         17.41        21.30 o                         
   2  25   0         25.99         19.61        24.66 o                         
   3  25   0        119.07        126.53        24.29 o                         
   4  25   0         13.58         52.31        22.57 o                         
   5  25   0          4.18         10.42        21.53 o                         
   6  25   0          0.01         -6.67        20.83 o                         
   7  25   0         10.63        -13.81        21.38 o                         
   8  25   0         22.86         23.86        22.11 o                         
   9  25   0          1.58        -11.64        22.01 o                         
   0  26   0          9.18         10.24        40.11 o                         
   1  26   0         12.31         30.53        18.92 o                         
   2  26   0         32.65         23.38        22.33 o                         
   3  26   0          4.46         -2.86        30.80 o                         
   4  26   0         19.68         18.74        21.59 o                         
   5  26   0          7.32         16.74        21.96 o                         
   6  26   0         51.58        102.33        24.92 o                         
   0   0   1         78.28         75.04         7.68 o                         
   1   0   1        308.99        317.82         6.59 o                         
   2   0   1         14.71         48.89         3.28 o                         
   3   0   1         73.16         89.70         5.81 o                         
   4   0   1         63.52         43.05         6.77 o                         
   5   0   1       1036.86       1088.06        20.94 o                         
   6   0   1       1845.14       1660.71        29.34 o                         
   7   0   1        335.86        308.56        14.14 o                         
   8   0   1          0.77         -2.91        13.30 o                         
   9   0   1       1368.03       1483.10        47.06 o                         
  10   0   1         32.80         39.86        11.41 o                         
  11   0   1        177.89        176.47        15.16 o                         
  12   0   1        508.68        588.66        31.47 o                         
  13   0   1         90.63         90.82        14.35 o                         
  14   0   1        436.20        502.26        31.29 o                         
  15   0   1          0.04         16.91        15.06 o                         
  16   0   1        273.72        304.91        22.44 o                         
  17   0   1         45.21         62.07        25.62 o                         
  18   0   1       1310.18       1373.73        44.13 o                         
  19   0   1        397.11        443.23        89.58 o                         
  20   0   1         24.32         14.57        33.58 o                         
  21   0   1        339.77        405.17        45.21 o                         
  22   0   1         30.94         45.82        24.67 o                         
  23   0   1          3.78          8.77        25.76 o                         
  24   0   1         82.43        114.77        32.32 o                         
 -24   1   1         11.62        -19.00        26.98 o                         
 -23   1   1         51.85         65.72        28.97 o                         
 -22   1   1        152.60        123.23        27.60 o                         
 -21   1   1         63.17        100.88        24.99 o                         
 -20   1   1         24.09         65.05        22.79 o                         
 -19   1   1        138.45        154.89        48.18 o                         
 -18   1   1         30.54          6.62        19.77 o                         
 -17   1   1        203.73        225.22        26.83 o                         
 -16   1   1        206.11        209.76        23.16 o                         
 -15   1   1        923.63        919.04        35.96 o                         
 -14   1   1        170.43        211.57        22.91 o                         
 -13   1   1        176.75        181.65        16.75 o                         
 -12   1   1         31.20         13.37        11.81 o                         
 -11   1   1        350.17        317.05        20.70 o                         
 -10   1   1        257.98        265.83        25.38 o                         
  -9   1   1        239.17        326.39        16.00 o                         
  -8   1   1       1495.02       1475.90        37.42 o                         
  -7   1   1       2569.55       2588.58        49.02 o                         
  -6   1   1       2234.22       2152.60        46.64 o                         
  -5   1   1       3217.67       3160.92        47.81 o                         
  -4   1   1       4633.99       4238.95        62.99 o                         
  -3   1   1       8953.01       8870.87       139.74 o                         
  -2   1   1       6318.09       5999.23       109.38 o                         
  -1   1   1       9259.87       9143.33       143.59 o                         
   0   1   1        204.31        214.65         4.40 o                         
   1   1   1       9256.75       9110.17       128.70 o                         
   2   1   1       6318.31       5951.62        95.36 o                         
   3   1   1       8953.00       8811.87       114.51 o                         
   4   1   1       4633.43       4334.79        60.48 o                         
   5   1   1       3217.55       3148.74        48.34 o                         
   6   1   1       2236.60       2182.27        35.94 o                         
   7   1   1       2571.53       2737.48        43.37 o                         
   8   1   1       1493.37       1556.17        30.18 o                         
   9   1   1        239.08        327.27        27.09 o                         
  10   1   1        257.70        266.37        18.60 o                         
  11   1   1        349.49        323.82        18.01 o                         
  12   1   1         31.13          2.47        11.63 o                         
  13   1   1        176.57        240.80        30.30 o                         
  14   1   1        170.63        214.22        18.83 o                         
  15   1   1        925.10       1023.23        34.08 o                         
  16   1   1        205.50        247.24        20.99 o                         
  17   1   1        203.11        187.17        20.48 o                         
  18   1   1         30.56         -6.88        17.26 o                         
  19   1   1        138.02        124.42        23.98 o                         
  20   1   1         24.15         -3.03        26.46 o                         
  21   1   1         63.31         79.75        24.99 o                         
  22   1   1        152.39        141.79        31.31 o                         
  23   1   1         51.92         53.23        28.89 o                         
  24   1   1         11.64          3.67        28.19 o                         
 -24   2   1          9.48         58.21        33.28 o                         
 -23   2   1         67.09         82.49        29.55 o                         
 -22   2   1         93.87          4.38        32.76 o                         
 -21   2   1          6.51          6.80        21.96 o                         
 -20   2   1         41.57         66.04        22.97 o                         
 -19   2   1         54.69         40.63        22.52 o                         
 -18   2   1         87.97         74.71        21.96 o                         
 -17   2   1         14.86         28.23        17.71 o                         
 -16   2   1        268.12        284.43        21.89 o                         
 -15   2   1        829.29        873.03        31.83 o                         
 -14   2   1       1410.67       1416.29        38.51 o                         
 -13   2   1        117.13        126.49        15.36 o                         
 -12   2   1       1604.08       1636.07        39.24 o                         
 -11   2   1        557.12        528.28        27.35 o                         
 -10   2   1        908.37       1050.81        28.83 o                         
  -9   2   1       1938.47       1891.62        42.38 o                         
  -8   2   1       4031.76       3942.47        80.04 o                         
  -7   2   1        398.09        424.65        10.14 o                         
  -6   2   1        692.56        716.85        18.09 o                         
  -5   2   1       1100.82        933.63        17.34 o                         
  -4   2   1       3938.77       3910.27        63.09 o                         
  -3   2   1       9335.87       9512.00       148.91 o                         
  -2   2   1      38997.90      38450.55       699.25 o                         
  -1   2   1       6762.43       6477.90       103.69 o                         
   0   2   1       1116.67       1107.99        18.10 o                         
   1   2   1       6761.45       6486.73       103.05 o                         
   2   2   1      38996.34      39177.95      2225.63 o                         
   3   2   1       9333.39       9314.39       161.54 o                         
   4   2   1       3936.38       3793.29        74.17 o                         
   5   2   1       1100.56        923.89        20.82 o                         
   6   2   1        693.17        757.07        17.31 o                         
   7   2   1        396.99        392.94        13.19 o                         
   8   2   1       4030.29       4177.29        63.23 o                         
   9   2   1       1939.50       1930.44        35.12 o                         
  10   2   1        906.62       1033.02        25.72 o                         
  11   2   1        556.96        586.17        28.75 o                         
  12   2   1       1605.49       1638.74        39.57 o                         
  13   2   1        117.41         96.59        16.33 o                         
  14   2   1       1411.45       1432.52        39.56 o                         
  15   2   1        828.72        789.08        31.58 o                         
  16   2   1        268.84        287.46        22.50 o                         
  17   2   1         14.67          6.71        16.94 o                         
  18   2   1         87.91         46.99        18.58 o                         
  19   2   1         54.71         36.18        21.68 o                         
  20   2   1         41.49         46.16        21.43 o                         
  21   2   1          6.57         41.41        22.72 o                         
  22   2   1         93.84         20.91        28.16 o                         
  23   2   1         67.02         48.61        27.68 o                         
  24   2   1          9.44         -9.43        27.68 o                         
 -24   3   1          4.67        -16.81        28.34 o                         
 -23   3   1         41.21         43.22        28.34 o                         
 -22   3   1         26.79          7.07        24.89 o                         
 -21   3   1         22.57         61.93        24.35 o                         
 -20   3   1        168.62        229.47        30.40 o                         
 -19   3   1         14.52         15.20        24.50 o                         
 -18   3   1        138.64        115.92        23.60 o                         
 -17   3   1        214.75        217.11        21.50 o                         
 -16   3   1        343.81        342.88        23.41 o                         
 -15   3   1       1115.17       1099.26        35.51 o                         
 -14   3   1       1506.41       1354.44        61.29 o                         
 -13   3   1        230.18        274.07        34.00 o                         
 -12   3   1        869.07        940.34        28.95 o                         
 -11   3   1       1500.48       1612.15        34.24 o                         
 -10   3   1       1025.53       1076.00        25.83 o                         
  -9   3   1        408.68        435.55        13.74 o                         
  -8   3   1       8277.26       8984.28       117.68 o                         
  -7   3   1       2399.42       2698.81        42.26 o                         
  -6   3   1       1280.97       1205.47        24.04 o                         
  -5   3   1       4660.81       4747.26        75.37 o                         
  -4   3   1       4263.60       4505.74        85.38 o                         
  -3   3   1      14682.84      14643.97       265.09 o                         
  -2   3   1      12907.76      12829.74       202.48 o                         
  -1   3   1       1233.98       1177.20        20.47 o                         
   0   3   1        516.23        550.04        11.85 o                         
   1   3   1       1234.31       1177.36        20.63 o                         
   2   3   1      12905.41      12651.26       286.05 o                         
   3   3   1      14678.70      14432.86       229.35 o                         
   4   3   1       4264.64       4445.79        66.22 o                         
   5   3   1       4661.12       4691.98        78.68 o                         
   6   3   1       1279.19       1217.23        26.34 o                         
   7   3   1       2398.40       2704.13        49.12 o                         
   8   3   1       8279.49       8766.28       209.98 o                         
   9   3   1        409.03        454.42        21.72 o                         
  10   3   1       1024.28       1045.39        33.53 o                         
  11   3   1       1502.33       1654.95        37.15 o                         
  12   3   1        868.59        889.53        24.14 o                         
  13   3   1        230.06        260.95        14.94 o                         
  14   3   1       1505.58       1398.91        31.93 o                         
  15   3   1       1115.88       1096.96        36.50 o                         
  16   3   1        343.19        351.86        30.80 o                         
  17   3   1        214.06        251.17        28.33 o                         
  18   3   1        138.72        125.06        20.69 o                         
  19   3   1         14.65        -13.86        18.06 o                         
  20   3   1        168.67        185.33        26.80 o                         
  21   3   1         22.53          9.92        21.57 o                         
  22   3   1         26.99         50.54        27.45 o                         
  23   3   1         41.23         29.38        28.34 o                         
  24   3   1          4.69         13.45        31.58 o                         
 -24   4   1         13.74         54.62        30.17 o                         
 -23   4   1         97.02        161.81        31.73 o                         
 -22   4   1        150.87        132.62        27.23 o                         
 -21   4   1         22.61          0.73        21.37 o                         
 -20   4   1          1.57        -16.26        20.94 o                         
 -19   4   1         23.15         53.81        22.33 o                         
 -18   4   1        285.09        288.45        27.90 o                         
 -17   4   1        212.47        215.11        21.70 o                         
 -16   4   1         82.23         83.37        22.42 o                         
 -15   4   1        328.63        350.40        22.44 o                         
 -14   4   1         50.88         67.01        15.65 o                         
 -13   4   1         51.14         72.46        17.15 o                         
 -12   4   1        166.21        171.71         8.28 o                         
 -11   4   1        347.04        405.71        16.41 o                         
 -10   4   1        486.98        469.08        13.22 o                         
  -9   4   1         44.35         64.42        11.58 o                         
  -8   4   1       5827.87       6078.19       100.41 o                         
  -7   4   1       4433.86       4771.43        79.51 o                         
  -6   4   1       3266.41       3324.11        56.44 o                         
  -5   4   1       2488.34       2577.93        39.53 o                         
  -4   4   1       3788.30       3902.02        75.83 o                         
  -3   4   1       4716.99       4653.91        68.34 o                         
  -2   4   1       7549.13       7403.22        96.60 o                         
  -1   4   1         11.90          8.01         5.75 o                         
   0   4   1        992.40        901.99        16.61 o                         
   1   4   1         11.97          2.07         6.70 o                         
   2   4   1       7551.36       7377.22       106.39 o                         
   3   4   1       4720.12       4609.44        87.63 o                         
   4   4   1       3792.58       3857.99        74.48 o                         
   5   4   1       2489.18       2558.26        45.90 o                         
   6   4   1       3264.67       3215.62        57.29 o                         
   7   4   1       4434.09       4753.52        80.99 o                         
   8   4   1       5828.52       6098.05       102.12 o                         
   9   4   1         44.61         52.52         9.09 o                         
  10   4   1        486.78        473.50        27.24 o                         
  11   4   1        346.20        417.63        17.30 o                         
  12   4   1        166.28        168.88        13.85 o                         
  13   4   1         51.11         75.62        11.07 o                         
  14   4   1         50.87         34.82        11.04 o                         
  15   4   1        327.72        351.46        32.28 o                         
  16   4   1         81.95         92.02        17.70 o                         
  17   4   1        212.79        214.38        21.34 o                         
  18   4   1        285.33        297.04        25.87 o                         
  19   4   1         23.12         11.37        18.40 o                         
  20   4   1          1.58         16.13        21.48 o                         
  21   4   1         22.43         23.65        37.55 o                         
  22   4   1        151.19        156.04        31.56 o                         
  23   4   1         97.22        117.10        31.56 o                         
  24   4   1         13.71         20.89        39.26 o                         
 -23   5   1        133.79         96.75        28.95 o                         
 -22   5   1         44.60         55.22        45.20 o                         
 -21   5   1         72.82        102.20        37.77 o                         
 -20   5   1         93.91         75.02        23.96 o                         
 -19   5   1        136.87        216.60        26.33 o                         
 -18   5   1        114.69        122.21        23.13 o                         
 -17   5   1         64.66         27.46        19.51 o                         
 -16   5   1        106.72        108.32        20.96 o                         
 -15   5   1        176.16        214.54        24.42 o                         
 -14   5   1        258.52        288.00        11.94 o                         
 -13   5   1        126.22        126.12         8.57 o                         
 -12   5   1        170.60        180.22        11.19 o                         
 -11   5   1       1399.61       1466.48        39.64 o                         
 -10   5   1        390.19        389.29        14.81 o                         
  -9   5   1        626.54        679.35        18.63 o                         
  -8   5   1       2942.69       2832.35        50.83 o                         
  -7   5   1       4175.26       4470.03        74.58 o                         
  -6   5   1        763.75        830.80        27.57 o                         
  -5   5   1       4393.42       4569.71        76.35 o                         
  -4   5   1       8009.09       8145.96       133.12 o                         
  -3   5   1        354.79        282.85        14.70 o                         
  -2   5   1       7503.66       7176.22       103.79 o                         
  -1   5   1        507.16        469.96        12.88 o                         
   0   5   1       1381.78       1418.95        23.39 o                         
   1   5   1        507.54        494.92        14.72 o                         
   2   5   1       7502.10       7147.24       116.28 o                         
   3   5   1        353.79        281.35         9.54 o                         
   4   5   1       8008.68       8221.38       152.03 o                         
   5   5   1       4396.00       4518.78        87.61 o                         
   6   5   1        762.49        803.93        23.49 o                         
   7   5   1       4172.71       4356.35        95.05 o                         
   8   5   1       2942.47       2864.61        52.91 o                         
   9   5   1        627.15        667.62        20.57 o                         
  10   5   1        390.76        419.41        23.90 o                         
  11   5   1       1398.01       1409.14        36.47 o                         
  12   5   1        170.78        190.22        12.93 o                         
  13   5   1        126.26        131.03        12.70 o                         
  14   5   1        258.82        288.94        16.54 o                         
  15   5   1        176.03        199.59        15.86 o                         
  16   5   1        106.35         81.11        13.60 o                         
  17   5   1         64.88         66.73        20.20 o                         
  18   5   1        114.80        148.64        21.41 o                         
  19   5   1        136.39        177.32        23.16 o                         
  20   5   1         93.52        126.38        24.52 o                         
  21   5   1         73.21        116.44        29.89 o                         
  22   5   1         44.32         39.15        27.89 o                         
  23   5   1        133.79        121.77        31.83 o                         
 -23   6   1          0.38         12.20        25.12 o                         
 -22   6   1         73.04         73.70        26.49 o                         
 -21   6   1         24.74          9.21        23.42 o                         
 -20   6   1          7.86         20.48        21.83 o                         
 -19   6   1        448.02        534.02        35.37 o                         
 -18   6   1         32.70         53.04        21.10 o                         
 -17   6   1         90.70         81.87        21.55 o                         
 -16   6   1        187.51        128.75        22.21 o                         
 -15   6   1        104.29        122.45        20.94 o                         
 -14   6   1        244.48        261.54        17.35 o                         
 -13   6   1        423.35        450.06        22.48 o                         
 -12   6   1        628.06        627.03        28.15 o                         
 -11   6   1        201.47        255.00        12.76 o                         
 -10   6   1        539.62        579.41        18.21 o                         
  -9   6   1         82.86        132.90         9.85 o                         
  -8   6   1       1428.26       1439.96        38.19 o                         
  -7   6   1       1863.88       2047.90        39.31 o                         
  -6   6   1       4704.20       4910.71        73.50 o                         
  -5   6   1       4431.56       4713.75        64.46 o                         
  -4   6   1       1235.73       1400.23        25.50 o                         
  -3   6   1       4805.00       4917.86        72.89 o                         
  -2   6   1        547.49        511.96        18.06 o                         
  -1   6   1        298.49        268.13        13.61 o                         
   0   6   1         55.64         80.89         8.11 o                         
   1   6   1        298.61        287.31        11.65 o                         
   2   6   1        548.21        521.32        17.45 o                         
   3   6   1       4806.36       4839.64        72.76 o                         
   4   6   1       1236.76       1418.55        25.90 o                         
   5   6   1       4430.39       4680.05        90.89 o                         
   6   6   1       4706.78       4911.53        95.50 o                         
   7   6   1       1862.88       1998.43        50.25 o                         
   8   6   1       1427.43       1419.65        35.14 o                         
   9   6   1         82.58        125.80        23.62 o                         
  10   6   1        539.59        536.19        32.94 o                         
  11   6   1        201.89        292.99        20.94 o                         
  12   6   1        627.28        539.40        19.81 o                         
  13   6   1        422.83        495.98        19.58 o                         
  14   6   1        244.75        288.15        21.92 o                         
  15   6   1        104.01        125.87        14.25 o                         
  16   6   1        187.60        174.17        15.44 o                         
  17   6   1         90.85        137.10        19.76 o                         
  18   6   1         32.52         -8.38        26.16 o                         
  19   6   1        448.09        540.38        30.32 o                         
  20   6   1          7.93          9.49        23.68 o                         
  21   6   1         24.55         47.64        35.84 o                         
  22   6   1         73.23         54.20        58.03 o                         
  23   6   1          0.36         -6.72        27.45 o                         
 -23   7   1         42.90          1.71        25.24 o                         
 -22   7   1        116.91         89.86        27.90 o                         
 -21   7   1        235.40        164.14        28.23 o                         
 -20   7   1         34.12         12.19        21.70 o                         
 -19   7   1        319.23        365.33        39.04 o                         
 -18   7   1         34.53         37.13        21.48 o                         
 -17   7   1         53.96         81.21        21.78 o                         
 -16   7   1         60.62         32.63        19.51 o                         
 -15   7   1        168.80        172.53        20.20 o                         
 -14   7   1         20.05         24.15         8.89 o                         
 -13   7   1        133.68        144.54        11.07 o                         
 -12   7   1         37.08         46.01         8.96 o                         
 -11   7   1        378.31        373.21        15.36 o                         
 -10   7   1        502.36        490.68        17.74 o                         
  -9   7   1         22.74         24.15        10.35 o                         
  -8   7   1       1789.18       1789.37        36.93 o                         
  -7   7   1       2124.79       2071.21        35.10 o                         
  -6   7   1       1885.38       1886.36        30.17 o                         
  -5   7   1       1989.50       2104.00        32.70 o                         
  -4   7   1       3628.79       3825.96        59.40 o                         
  -3   7   1       3826.45       3670.18        57.13 o                         
  -2   7   1        802.65        770.98        18.22 o                         
  -1   7   1       1869.71       1818.05        29.40 o                         
   0   7   1        904.77        787.07        19.09 o                         
   1   7   1       1869.36       1808.14        32.44 o                         
   2   7   1        802.23        697.43        20.57 o                         
   3   7   1       3824.25       3684.31        64.84 o                         
   4   7   1       3626.63       3847.55        66.21 o                         
   5   7   1       1990.34       2118.76        36.26 o                         
   6   7   1       1885.09       1884.25        42.17 o                         
   7   7   1       2126.24       2096.09        46.39 o                         
   8   7   1       1789.37       1866.53        42.33 o                         
   9   7   1         22.76         -2.08        15.20 o                         
  10   7   1        503.14        485.50        21.21 o                         
  11   7   1        379.14        333.10        18.58 o                         
  12   7   1         36.92         45.48        12.49 o                         
  13   7   1        134.04        153.85        19.71 o                         
  14   7   1         19.92        -11.02        11.02 o                         
  15   7   1        168.98        195.71        23.16 o                         
  16   7   1         60.65         59.57        23.16 o                         
  17   7   1         53.85         93.31        20.52 o                         
  18   7   1         34.46         40.56        21.82 o                         
  19   7   1        319.46        388.54        35.66 o                         
  20   7   1         33.97         49.10        44.38 o                         
  21   7   1        235.76        196.59        33.22 o                         
  22   7   1        116.60        110.42        30.28 o                         
  23   7   1         42.96         -3.41        44.38 o                         
 -23   8   1         93.89         93.84        29.07 o                         
 -22   8   1         22.68         -5.37        25.13 o                         
 -21   8   1         86.89         97.06        25.47 o                         
 -20   8   1        256.93        215.10        33.80 o                         
 -19   8   1          8.55         27.27        21.99 o                         
 -18   8   1          2.27          0.54        20.07 o                         
 -17   8   1         96.30         47.22        25.08 o                         
 -16   8   1          0.13        -17.86        17.86 o                         
 -15   8   1        111.25        113.41        13.22 o                         
 -14   8   1        178.34        188.99        16.77 o                         
 -13   8   1        114.17        145.20        15.77 o                         
 -12   8   1        355.37        359.57        18.89 o                         
 -11   8   1        204.44        221.80        19.68 o                         
 -10   8   1         39.46         37.03         9.44 o                         
  -9   8   1        448.60        417.80        13.87 o                         
  -8   8   1        122.20        153.73        12.62 o                         
  -7   8   1        405.73        412.54        12.71 o                         
  -6   8   1       1098.02       1116.67        21.35 o                         
  -5   8   1        123.44        136.96         8.84 o                         
  -4   8   1       2011.23       2073.19        36.16 o                         
  -3   8   1        995.30        998.30        21.76 o                         
  -2   8   1       1135.62       1059.96        33.13 o                         
  -1   8   1        457.34        411.29        13.49 o                         
   0   8   1         38.32          8.83         8.66 o                         
   1   8   1        457.79        383.66        22.40 o                         
   2   8   1       1136.50       1021.15        23.79 o                         
   3   8   1        994.76       1011.31        26.15 o                         
   4   8   1       2009.40       2062.02        36.07 o                         
   5   8   1        122.90        130.96         9.74 o                         
   6   8   1       1097.21       1087.23        24.04 o                         
   7   8   1        406.11        426.84        17.76 o                         
   8   8   1        122.14        128.49        12.85 o                         
   9   8   1        448.63        456.89        33.12 o                         
  10   8   1         39.63         29.37        11.14 o                         
  11   8   1        205.10        207.71        17.02 o                         
  12   8   1        355.96        357.34        19.51 o                         
  13   8   1        113.82        141.99        15.84 o                         
  14   8   1        178.07        172.10        16.33 o                         
  15   8   1        111.17        100.90        16.95 o                         
  16   8   1          0.13         -1.47        12.87 o                         
  17   8   1         96.02         44.05        19.65 o                         
  18   8   1          2.28         -6.52        19.35 o                         
  19   8   1          8.50         -0.65        20.23 o                         
  20   8   1        257.21        189.99        30.28 o                         
  21   8   1         86.57         88.38        51.21 o                         
  22   8   1         22.59         17.07        44.38 o                         
  23   8   1         93.89         93.88        51.21 o                         
 -23   9   1         30.90         47.05        29.55 o                         
 -22   9   1         17.14         23.08        24.46 o                         
 -21   9   1         25.10         -3.86        23.16 o                         
 -20   9   1          2.12         35.78        22.73 o                         
 -19   9   1         64.10         24.00        21.74 o                         
 -18   9   1         38.66         13.91        26.49 o                         
 -17   9   1         48.00         52.46        21.32 o                         
 -16   9   1        212.58        248.33        25.89 o                         
 -15   9   1        122.41        105.93        12.04 o                         
 -14   9   1        363.15        298.58        16.34 o                         
 -13   9   1        342.62        368.94        38.43 o                         
 -12   9   1         17.58         14.24        11.16 o                         
 -11   9   1        701.02        689.33        18.65 o                         
 -10   9   1        468.21        439.19        14.98 o                         
  -9   9   1        380.27        362.01        12.95 o                         
  -8   9   1        375.48        409.40        15.48 o                         
  -7   9   1         77.58        104.99         8.74 o                         
  -6   9   1        926.15        947.73        19.79 o                         
  -5   9   1        619.71        642.43        18.07 o                         
  -4   9   1        411.78        404.55        13.32 o                         
  -3   9   1       1018.22       1052.68        25.91 o                         
  -2   9   1       3055.39       3049.91        46.01 o                         
  -1   9   1       2166.33       2058.98        33.92 o                         
   0   9   1         97.28         68.93        10.30 o                         
   1   9   1       2164.08       2110.52        37.89 o                         
   2   9   1       3054.12       3030.23        50.93 o                         
   3   9   1       1019.26       1070.43        27.42 o                         
   4   9   1        412.27        370.41        25.09 o                         
   5   9   1        618.90        623.96        17.88 o                         
   6   9   1        924.68        955.80        22.40 o                         
   7   9   1         77.63        114.24        10.34 o                         
   8   9   1        375.50        415.36        15.89 o                         
   9   9   1        380.72        363.76        18.04 o                         
  10   9   1        468.35        456.41        33.15 o                         
  11   9   1        701.31        711.70        26.49 o                         
  12   9   1         17.75         39.15        12.73 o                         
  13   9   1        342.34        373.09        26.32 o                         
  14   9   1        363.37        315.23        21.85 o                         
  15   9   1        122.02        118.33        16.59 o                         
  16   9   1        212.57        215.36        33.75 o                         
  17   9   1         48.05         51.58        20.70 o                         
  18   9   1         38.82         22.90        20.16 o                         
  19   9   1         63.97         20.09        27.05 o                         
  20   9   1          2.09          4.39        24.58 o                         
  21   9   1         24.92         -8.53        40.97 o                         
  22   9   1         17.13        -13.66        42.67 o                         
  23   9   1         30.97         54.62        51.21 o                         
 -22  10   1          1.57          9.80        24.84 o                         
 -21  10   1         11.57        -18.82        26.54 o                         
 -20  10   1         15.93          7.13        23.96 o                         
 -19  10   1         14.34         -8.64        21.70 o                         
 -18  10   1          7.05        -23.48        23.48 o                         
 -17  10   1         24.72          9.45        20.52 o                         
 -16  10   1         83.19        102.34        24.52 o                         
 -15  10   1        315.27        328.19        26.85 o                         
 -14  10   1        113.62         88.18        13.55 o                         
 -13  10   1         53.97         54.50        17.25 o                         
 -12  10   1         45.56         69.08         9.48 o                         
 -11  10   1        156.81        153.38        10.53 o                         
 -10  10   1        562.85        564.50        17.30 o                         
  -9  10   1        108.40        112.19         9.34 o                         
  -8  10   1        341.60        297.54        13.99 o                         
  -7  10   1        422.08        415.78        13.72 o                         
  -6  10   1        372.06        421.13        20.68 o                         
  -5  10   1        569.04        564.53        16.02 o                         
  -4  10   1         35.27         53.98        10.18 o                         
  -3  10   1        121.28        120.77        10.79 o                         
  -2  10   1       1024.47        963.94        21.74 o                         
  -1  10   1        584.61        616.17        19.72 o                         
   0  10   1       2965.35       2781.77        47.79 o                         
   1  10   1        584.78        635.00        23.73 o                         
   2  10   1       1026.38        962.03        24.71 o                         
   3  10   1        121.45        122.35        12.93 o                         
   4  10   1         35.30         36.17        11.33 o                         
   5  10   1        569.61        549.55        18.26 o                         
   6  10   1        372.65        416.71        19.82 o                         
   7  10   1        421.77        370.49        15.71 o                         
   8  10   1        341.48        359.30        34.05 o                         
   9  10   1        108.41        111.92        13.24 o                         
  10  10   1        563.13        582.23        19.94 o                         
  11  10   1        157.03        165.30        16.56 o                         
  12  10   1         45.48         84.33        24.71 o                         
  13  10   1         53.91         52.83        14.15 o                         
  14  10   1        113.49        117.08        16.87 o                         
  15  10   1        315.71        291.82        24.64 o                         
  16  10   1         83.10         79.40        16.22 o                         
  17  10   1         24.62          0.53        19.10 o                         
  18  10   1          7.07        -19.78        19.78 o                         
  19  10   1         14.40          2.23        51.21 o                         
  20  10   1         15.83         37.55        42.67 o                         
  21  10   1         11.61        -25.60        42.67 o                         
  22  10   1          1.58        -39.26        44.38 o                         
 -22  11   1         66.55         88.68        27.79 o                         
 -21  11   1         29.10         12.37        24.99 o                         
 -20  11   1         32.36         -4.29        22.61 o                         
 -19  11   1          1.36          0.37        22.61 o                         
 -18  11   1         31.01         12.62        21.10 o                         
 -17  11   1        158.02        239.91        27.53 o                         
 -16  11   1          0.83        -22.19        31.58 o                         
 -15  11   1         97.27         98.40        13.70 o                         
 -14  11   1        237.31        250.40        19.81 o                         
 -13  11   1         64.15         79.37        12.42 o                         
 -12  11   1        167.07        162.94        14.34 o                         
 -11  11   1         21.21         38.53         8.58 o                         
 -10  11   1        253.53        265.24        12.37 o                         
  -9  11   1        366.26        357.05        13.78 o                         
  -8  11   1        808.92        796.15        19.18 o                         
  -7  11   1        122.85        143.95         9.92 o                         
  -6  11   1        992.21        979.53        21.76 o                         
  -5  11   1        764.36        765.40        19.29 o                         
  -4  11   1       1489.13       1400.48        26.46 o                         
  -3  11   1        642.25        635.25        18.83 o                         
  -2  11   1        410.24        424.07        15.29 o                         
  -1  11   1       1701.78       1833.82        39.17 o                         
   0  11   1       2100.10       2158.63        40.26 o                         
   1  11   1       1703.54       1846.30        36.26 o                         
   2  11   1        409.86        361.56        16.33 o                         
   3  11   1        641.20        623.43        24.26 o                         
   4  11   1       1488.61       1428.95        34.44 o                         
   5  11   1        765.14        759.56        25.22 o                         
   6  11   1        992.96       1006.52        23.98 o                         
   7  11   1        122.68        129.96        11.18 o                         
   8  11   1        808.20        826.90        22.65 o                         
   9  11   1        366.04        413.01        29.35 o                         
  10  11   1        253.94        242.52        15.04 o                         
  11  11   1         21.19         23.77        10.87 o                         
  12  11   1        166.90        126.48        14.66 o                         
  13  11   1         64.32         77.76        13.61 o                         
  14  11   1        237.24        241.26        20.21 o                         
  15  11   1         97.25         85.37        16.31 o                         
  16  11   1          0.83         -3.83        15.52 o                         
  17  11   1        158.10        246.12        26.42 o                         
  18  11   1         31.01         61.57        34.00 o                         
  19  11   1          1.34         22.49        33.22 o                         
  20  11   1         32.44        -20.48        42.67 o                         
  21  11   1         29.19         58.03        47.79 o                         
  22  11   1         66.53         54.62        47.79 o                         
 -21  12   1        178.36        230.24        32.00 o                         
 -20  12   1         57.08         47.92        24.99 o                         
 -19  12   1        166.39        138.93        26.02 o                         
 -18  12   1         34.50         -2.35        21.59 o                         
 -17  12   1         90.59         99.27        25.62 o                         
 -16  12   1        119.08        151.14        31.60 o                         
 -15  12   1        151.65        177.70        16.92 o                         
 -14  12   1        154.90        136.16        14.30 o                         
 -13  12   1         22.83         20.17        12.26 o                         
 -12  12   1        277.07        343.46        18.14 o                         
 -11  12   1        930.56        942.32        30.24 o                         
 -10  12   1        104.16        123.32        11.83 o                         
  -9  12   1        568.58        584.71        17.78 o                         
  -8  12   1        214.96        213.49        16.18 o                         
  -7  12   1        503.72        521.07        21.50 o                         
  -6  12   1        129.92        128.66        13.52 o                         
  -5  12   1        686.28        700.58        18.96 o                         
  -4  12   1        607.18        542.92        22.01 o                         
  -3  12   1        107.79        101.36        10.91 o                         
  -2  12   1         28.35         41.16        11.38 o                         
  -1  12   1        229.99        204.64        14.21 o                         
   0  12   1        911.49        981.00        25.97 o                         
   1  12   1        229.50        230.05        14.82 o                         
   2  12   1         28.76         31.38        11.91 o                         
   3  12   1        107.69        106.95        14.05 o                         
   4  12   1        607.68        610.22        23.26 o                         
   5  12   1        686.91        708.67        24.99 o                         
   6  12   1        129.87        127.77        11.75 o                         
   7  12   1        502.96        495.20        18.17 o                         
   8  12   1        215.10        253.15        14.26 o                         
   9  12   1        568.34        609.65        26.49 o                         
  10  12   1        104.40        107.09        12.24 o                         
  11  12   1        930.26        906.18        29.67 o                         
  12  12   1        277.15        303.89        17.92 o                         
  13  12   1         22.82         37.51        13.99 o                         
  14  12   1        154.68        142.54        15.13 o                         
  15  12   1        151.65        179.56        15.85 o                         
  16  12   1        118.97        130.32        25.26 o                         
  17  12   1         90.63        129.92        37.06 o                         
  18  12   1         34.58         -1.52        31.99 o                         
  19  12   1        166.32         95.42        36.89 o                         
  20  12   1         56.96         95.59        51.21 o                         
  21  12   1        178.38        221.90        58.03 o                         
 -21  13   1        119.64        163.00        35.39 o                         
 -20  13   1         45.05         27.10        24.00 o                         
 -19  13   1          1.20         28.72        20.99 o                         
 -18  13   1          1.17        -19.97        19.97 o                         
 -17  13   1         60.41         41.26        26.62 o                         
 -16  13   1         89.27         90.97        23.06 o                         
 -15  13   1         57.87         53.56        13.60 o                         
 -14  13   1         67.38         53.56        13.89 o                         
 -13  13   1         74.96         88.92        13.75 o                         
 -12  13   1         33.93         10.80        12.50 o                         
 -11  13   1        158.45        138.61        14.15 o                         
 -10  13   1        367.82        411.16        17.91 o                         
  -9  13   1        869.73        802.13        36.89 o                         
  -8  13   1        800.91        814.93        22.89 o                         
  -7  13   1       2120.53       2173.63        37.69 o                         
  -6  13   1        461.53        456.61        19.47 o                         
  -5  13   1        803.01        773.55        32.94 o                         
  -4  13   1        716.92        686.26        22.76 o                         
  -3  13   1        633.95        603.46        18.21 o                         
  -2  13   1         94.27         83.41        11.30 o                         
  -1  13   1       1403.43       1454.70        32.38 o                         
   0  13   1        690.88        730.73        23.39 o                         
   1  13   1       1404.81       1404.36        32.47 o                         
   2  13   1         94.20        102.15        13.32 o                         
   3  13   1        634.44        652.13        34.74 o                         
   4  13   1        716.84        731.11        36.22 o                         
   5  13   1        802.65        763.63        27.09 o                         
   6  13   1        462.03        474.42        26.61 o                         
   7  13   1       2120.94       2166.27        57.83 o                         
   8  13   1        800.27        843.71        38.83 o                         
   9  13   1        869.71        799.31        36.90 o                         
  10  13   1        368.03        374.10        18.04 o                         
  11  13   1        158.41        184.57        17.99 o                         
  12  13   1         33.88         18.49        11.73 o                         
  13  13   1         74.92         85.94        14.51 o                         
  14  13   1         67.29         50.12        13.85 o                         
  15  13   1         57.81         83.91        37.35 o                         
  16  13   1         89.42        118.41        23.15 o                         
  17  13   1         60.53         60.09        23.41 o                         
  18  13   1          1.19         11.53        27.12 o                         
  19  13   1          1.19        -21.03        27.28 o                         
  20  13   1         45.08         -5.74        34.75 o                         
  21  13   1        119.53        205.59        43.94 o                         
 -20  14   1         23.71          3.20        37.06 o                         
 -19  14   1        118.16        118.10        31.57 o                         
 -18  14   1        111.90        108.10        23.78 o                         
 -17  14   1        108.94        100.91        45.91 o                         
 -16  14   1        151.19        142.45        25.55 o                         
 -15  14   1        257.71        293.86        18.95 o                         
 -14  14   1        112.53        142.33        23.28 o                         
 -13  14   1         81.65         76.93        14.08 o                         
 -12  14   1        324.32        290.27        18.56 o                         
 -11  14   1        648.16        655.48        26.28 o                         
 -10  14   1        337.52        285.94        18.40 o                         
  -9  14   1        496.19        484.31        20.36 o                         
  -8  14   1       1913.85       1885.32        34.90 o                         
  -7  14   1        639.74        685.06        23.62 o                         
  -6  14   1       1319.42       1238.63        27.10 o                         
  -5  14   1        323.79        326.99        23.79 o                         
  -4  14   1        572.78        555.91        18.55 o                         
  -3  14   1        273.25        276.73        16.01 o                         
  -2  14   1        436.49        434.09        17.56 o                         
  -1  14   1       1651.37       1603.30        32.77 o                         
   0  14   1        250.69        276.51        16.91 o                         
   1  14   1       1651.53       1638.86        36.43 o                         
   2  14   1        436.07        398.61        20.91 o                         
   3  14   1        273.10        280.07        25.38 o                         
   4  14   1        573.12        575.31        28.58 o                         
   5  14   1        323.43        315.26        25.53 o                         
   6  14   1       1318.54       1255.44        35.39 o                         
   7  14   1        640.50        639.93        29.32 o                         
   8  14   1       1914.23       1907.37        44.81 o                         
   9  14   1        495.60        524.37        28.47 o                         
  10  14   1        337.55        357.07        21.54 o                         
  11  14   1        648.62        647.51        23.35 o                         
  12  14   1        324.30        306.44        17.72 o                         
  13  14   1         81.35         83.69        17.04 o                         
  14  14   1        112.33        102.30        24.52 o                         
  15  14   1        257.37        243.47        64.63 o                         
  16  14   1        151.37        131.28        24.76 o                         
  17  14   1        108.99         42.98        34.14 o                         
  18  14   1        112.10        165.46        33.37 o                         
  19  14   1        118.34        118.22        32.39 o                         
  20  14   1         23.63         93.88        59.74 o                         
 -20  15   1        105.27         81.21        35.23 o                         
 -19  15   1         46.11         11.19        46.09 o                         
 -18  15   1         94.53        134.99        36.44 o                         
 -17  15   1         32.60         30.45        23.50 o                         
 -16  15   1        105.25         43.75        22.68 o                         
 -15  15   1         32.31          9.89        14.37 o                         
 -14  15   1        198.12        198.16        17.44 o                         
 -13  15   1         71.40         64.32        14.35 o                         
 -12  15   1         69.20         95.85        15.85 o                         
 -11  15   1         90.07         73.87        22.91 o                         
 -10  15   1         18.97         20.02        15.32 o                         
  -9  15   1         91.04         78.33        14.45 o                         
  -8  15   1        272.42        269.15        17.60 o                         
  -7  15   1        234.76        224.88        13.79 o                         
  -6  15   1        540.83        472.79        18.02 o                         
  -5  15   1        151.20        176.83        13.54 o                         
  -4  15   1        625.53        590.38        22.64 o                         
  -3  15   1         56.18         68.61        18.47 o                         
  -2  15   1        220.57        196.96        14.26 o                         
  -1  15   1        413.53        393.93        17.54 o                         
   0  15   1         31.62         35.86        11.82 o                         
   1  15   1        414.30        426.17        36.64 o                         
   2  15   1        219.88        180.95        16.00 o                         
   3  15   1         56.08         60.34        15.77 o                         
   4  15   1        626.02        599.60        34.88 o                         
   5  15   1        150.99        178.58        18.06 o                         
   6  15   1        539.88        535.98        27.59 o                         
   7  15   1        234.43        241.87        19.48 o                         
   8  15   1        273.19        257.05        20.84 o                         
   9  15   1         90.89         93.38        13.78 o                         
  10  15   1         18.88         23.78        18.59 o                         
  11  15   1         90.18         60.16        13.74 o                         
  12  15   1         69.12         80.09        17.28 o                         
  13  15   1         71.52         38.44        21.50 o                         
  14  15   1        198.36        191.58        25.45 o                         
  15  15   1         32.16         35.24        21.23 o                         
  16  15   1        105.30        105.42        24.42 o                         
  17  15   1         32.45         -1.29        22.89 o                         
  18  15   1         94.29        123.10        56.33 o                         
  19  15   1         46.28         90.11        31.92 o                         
  20  15   1        105.22         80.02        43.53 o                         
 -19  16   1         48.81        -12.88        28.87 o                         
 -18  16   1         49.77         89.50        52.06 o                         
 -17  16   1        224.16        263.47        54.62 o                         
 -16  16   1         30.57         67.90        24.09 o                         
 -15  16   1         92.49         80.68        16.00 o                         
 -14  16   1         37.65         24.01        14.30 o                         
 -13  16   1        282.23        286.98        19.75 o                         
 -12  16   1         82.15         72.72        14.58 o                         
 -11  16   1         46.19         52.08        14.02 o                         
 -10  16   1        124.22        126.79        20.09 o                         
  -9  16   1          9.67          2.91        13.38 o                         
  -8  16   1         39.87         16.64        11.81 o                         
  -7  16   1        313.60        324.27        23.27 o                         
  -6  16   1        251.28        254.69        15.46 o                         
  -5  16   1         57.65         69.66        13.27 o                         
  -4  16   1        899.00        887.51        27.11 o                         
  -3  16   1        773.19        761.32        25.93 o                         
  -2  16   1        143.98        150.76        14.56 o                         
  -1  16   1        291.98        329.95        25.44 o                         
   0  16   1       1268.74       1234.09        30.19 o                         
   1  16   1        291.62        318.34        23.03 o                         
   2  16   1        143.93        142.75        14.62 o                         
   3  16   1        772.79        824.74        30.99 o                         
   4  16   1        899.38        833.46        31.06 o                         
   5  16   1         57.33         45.74        24.14 o                         
   6  16   1        251.26        320.23        26.36 o                         
   7  16   1        313.29        368.12        42.95 o                         
   8  16   1         40.01         47.62        16.32 o                         
   9  16   1          9.79         13.43        15.30 o                         
  10  16   1        124.06        109.46        17.92 o                         
  11  16   1         46.41         65.56        17.04 o                         
  12  16   1         82.11         47.20        20.34 o                         
  13  16   1        282.18        334.47        29.60 o                         
  14  16   1         37.79         29.14        21.59 o                         
  15  16   1         92.97         84.16        23.79 o                         
  16  16   1         30.42          5.32        18.03 o                         
  17  16   1        223.53        254.41        30.63 o                         
  18  16   1         49.69         52.91        73.40 o                         
  19  16   1         48.81         45.05        31.12 o                         
 -18  17   1         82.32         62.66        36.49 o                         
 -17  17   1         77.27         96.37        36.44 o                         
 -16  17   1         55.83         40.81        33.73 o                         
 -15  17   1         98.28        113.66        22.67 o                         
 -14  17   1          0.93          6.74        14.32 o                         
 -13  17   1         49.94         42.95        14.89 o                         
 -12  17   1        225.98        235.45        18.91 o                         
 -11  17   1        198.90        235.99        27.78 o                         
 -10  17   1        162.58        141.09        24.47 o                         
  -9  17   1        206.92        212.16        29.07 o                         
  -8  17   1         10.82         22.06        16.72 o                         
  -7  17   1        317.18        358.44        18.70 o                         
  -6  17   1        617.46        639.10        24.02 o                         
  -5  17   1        207.99        188.49        16.43 o                         
  -4  17   1         67.86         74.21        14.70 o                         
  -3  17   1        907.12        834.11        29.38 o                         
  -2  17   1         27.74         20.77        13.73 o                         
  -1  17   1        665.61        652.78        24.57 o                         
   0  17   1        450.35        433.29        19.85 o                         
   1  17   1        665.81        687.39        24.28 o                         
   2  17   1         27.80         32.71        14.23 o                         
   3  17   1        906.67        843.41        28.20 o                         
   4  17   1         67.73         54.79        14.95 o                         
   5  17   1        208.40        178.79        19.08 o                         
   6  17   1        617.97        546.60        27.26 o                         
   7  17   1        317.71        293.04        22.36 o                         
   8  17   1         10.80         34.32        16.35 o                         
   9  17   1        206.64        229.75        34.25 o                         
  10  17   1        162.53        145.68        24.88 o                         
  11  17   1        198.61        219.44        26.40 o                         
  12  17   1        226.09        236.61        32.43 o                         
  13  17   1         49.99         32.75        22.32 o                         
  14  17   1          0.97        -14.97        17.47 o                         
  15  17   1         98.24        124.09        20.72 o                         
  16  17   1         55.88         50.12        29.25 o                         
  17  17   1         77.14         75.36        31.04 o                         
  18  17   1         82.35         74.68        36.68 o                         
 -18  18   1        157.15        239.45        51.21 o                         
 -17  18   1          0.19        -17.32        32.32 o                         
 -16  18   1          1.12          2.62        33.54 o                         
 -15  18   1          8.74         14.99        25.38 o                         
 -14  18   1         29.34         56.22        20.70 o                         
 -13  18   1         61.66         55.10        21.04 o                         
 -12  18   1         40.56         52.20        15.72 o                         
 -11  18   1        143.94        149.79        17.79 o                         
 -10  18   1        408.09        387.42        39.26 o                         
  -9  18   1         25.49         23.51        15.74 o                         
  -8  18   1        230.59        234.16        23.90 o                         
  -7  18   1        124.28        105.44        25.13 o                         
  -6  18   1        774.83        783.89        27.15 o                         
  -5  18   1        106.61        115.95        15.32 o                         
  -4  18   1        111.55        125.48        15.61 o                         
  -3  18   1          0.33          0.30        13.84 o                         
  -2  18   1       1127.13       1119.82        32.63 o                         
  -1  18   1        100.51        101.77        15.24 o                         
   0  18   1       1122.22       1027.31        48.46 o                         
   1  18   1        100.46         71.52        14.94 o                         
   2  18   1       1126.10       1090.13        39.81 o                         
   3  18   1          0.31          6.53        13.96 o                         
   4  18   1        111.43        116.82        16.68 o                         
   5  18   1        106.55        102.16        17.04 o                         
   6  18   1        775.73        754.61        33.27 o                         
   7  18   1        124.75         97.84        16.19 o                         
   8  18   1        230.40        245.21        19.74 o                         
   9  18   1         25.41         17.69        14.98 o                         
  10  18   1        407.98        405.44        25.85 o                         
  11  18   1        144.16        178.35        21.67 o                         
  12  18   1         40.51         17.78        18.36 o                         
  13  18   1         61.66         37.52        21.44 o                         
  14  18   1         29.30         33.87        29.32 o                         
  15  18   1          8.84          6.78        19.46 o                         
  16  18   1          1.13         31.98        19.42 o                         
  17  18   1          0.18         -9.18        23.92 o                         
  18  18   1        157.05        178.92        42.24 o                         
 -17  19   1         40.43         46.14        37.66 o                         
 -16  19   1        144.64        173.69        41.00 o                         
 -15  19   1         40.83         49.10        19.80 o                         
 -14  19   1         91.57        127.73        21.21 o                         
 -13  19   1         31.08         39.09        18.96 o                         
 -12  19   1         67.59         51.47        21.36 o                         
 -11  19   1         42.73         54.06        16.18 o                         
 -10  19   1        166.40        198.38        20.27 o                         
  -9  19   1        146.30        140.05        21.16 o                         
  -8  19   1         42.07         75.20        18.95 o                         
  -7  19   1        709.92        816.58        50.05 o                         
  -6  19   1          3.06          0.43        18.11 o                         
  -5  19   1        675.73        645.43        26.01 o                         
  -4  19   1        155.75        161.98        18.89 o                         
  -3  19   1        487.83        501.51        25.64 o                         
  -2  19   1        235.93        249.99        20.56 o                         
  -1  19   1        403.37        379.26        41.78 o                         
   0  19   1        162.27        176.07        25.57 o                         
   1  19   1        403.45        416.55        22.03 o                         
   2  19   1        235.96        252.58        19.67 o                         
   3  19   1        488.92        470.55        23.72 o                         
   4  19   1        155.76        175.64        23.85 o                         
   5  19   1        676.45        677.41        50.67 o                         
   6  19   1          2.98        -14.54        14.54 o                         
   7  19   1        709.57        731.44        30.64 o                         
   8  19   1         41.89         42.21        18.39 o                         
   9  19   1        146.53        137.45        17.94 o                         
  10  19   1        166.50        203.15        24.39 o                         
  11  19   1         42.55         59.87        19.68 o                         
  12  19   1         67.40         70.01        20.70 o                         
  13  19   1         31.02         35.10        24.14 o                         
  14  19   1         91.42         91.35        28.58 o                         
  15  19   1         40.93          5.73        19.19 o                         
  16  19   1        144.59        130.80        23.60 o                         
  17  19   1         40.47         41.78        26.20 o                         
 -16  20   1          0.09         91.94        39.61 o                         
 -15  20   1         68.98         59.03        21.17 o                         
 -14  20   1        104.52        130.80        26.85 o                         
 -13  20   1         17.65         10.40        18.58 o                         
 -12  20   1        150.95        169.96        22.53 o                         
 -11  20   1        213.04        226.27        24.39 o                         
 -10  20   1         37.21         48.26        16.40 o                         
  -9  20   1        213.27        219.40        23.72 o                         
  -8  20   1         95.85         82.68        20.97 o                         
  -7  20   1         52.58         46.79        19.06 o                         
  -6  20   1        103.83         93.00        20.37 o                         
  -5  20   1         32.19          8.22        18.23 o                         
  -4  20   1         80.50         97.99        16.67 o                         
  -3  20   1         58.94         42.30        15.47 o                         
  -2  20   1        161.78        160.64        18.04 o                         
  -1  20   1         39.37         67.77        17.81 o                         
   0  20   1         22.41         25.35        17.44 o                         
   1  20   1         39.31         39.05        17.18 o                         
   2  20   1        162.42        165.07        18.71 o                         
   3  20   1         59.19         55.56        15.80 o                         
   4  20   1         80.37         87.84        16.49 o                         
   5  20   1         32.32         12.90        15.13 o                         
   6  20   1        103.54         75.13        16.54 o                         
   7  20   1         52.30         34.12        16.14 o                         
   8  20   1         95.95        116.05        17.92 o                         
   9  20   1        213.21        242.26        24.34 o                         
  10  20   1         37.27         43.87        20.39 o                         
  11  20   1        212.93        246.91        25.11 o                         
  12  20   1        151.20        189.21        23.68 o                         
  13  20   1         17.64         17.45        19.72 o                         
  14  20   1        104.55         70.65        27.59 o                         
  15  20   1         69.00         67.66        22.11 o                         
  16  20   1          0.08          3.05        20.84 o                         
 -15  21   1         58.75         65.83        23.41 o                         
 -14  21   1        210.67        257.57        45.77 o                         
 -13  21   1         26.27         36.79        20.63 o                         
 -12  21   1          8.87         14.98        25.62 o                         
 -11  21   1        345.29        330.83        42.53 o                         
 -10  21   1        185.50        186.88        23.28 o                         
  -9  21   1         17.03         14.41        18.91 o                         
  -8  21   1         95.04        108.11        21.04 o                         
  -7  21   1        114.23        121.01        21.65 o                         
  -6  21   1        134.79        180.81        32.77 o                         
  -5  21   1        140.35        188.51        28.09 o                         
  -4  21   1        164.46        201.88        19.42 o                         
  -3  21   1         91.12        117.33        17.87 o                         
  -2  21   1         37.31         80.03        17.09 o                         
  -1  21   1        349.20        370.54        23.15 o                         
   0  21   1         53.96         38.20        15.66 o                         
   1  21   1        349.78        372.68        21.92 o                         
   2  21   1         37.49         47.75        16.73 o                         
   3  21   1         90.60         91.47        17.95 o                         
   4  21   1        164.07        215.72        21.53 o                         
   5  21   1        139.92        132.73        18.56 o                         
   6  21   1        134.50        162.13        18.61 o                         
   7  21   1        114.32        101.13        18.26 o                         
   8  21   1         95.17        117.35        21.91 o                         
   9  21   1         16.90         25.02        24.88 o                         
  10  21   1        185.63        185.62        24.30 o                         
  11  21   1        345.75        357.05        30.55 o                         
  12  21   1          8.79         -2.01        20.22 o                         
  13  21   1         26.23          8.44        20.37 o                         
  14  21   1        210.50        189.57        25.97 o                         
  15  21   1         58.89         51.99        22.59 o                         
 -14  22   1         98.77        112.72        23.54 o                         
 -13  22   1         94.31         88.94        22.45 o                         
 -12  22   1          1.57         12.00        20.45 o                         
 -11  22   1         13.30         21.60        19.24 o                         
 -10  22   1        177.27        168.79        27.10 o                         
  -9  22   1         44.59         14.50        19.45 o                         
  -8  22   1         66.99        116.97        26.61 o                         
  -7  22   1         46.18         65.68        28.59 o                         
  -6  22   1         81.96         44.00        25.38 o                         
  -5  22   1        162.15        170.30        23.55 o                         
  -4  22   1         28.62         43.82        20.27 o                         
  -3  22   1         15.41          2.62        15.59 o                         
  -2  22   1         24.44         18.67        15.84 o                         
  -1  22   1         46.66         52.38        17.31 o                         
   0  22   1         14.00          1.44        14.84 o                         
   1  22   1         46.69         51.39        16.76 o                         
   2  22   1         24.36         38.24        16.73 o                         
   3  22   1         15.53         20.96        16.15 o                         
   4  22   1         28.85          9.65        19.45 o                         
   5  22   1        162.09        105.01        18.47 o                         
   6  22   1         82.15         91.05        27.71 o                         
   7  22   1         46.29         47.58        20.49 o                         
   8  22   1         67.08         73.87        22.09 o                         
   9  22   1         44.72         73.60        37.20 o                         
  10  22   1        177.35        148.13        24.48 o                         
  11  22   1         13.28         30.11        21.12 o                         
  12  22   1          1.54         40.09        21.89 o                         
  13  22   1         94.09         75.66        23.53 o                         
  14  22   1         98.87         79.59        24.13 o                         
 -12  23   1        107.67        158.53        25.09 o                         
 -11  23   1         23.14         52.20        23.16 o                         
 -10  23   1         32.63         57.07        22.47 o                         
  -9  23   1         98.20        116.76        24.19 o                         
  -8  23   1         99.75         97.66        22.61 o                         
  -7  23   1         66.08         49.17        21.23 o                         
  -6  23   1         89.83         73.06        21.52 o                         
  -5  23   1         88.24         90.42        22.33 o                         
  -4  23   1         21.46         45.74        24.39 o                         
  -3  23   1         24.92         24.97        20.63 o                         
  -2  23   1         34.13         29.70        17.17 o                         
  -1  23   1          5.06          9.25        16.04 o                         
   0  23   1          1.22          9.55        15.93 o                         
   1  23   1          5.02         39.96        17.30 o                         
   2  23   1         34.24         44.66        16.87 o                         
   3  23   1         24.89         62.31        17.05 o                         
   4  23   1         21.42         37.86        17.62 o                         
   5  23   1         88.51         77.67        18.32 o                         
   6  23   1         89.92         77.39        23.90 o                         
   7  23   1         66.03         55.41        22.65 o                         
   8  23   1         99.66         87.22        30.06 o                         
   9  23   1         98.11         97.12        24.83 o                         
  10  23   1         32.51         55.99        23.12 o                         
  11  23   1         23.19         29.20        22.29 o                         
  12  23   1        107.86        179.60        30.66 o                         
 -11  24   1         35.07         33.95        22.29 o                         
 -10  24   1          0.23         23.06        21.67 o                         
  -9  24   1         55.41         79.14        22.93 o                         
  -8  24   1         11.78        -14.99        26.12 o                         
  -7  24   1         22.59         17.21        21.76 o                         
  -6  24   1         14.39         29.88        21.71 o                         
  -5  24   1         38.83         75.19        35.72 o                         
  -4  24   1        131.79        230.52        33.26 o                         
  -3  24   1         13.04         30.17        24.39 o                         
  -2  24   1         28.14         18.18        23.65 o                         
  -1  24   1         13.30         12.59        20.21 o                         
   0  24   1         73.71        143.75        20.96 o                         
   1  24   1         13.30          0.74        17.32 o                         
   2  24   1         28.02         24.10        17.60 o                         
   3  24   1         13.07          0.05        17.21 o                         
   4  24   1        132.12        176.21        21.62 o                         
   5  24   1         38.80         23.57        20.94 o                         
   6  24   1         14.35          0.39        20.53 o                         
   7  24   1         22.54         42.93        28.16 o                         
   8  24   1         11.83         24.66        21.90 o                         
   9  24   1         55.23         60.32        23.90 o                         
  10  24   1          0.24        -10.32        25.89 o                         
  11  24   1         34.99         26.39        22.26 o                         
  -9  25   1         41.31         74.17        23.78 o                         
  -8  25   1         26.96         61.94        23.65 o                         
  -7  25   1         62.58         90.68        23.68 o                         
  -6  25   1         18.07         56.54        23.65 o                         
  -5  25   1         18.50         48.10        22.61 o                         
  -4  25   1         14.96         31.99        22.00 o                         
  -3  25   1          3.86         14.60        21.54 o                         
  -2  25   1         22.82         19.19        21.97 o                         
  -1  25   1          2.76         21.87        21.30 o                         
   0  25   1         18.98         15.23        19.32 o                         
   1  25   1          2.79          1.78        17.22 o                         
   2  25   1         22.85         52.51        18.86 o                         
   3  25   1          3.80          8.81        17.79 o                         
   4  25   1         14.99        -10.85        21.24 o                         
   5  25   1         18.46         61.17        23.03 o                         
   6  25   1         18.13         21.67        22.17 o                         
   7  25   1         62.77         58.52        23.12 o                         
   8  25   1         27.02         24.52        23.21 o                         
   9  25   1         41.58         41.83        35.97 o                         
  -6  26   1         20.81         15.89        22.48 o                         
  -5  26   1         28.32         19.25        22.86 o                         
  -4  26   1         42.23        106.51        24.25 o                         
  -3  26   1        147.08        189.29        29.56 o                         
  -2  26   1         10.04         26.79        22.55 o                         
  -1  26   1         41.56         80.21        30.05 o                         
   0  26   1         15.95         60.03        24.88 o                         
   1  26   1         41.60         54.45        20.89 o                         
   2  26   1         10.05         24.97        25.71 o                         
   3  26   1        147.10        193.17        37.53 o                         
   4  26   1         42.16         72.40        23.83 o                         
   5  26   1         28.44         11.69        26.61 o                         
   6  26   1         20.85          9.99        22.31 o                         
   0   0   2       1739.98       1739.21        45.25 o                         
   1   0   2       3760.30       3705.95        55.10 o                         
   2   0   2        259.26        259.31         9.31 o                         
   3   0   2        520.05        431.71        11.31 o                         
   4   0   2       4934.88       4854.42        60.04 o                         
   5   0   2        860.19        924.93        17.57 o                         
   6   0   2       1573.11       1537.54        27.80 o                         
   7   0   2        143.93        131.86        10.88 o                         
   8   0   2         46.08         55.49         9.23 o                         
   9   0   2         12.65         18.05        10.60 o                         
  10   0   2        158.59        185.60        21.55 o                         
  11   0   2         13.86         37.87        11.32 o                         
  12   0   2         63.98         34.25        16.01 o                         
  13   0   2         27.61         38.37        18.97 o                         
  14   0   2         95.06        136.44        16.26 o                         
  15   0   2         19.24         17.22        15.52 o                         
  16   0   2         18.26        -14.77        14.77 o                         
  17   0   2        364.64        397.99        36.28 o                         
  18   0   2         17.09         14.54        19.77 o                         
  19   0   2        114.06        140.47        24.35 o                         
  20   0   2         36.44         61.45        23.34 o                         
  21   0   2          5.47        -13.61        21.10 o                         
  22   0   2          2.40        -22.47        22.47 o                         
  23   0   2        338.99        387.05        36.00 o                         
  24   0   2          6.74         26.24        28.67 o                         
 -24   1   2          7.60         20.87        29.11 o                         
 -23   1   2         29.92         54.84        26.49 o                         
 -22   1   2         16.29         -7.83        23.34 o                         
 -21   1   2         88.22         38.73        29.25 o                         
 -20   1   2         59.69         87.10        23.65 o                         
 -19   1   2         39.90         50.59        22.13 o                         
 -18   1   2         89.89         61.68        21.66 o                         
 -17   1   2        201.40        201.53        43.88 o                         
 -16   1   2        525.44        495.73        32.27 o                         
 -15   1   2        127.93        135.90        19.22 o                         
 -14   1   2        147.43        153.82        16.81 o                         
 -13   1   2        174.62        192.50        22.17 o                         
 -12   1   2        535.55        549.46        30.06 o                         
 -11   1   2        178.25        179.54        14.75 o                         
 -10   1   2       1536.40       1465.15        34.35 o                         
  -9   1   2       1092.86       1020.15        27.63 o                         
  -8   1   2       1029.09        811.54        23.30 o                         
  -7   1   2        384.18        385.48        12.12 o                         
  -6   1   2       3495.64       3052.86        46.82 o                         
  -5   1   2        986.72        926.94        22.50 o                         
  -4   1   2       1081.11       1027.24        22.56 o                         
  -3   1   2       2098.99       2058.52        42.98 o                         
  -2   1   2       4207.05       3845.12        64.41 o                         
  -1   1   2        488.44        476.22        12.18 o                         
   0   1   2       8179.92       7796.63       110.98 o                         
   1   1   2        488.70        488.19        18.48 o                         
   2   1   2       4204.61       3931.22        58.01 o                         
   3   1   2       2097.38       2090.47        33.33 o                         
   4   1   2       1080.39       1029.37        18.07 o                         
   5   1   2        986.08        921.54        17.35 o                         
   6   1   2       3496.03       2984.25        47.70 o                         
   7   1   2        383.82        411.05        22.84 o                         
   8   1   2       1029.47        862.01        20.73 o                         
   9   1   2       1092.66       1092.70        24.14 o                         
  10   1   2       1536.80       1517.82        32.66 o                         
  11   1   2        178.19        193.14        12.57 o                         
  12   1   2        535.47        499.68        45.33 o                         
  13   1   2        174.71        177.62        18.48 o                         
  14   1   2        146.98        150.01        16.24 o                         
  15   1   2        128.05        135.13        17.49 o                         
  16   1   2        525.16        481.20        47.06 o                         
  17   1   2        201.53        168.52        23.50 o                         
  18   1   2         90.08         77.16        45.78 o                         
  19   1   2         39.94          4.73        20.96 o                         
  20   1   2         59.79         36.06        26.20 o                         
  21   1   2         88.38        105.42        25.86 o                         
  22   1   2         16.31          6.84        23.47 o                         
  23   1   2         29.95         26.03        33.29 o                         
  24   1   2          7.62          5.48        28.67 o                         
 -24   2   2          2.63         -6.05        25.17 o                         
 -23   2   2          0.98         -1.51        23.96 o                         
 -22   2   2         14.18         28.21        23.82 o                         
 -21   2   2         13.24          2.65        21.83 o                         
 -20   2   2        170.43        127.05        25.60 o                         
 -19   2   2         84.07         44.36        35.41 o                         
 -18   2   2        119.12        110.13        24.75 o                         
 -17   2   2        151.36        190.89        25.82 o                         
 -16   2   2        182.32        159.08        22.15 o                         
 -15   2   2        613.07        573.82        56.67 o                         
 -14   2   2        234.97        200.53        17.60 o                         
 -13   2   2        348.58        349.18        26.12 o                         
 -12   2   2        239.38        253.30        16.86 o                         
 -11   2   2        162.68        154.05        16.75 o                         
 -10   2   2        761.95        705.06        24.03 o                         
  -9   2   2       3021.27       3085.09        57.04 o                         
  -8   2   2       1458.69       1410.41        26.31 o                         
  -7   2   2        115.81        118.22        12.68 o                         
  -6   2   2        211.59        188.15        10.01 o                         
  -5   2   2       1704.14       1677.54        36.83 o                         
  -4   2   2       1100.94        901.08        24.34 o                         
  -3   2   2       1122.24       1050.13        26.77 o                         
  -2   2   2       5248.40       5250.62        76.47 o                         
  -1   2   2       1233.26       1217.98        21.42 o                         
   0   2   2        331.68        319.91        14.02 o                         
   1   2   2       1232.50       1174.29        21.11 o                         
   2   2   2       5249.03       5205.34        99.20 o                         
   3   2   2       1122.34       1074.40        22.71 o                         
   4   2   2       1102.00        949.63        18.32 o                         
   5   2   2       1703.70       1675.07        33.09 o                         
   6   2   2        211.56        208.08        12.60 o                         
   7   2   2        115.99        122.64         9.50 o                         
   8   2   2       1458.25       1366.60        27.12 o                         
   9   2   2       3020.86       3008.05        50.04 o                         
  10   2   2        762.61        788.99        20.67 o                         
  11   2   2        163.25        154.49        11.80 o                         
  12   2   2        239.84        252.84        18.16 o                         
  13   2   2        348.56        389.42        21.48 o                         
  14   2   2        234.46        202.60        19.22 o                         
  15   2   2        611.97        533.59        42.38 o                         
  16   2   2        181.91        172.36        19.49 o                         
  17   2   2        151.79        153.06        22.92 o                         
  18   2   2        118.89        100.79        22.32 o                         
  19   2   2         83.90         36.99        21.29 o                         
  20   2   2        170.30        110.31        25.12 o                         
  21   2   2         13.33        -21.13        21.43 o                         
  22   2   2         14.24         -3.80        22.92 o                         
  23   2   2          0.97          2.23        24.98 o                         
  24   2   2          2.63        -26.98        26.98 o                         
 -24   3   2          1.43         23.86        27.03 o                         
 -23   3   2         13.80         33.00        25.47 o                         
 -22   3   2         30.71          1.37        46.35 o                         
 -21   3   2          8.80        -22.12        22.12 o                         
 -20   3   2         87.16        101.62        24.40 o                         
 -19   3   2         19.13         10.81        20.61 o                         
 -18   3   2         40.22         32.83        25.04 o                         
 -17   3   2        496.66        500.21        55.90 o                         
 -16   3   2       1257.83       1346.03        54.19 o                         
 -15   3   2         22.05         14.41        14.75 o                         
 -14   3   2        107.41        125.03        17.61 o                         
 -13   3   2        134.63        163.91        19.22 o                         
 -12   3   2         74.20         51.69        13.18 o                         
 -11   3   2        428.51        414.41        23.49 o                         
 -10   3   2        211.04        249.38        19.46 o                         
  -9   3   2        409.28        469.75        15.57 o                         
  -8   3   2        443.64        465.15        16.30 o                         
  -7   3   2       1262.55       1323.86        32.13 o                         
  -6   3   2        325.76        380.79        15.91 o                         
  -5   3   2        429.45        370.47        14.52 o                         
  -4   3   2       1215.68       1245.41        30.60 o                         
  -3   3   2       1519.39       1389.53        27.90 o                         
  -2   3   2       2790.09       2655.69        41.26 o                         
  -1   3   2       2335.53       2148.15        34.22 o                         
   0   3   2      10282.34       9388.45       122.40 o                         
   1   3   2       2335.86       2116.81        37.91 o                         
   2   3   2       2790.97       2660.58        45.74 o                         
   3   3   2       1520.02       1384.11        28.17 o                         
   4   3   2       1216.18       1229.45        25.32 o                         
   5   3   2        428.93        370.94        25.77 o                         
   6   3   2        326.20        385.33        12.61 o                         
   7   3   2       1263.51       1306.99        25.97 o                         
   8   3   2        443.59        471.05        16.56 o                         
   9   3   2        409.95        507.53        17.69 o                         
  10   3   2        211.30        251.32        12.38 o                         
  11   3   2        428.14        479.29        27.45 o                         
  12   3   2         73.96         74.48        11.33 o                         
  13   3   2        134.17        149.12        13.09 o                         
  14   3   2        107.05        151.00        15.11 o                         
  15   3   2         22.22         -9.91        14.03 o                         
  16   3   2       1257.96       1380.24        41.56 o                         
  17   3   2        496.17        492.71        28.43 o                         
  18   3   2         40.09         55.29        21.29 o                         
  19   3   2         19.13         45.59        23.85 o                         
  20   3   2         86.99         51.77        21.49 o                         
  21   3   2          8.79        -12.54        22.01 o                         
  22   3   2         30.70        -13.03        34.34 o                         
  23   3   2         13.81         25.79        31.58 o                         
  24   3   2          1.42         15.26        29.92 o                         
 -23   4   2         91.54         73.92        28.05 o                         
 -22   4   2          6.53         -9.24        34.03 o                         
 -21   4   2         22.66         26.99        23.28 o                         
 -20   4   2          6.63         -5.00        21.66 o                         
 -19   4   2        106.00         71.97        23.51 o                         
 -18   4   2          4.29          1.75        25.74 o                         
 -17   4   2        127.52        133.99        22.32 o                         
 -16   4   2        135.08        127.34        22.12 o                         
 -15   4   2       1219.29       1265.74        52.85 o                         
 -14   4   2        164.48        192.60        21.96 o                         
 -13   4   2        902.56        921.28        55.82 o                         
 -12   4   2        167.09        196.24        20.51 o                         
 -11   4   2       1921.61       2005.01        35.05 o                         
 -10   4   2       1016.45       1008.62        33.29 o                         
  -9   4   2        760.16        724.29        18.17 o                         
  -8   4   2        657.25        671.84        17.17 o                         
  -7   4   2       4260.86       4293.81        85.90 o                         
  -6   4   2       1318.60       1423.49        34.39 o                         
  -5   4   2        352.67        324.24        19.73 o                         
  -4   4   2        576.41        433.72        24.10 o                         
  -3   4   2       1283.67       1285.50        27.64 o                         
  -2   4   2        771.44        727.03        19.92 o                         
  -1   4   2       4431.99       4283.50        63.44 o                         
   0   4   2       3231.10       2980.06        42.09 o                         
   1   4   2       4431.83       4212.97        57.93 o                         
   2   4   2        770.62        684.09        21.34 o                         
   3   4   2       1283.76       1267.23        38.00 o                         
   4   4   2        576.62        427.73        18.38 o                         
   5   4   2        352.12        384.28        14.63 o                         
   6   4   2       1319.73       1427.46        32.16 o                         
   7   4   2       4261.97       4383.30        75.18 o                         
   8   4   2        657.01        622.82        27.12 o                         
   9   4   2        759.43        704.14        19.80 o                         
  10   4   2       1015.69       1024.04        26.79 o                         
  11   4   2       1921.41       2011.46        38.51 o                         
  12   4   2        166.86        178.75        13.43 o                         
  13   4   2        901.72        924.58        31.77 o                         
  14   4   2        164.95        192.80        14.89 o                         
  15   4   2       1220.76       1305.72        32.95 o                         
  16   4   2        135.38        132.57        15.20 o                         
  17   4   2        127.68         60.95        27.35 o                         
  18   4   2          4.30        -13.64        32.59 o                         
  19   4   2        105.98        138.04        39.78 o                         
  20   4   2          6.69          0.85        21.42 o                         
  21   4   2         22.46         12.53        22.16 o                         
  22   4   2          6.47          0.45        27.46 o                         
  23   4   2         91.54         85.20        46.09 o                         
 -23   5   2         56.77        101.29        27.51 o                         
 -22   5   2        112.54        126.96        29.62 o                         
 -21   5   2         26.48         43.07        23.67 o                         
 -20   5   2         43.08         10.87        21.99 o                         
 -19   5   2        131.41        156.92        40.61 o                         
 -18   5   2         12.96         10.31        20.46 o                         
 -17   5   2        153.12         87.30        21.96 o                         
 -16   5   2        331.29        313.70        26.72 o                         
 -15   5   2          8.53         -9.43        18.27 o                         
 -14   5   2        385.47        354.27        37.64 o                         
 -13   5   2        364.15        296.75        19.64 o                         
 -12   5   2        117.29        105.53         7.94 o                         
 -11   5   2         54.53         63.25         7.51 o                         
 -10   5   2       1388.80       1514.54        31.15 o                         
  -9   5   2        115.42        104.61         8.96 o                         
  -8   5   2         37.59         32.44         7.87 o                         
  -7   5   2        803.41        776.54        25.60 o                         
  -6   5   2       2802.34       3053.14        63.56 o                         
  -5   5   2        571.76        445.92        41.54 o                         
  -4   5   2        788.39        743.48        21.34 o                         
  -3   5   2        108.35        100.70        10.40 o                         
  -2   5   2        151.91        139.63        11.08 o                         
  -1   5   2       1369.23       1511.16        24.49 o                         
   0   5   2        170.98        169.36         9.60 o                         
   1   5   2       1369.19       1497.54        24.90 o                         
   2   5   2        151.73        143.95        18.64 o                         
   3   5   2        108.30         94.35         7.53 o                         
   4   5   2        789.53        768.11        40.97 o                         
   5   5   2        571.60        474.88        46.94 o                         
   6   5   2       2802.35       3052.66        62.74 o                         
   7   5   2        802.75        843.12        39.62 o                         
   8   5   2         37.60         14.15         8.67 o                         
   9   5   2        115.51         88.82        10.45 o                         
  10   5   2       1388.71       1536.87        44.12 o                         
  11   5   2         54.64         63.63        10.50 o                         
  12   5   2        117.47        105.41        17.71 o                         
  13   5   2        364.25        334.63        22.88 o                         
  14   5   2        386.06        375.55        18.29 o                         
  15   5   2          8.57          3.62        12.99 o                         
  16   5   2        330.50        332.64        24.60 o                         
  17   5   2        153.46        132.74        15.99 o                         
  18   5   2         12.85          6.84        18.98 o                         
  19   5   2        131.15        194.28        25.55 o                         
  20   5   2         43.24         57.36        22.01 o                         
  21   5   2         26.46         53.00        23.81 o                         
  22   5   2        112.36        143.29        31.81 o                         
  23   5   2         56.76         49.50        51.21 o                         
 -23   6   2         13.05        -24.58        24.58 o                         
 -22   6   2         69.88         56.10        26.15 o                         
 -21   6   2        272.42        207.86        28.74 o                         
 -20   6   2         49.11         42.05        23.28 o                         
 -19   6   2         20.96          5.38        21.48 o                         
 -18   6   2        259.59        161.32        25.16 o                         
 -17   6   2         63.02         63.76        23.19 o                         
 -16   6   2        313.79        347.09        28.21 o                         
 -15   6   2        435.81        384.87        28.98 o                         
 -14   6   2        481.63        489.35        28.92 o                         
 -13   6   2        247.00        234.92        15.13 o                         
 -12   6   2        196.61        173.21        14.26 o                         
 -11   6   2         69.02         79.08         8.64 o                         
 -10   6   2        737.32        809.79        21.77 o                         
  -9   6   2         37.05         64.47        13.30 o                         
  -8   6   2         92.40        126.60        16.10 o                         
  -7   6   2        409.18        394.99        24.78 o                         
  -6   6   2       1126.92       1243.43        37.69 o                         
  -5   6   2        898.44        958.81        24.99 o                         
  -4   6   2          6.07         20.12         9.80 o                         
  -3   6   2        199.31        184.20        13.55 o                         
  -2   6   2        886.89        917.40        23.82 o                         
  -1   6   2        228.39        257.99        16.58 o                         
   0   6   2        913.01        864.29        18.20 o                         
   1   6   2        228.31        287.89        13.45 o                         
   2   6   2        887.50        886.85        22.77 o                         
   3   6   2        198.85        221.70        13.80 o                         
   4   6   2          6.12         21.99        11.14 o                         
   5   6   2        899.81        945.05        34.94 o                         
   6   6   2       1127.12       1195.88        38.91 o                         
   7   6   2        408.36        382.09        16.35 o                         
   8   6   2         92.42        106.15        10.53 o                         
   9   6   2         37.04         90.58        15.06 o                         
  10   6   2        737.31        834.86        24.64 o                         
  11   6   2         68.71         62.28        10.60 o                         
  12   6   2        196.64        211.61        16.71 o                         
  13   6   2        247.14        254.24        20.32 o                         
  14   6   2        481.55        527.30        31.62 o                         
  15   6   2        435.22        511.41        24.00 o                         
  16   6   2        314.05        351.18        23.00 o                         
  17   6   2         62.94         94.61        15.49 o                         
  18   6   2        259.69        213.60        25.06 o                         
  19   6   2         21.15         18.05        20.52 o                         
  20   6   2         49.14         62.60        22.92 o                         
  21   6   2        272.68        189.32        37.38 o                         
  22   6   2         69.99         47.79        46.09 o                         
  23   6   2         12.97         68.28        47.79 o                         
 -23   7   2          3.11         10.26        35.81 o                         
 -22   7   2        168.39        198.90        29.98 o                         
 -21   7   2         42.33         17.80        28.80 o                         
 -20   7   2        524.03        660.34        40.34 o                         
 -19   7   2         19.03         37.88        22.12 o                         
 -18   7   2         29.77          2.36        21.24 o                         
 -17   7   2         22.32         35.17        20.78 o                         
 -16   7   2         48.37         81.23        20.53 o                         
 -15   7   2         31.12         51.45        19.77 o                         
 -14   7   2        351.96        316.23        22.42 o                         
 -13   7   2        128.30        144.83        14.53 o                         
 -12   7   2         53.36         71.06         9.60 o                         
 -11   7   2         49.80         49.90        12.81 o                         
 -10   7   2         25.72         20.70         8.30 o                         
  -9   7   2         75.57         71.65        11.83 o                         
  -8   7   2        242.33        236.49        13.31 o                         
  -7   7   2        674.80        691.83        22.15 o                         
  -6   7   2         11.75        -11.17        11.17 o                         
  -5   7   2        288.82        301.31        19.46 o                         
  -4   7   2        392.07        372.00        25.10 o                         
  -3   7   2       1121.66       1189.02        28.70 o                         
  -2   7   2        400.86        437.13        32.24 o                         
  -1   7   2       1577.64       1693.74        31.01 o                         
   0   7   2      10633.56      10516.00       139.13 o                         
   1   7   2       1578.18       1695.97        31.40 o                         
   2   7   2        400.29        391.51        20.88 o                         
   3   7   2       1121.81       1176.18        28.13 o                         
   4   7   2        391.16        367.80        28.82 o                         
   5   7   2        288.57        248.17        21.08 o                         
   6   7   2         12.00          7.44         7.90 o                         
   7   7   2        675.04        689.82        22.59 o                         
   8   7   2        242.58        267.04        30.76 o                         
   9   7   2         75.44         62.20        11.21 o                         
  10   7   2         25.73         25.76        10.39 o                         
  11   7   2         49.96         70.67        11.95 o                         
  12   7   2         53.52         40.63        11.68 o                         
  13   7   2        128.17        130.57        13.81 o                         
  14   7   2        351.94        388.52        31.00 o                         
  15   7   2         31.14          5.88        12.63 o                         
  16   7   2         48.19         43.98        13.87 o                         
  17   7   2         22.31         20.54        14.14 o                         
  18   7   2         29.89         35.76        22.09 o                         
  19   7   2         19.04          0.48        22.42 o                         
  20   7   2        524.47        686.46        85.35 o                         
  21   7   2         42.36        105.83        47.79 o                         
  22   7   2        167.93        230.43        58.03 o                         
  23   7   2          3.08         20.48        47.79 o                         
 -23   8   2         63.71         19.94        26.01 o                         
 -22   8   2        105.72         71.77        26.52 o                         
 -21   8   2         34.78         73.52        25.61 o                         
 -20   8   2          1.95        -20.93        20.93 o                         
 -19   8   2         53.79         54.30        23.40 o                         
 -18   8   2        128.89         83.21        22.85 o                         
 -17   8   2        427.37        400.26        31.12 o                         
 -16   8   2        458.88        496.20        32.41 o                         
 -15   8   2         38.41         29.71        27.12 o                         
 -14   8   2         97.32        115.54        10.82 o                         
 -13   8   2        850.62        806.95        29.27 o                         
 -12   8   2        294.70        331.31        32.82 o                         
 -11   8   2        147.00        132.88        20.94 o                         
 -10   8   2        174.00        181.87        20.23 o                         
  -9   8   2        114.22        132.69        11.57 o                         
  -8   8   2        263.67        238.12        12.96 o                         
  -7   8   2         88.98         87.53        11.85 o                         
  -6   8   2        685.75        709.33        23.49 o                         
  -5   8   2       1192.33       1122.39        28.94 o                         
  -4   8   2        336.94        304.28        16.27 o                         
  -3   8   2       1873.62       2074.36        58.48 o                         
  -2   8   2        226.90        235.68        13.67 o                         
  -1   8   2       3467.20       4101.90        58.82 o                         
   0   8   2       4237.09       4351.15        62.11 o                         
   1   8   2       3466.75       4080.61        64.54 o                         
   2   8   2        226.82        229.65        21.93 o                         
   3   8   2       1875.08       2105.66        42.21 o                         
   4   8   2        337.51        323.06        16.42 o                         
   5   8   2       1191.56       1175.22        29.40 o                         
   6   8   2        685.68        726.12        24.01 o                         
   7   8   2         88.98        118.25        11.83 o                         
   8   8   2        263.53        234.50        19.96 o                         
   9   8   2        114.06        115.10        12.00 o                         
  10   8   2        174.54        174.37        24.20 o                         
  11   8   2        147.44        118.45        15.04 o                         
  12   8   2        294.24        313.06        33.56 o                         
  13   8   2        850.15        826.17        32.72 o                         
  14   8   2         97.02        146.94        17.04 o                         
  15   8   2         38.48         50.56        14.31 o                         
  16   8   2        459.11        485.29        39.70 o                         
  17   8   2        426.94        445.05        24.51 o                         
  18   8   2        128.86        120.25        26.18 o                         
  19   8   2         53.93         81.93        40.97 o                         
  20   8   2          1.94          6.83        40.97 o                         
  21   8   2         34.53        -40.97        40.97 o                         
  22   8   2        105.73         81.93        51.21 o                         
  23   8   2         63.48         40.97        49.50 o                         
 -22   9   2        111.98         81.97        27.01 o                         
 -21   9   2         20.94         28.75        24.58 o                         
 -20   9   2         17.78         24.96        22.39 o                         
 -19   9   2        106.94         60.22        23.16 o                         
 -18   9   2         69.96         69.83        23.40 o                         
 -17   9   2         35.32         25.57        22.54 o                         
 -16   9   2        403.96        388.01        30.11 o                         
 -15   9   2        246.98        252.21        51.80 o                         
 -14   9   2        512.26        523.28        20.16 o                         
 -13   9   2        268.54        246.44        16.01 o                         
 -12   9   2         83.44         74.19        11.41 o                         
 -11   9   2        563.11        591.31        24.88 o                         
 -10   9   2        251.90        237.55        13.88 o                         
  -9   9   2          9.47         11.46         8.65 o                         
  -8   9   2       1097.51       1011.35        24.81 o                         
  -7   9   2       1585.66       1613.15        33.12 o                         
  -6   9   2        308.43        280.69        16.27 o                         
  -5   9   2       1618.46       1545.80        36.00 o                         
  -4   9   2        815.44        992.68        22.28 o                         
  -3   9   2       4451.19       4627.07        72.67 o                         
  -2   9   2        326.31        357.80        14.40 o                         
  -1   9   2       1237.80       1271.21        24.77 o                         
   0   9   2        237.02        130.68        10.45 o                         
   1   9   2       1237.59       1216.87        27.63 o                         
   2   9   2        326.24        329.89        15.12 o                         
   3   9   2       4451.72       4739.80        94.92 o                         
   4   9   2        815.65        979.84        27.42 o                         
   5   9   2       1618.12       1559.38        44.84 o                         
   6   9   2        308.35        290.29        31.54 o                         
   7   9   2       1585.08       1664.29        31.79 o                         
   8   9   2       1098.12       1013.80        28.35 o                         
   9   9   2          9.40          6.71         9.72 o                         
  10   9   2        251.21        270.92        16.46 o                         
  11   9   2        563.85        583.26        26.67 o                         
  12   9   2         83.19         67.29        12.66 o                         
  13   9   2        267.75        313.48        26.01 o                         
  14   9   2        512.25        498.12        25.38 o                         
  15   9   2        247.46        258.75        30.55 o                         
  16   9   2        404.09        486.57        52.01 o                         
  17   9   2         35.31         36.39        15.89 o                         
  18   9   2         69.87        116.07        42.67 o                         
  19   9   2        106.78        199.71        51.21 o                         
  20   9   2         17.75         -3.41        40.97 o                         
  21   9   2         20.99         58.03        46.09 o                         
  22   9   2        111.81         93.88        49.50 o                         
 -22  10   2        150.90        121.69        29.50 o                         
 -21  10   2         12.06          5.74        23.67 o                         
 -20  10   2          5.03         10.29        23.01 o                         
 -19  10   2        179.42        274.93        57.96 o                         
 -18  10   2        175.19        165.30        31.04 o                         
 -17  10   2         39.50         19.44        20.74 o                         
 -16  10   2         20.76         25.02        28.30 o                         
 -15  10   2         75.50         79.98        73.40 o                         
 -14  10   2        321.43        345.45        17.81 o                         
 -13  10   2        150.12        140.53        13.67 o                         
 -12  10   2        134.83        148.90        13.03 o                         
 -11  10   2        119.78        138.07        14.66 o                         
 -10  10   2       1045.99       1037.55        26.99 o                         
  -9  10   2        655.19        672.89        35.81 o                         
  -8  10   2         25.49         25.54        10.09 o                         
  -7  10   2       1578.81       1654.84        34.19 o                         
  -6  10   2          1.14        -10.84        10.84 o                         
  -5  10   2        327.59        323.94        13.02 o                         
  -4  10   2        435.28        426.96        15.38 o                         
  -3  10   2       1761.53       1910.05        35.47 o                         
  -2  10   2       1149.10       1256.02        27.30 o                         
  -1  10   2       2645.86       2751.27        43.41 o                         
   0  10   2        134.27        131.68        15.90 o                         
   1  10   2       2647.78       2693.61        47.54 o                         
   2  10   2       1149.80       1243.86        28.28 o                         
   3  10   2       1761.47       1869.71        54.94 o                         
   4  10   2        434.92        436.95        39.18 o                         
   5  10   2        328.19        305.39        23.65 o                         
   6  10   2          1.13          3.75        11.67 o                         
   7  10   2       1579.49       1658.12        32.43 o                         
   8  10   2         25.57         27.05         8.61 o                         
   9  10   2        654.06        674.01        34.46 o                         
  10  10   2       1046.84       1086.38        29.49 o                         
  11  10   2        119.55        123.94        14.21 o                         
  12  10   2        134.34        155.44        18.88 o                         
  13  10   2        150.33        178.25        17.13 o                         
  14  10   2        321.13        353.61        22.62 o                         
  15  10   2         75.46         99.95        20.72 o                         
  16  10   2         20.84         25.53        19.31 o                         
  17  10   2         39.45         51.36        20.28 o                         
  18  10   2        175.45        221.90        51.21 o                         
  19  10   2        179.34        196.29        51.21 o                         
  20  10   2          4.97         35.84        42.67 o                         
  21  10   2         12.03         34.14        44.38 o                         
  22  10   2        150.64        168.98        54.62 o                         
 -22  11   2        135.10        161.83        31.46 o                         
 -21  11   2         13.52         32.18        26.06 o                         
 -20  11   2        189.52        146.36        28.26 o                         
 -19  11   2         86.48         63.53        24.33 o                         
 -18  11   2         67.20        104.21        25.54 o                         
 -17  11   2         31.38         17.00        21.66 o                         
 -16  11   2        417.48        350.86        30.00 o                         
 -15  11   2        196.79        164.78        31.57 o                         
 -14  11   2        101.34         88.96        12.37 o                         
 -13  11   2         35.74         39.34        11.80 o                         
 -12  11   2        601.89        553.20        21.05 o                         
 -11  11   2         67.56         58.45        12.08 o                         
 -10  11   2        556.89        532.99        20.42 o                         
  -9  11   2        564.10        585.63        32.62 o                         
  -8  11   2          7.37         -2.02        10.18 o                         
  -7  11   2        309.86        306.78        15.76 o                         
  -6  11   2        847.16        846.34        27.73 o                         
  -5  11   2        118.82        139.15        12.56 o                         
  -4  11   2          1.23         14.49         8.51 o                         
  -3  11   2         24.65         43.08         9.75 o                         
  -2  11   2        250.00        266.39        14.23 o                         
  -1  11   2        256.04        249.50        16.67 o                         
   0  11   2       1045.34       1097.69        26.75 o                         
   1  11   2        256.02        259.67        20.04 o                         
   2  11   2        249.60        241.13        14.38 o                         
   3  11   2         24.63         39.02        12.26 o                         
   4  11   2          1.25         -2.48        10.85 o                         
   5  11   2        118.93        120.21        14.64 o                         
   6  11   2        846.97        846.86        29.76 o                         
   7  11   2        309.90        332.47        19.33 o                         
   8  11   2          7.44         13.93         7.97 o                         
   9  11   2        563.86        563.43        20.50 o                         
  10  11   2        556.33        530.49        18.85 o                         
  11  11   2         67.51         82.38        11.73 o                         
  12  11   2        602.04        545.78        31.78 o                         
  13  11   2         35.89         48.70        21.13 o                         
  14  11   2        101.46        111.78        60.60 o                         
  15  11   2        196.67        199.12        28.10 o                         
  16  11   2        417.37        336.31        28.13 o                         
  17  11   2         31.38         57.32        21.73 o                         
  18  11   2         67.36         66.57        44.38 o                         
  19  11   2         86.52        136.55        47.79 o                         
  20  11   2        189.44        179.22        52.91 o                         
  21  11   2         13.62         58.03        47.79 o                         
 -21  12   2        109.59        108.27        37.45 o                         
 -20  12   2         23.03         42.58        22.60 o                         
 -19  12   2         18.45         27.60        21.60 o                         
 -18  12   2         19.19         10.98        20.47 o                         
 -17  12   2         24.53         32.99        20.33 o                         
 -16  12   2         16.30         50.21        21.69 o                         
 -15  12   2         14.54         32.81        17.31 o                         
 -14  12   2         57.78         67.75        13.32 o                         
 -13  12   2         37.69         58.90        12.68 o                         
 -12  12   2        161.47        167.81        15.07 o                         
 -11  12   2        287.22        313.47        21.28 o                         
 -10  12   2        463.10        482.98        30.55 o                         
  -9  12   2        793.93        769.64        35.84 o                         
  -8  12   2        231.14        241.91        15.57 o                         
  -7  12   2        544.87        535.50        20.77 o                         
  -6  12   2        300.01        297.50        12.27 o                         
  -5  12   2        218.78        247.32        16.88 o                         
  -4  12   2        127.74        145.71        15.98 o                         
  -3  12   2         47.63         46.62        10.47 o                         
  -2  12   2         38.03         35.06        10.32 o                         
  -1  12   2         86.38         98.76        15.39 o                         
   0  12   2         36.43         57.72        11.63 o                         
   1  12   2         86.36         96.59        12.53 o                         
   2  12   2         37.89         48.38        11.32 o                         
   3  12   2         47.85         63.54        12.44 o                         
   4  12   2        127.70         94.49        13.39 o                         
   5  12   2        218.63        216.38        16.64 o                         
   6  12   2        299.92        334.24        19.80 o                         
   7  12   2        544.68        527.95        23.65 o                         
   8  12   2        231.06        194.04        18.72 o                         
   9  12   2        794.98        744.41        22.33 o                         
  10  12   2        462.90        479.35        18.86 o                         
  11  12   2        286.67        288.76        15.93 o                         
  12  12   2        161.95        143.01        18.65 o                         
  13  12   2         37.60         81.33        16.37 o                         
  14  12   2         57.93         69.69        21.10 o                         
  15  12   2         14.45         -6.57        15.79 o                         
  16  12   2         16.30         16.34        23.26 o                         
  17  12   2         24.43         28.00        24.38 o                         
  18  12   2         19.09         51.21        44.38 o                         
  19  12   2         18.43         20.48        44.38 o                         
  20  12   2         23.07         -8.53        44.38 o                         
  21  12   2        109.51        141.67        56.33 o                         
 -21  13   2        120.79        107.76        28.65 o                         
 -20  13   2         58.10         81.89        25.02 o                         
 -19  13   2         65.66         61.03        23.38 o                         
 -18  13   2        170.10        173.39        51.74 o                         
 -17  13   2        122.03        125.94        45.15 o                         
 -16  13   2         40.14         28.33        22.77 o                         
 -15  13   2         12.49          9.71        15.24 o                         
 -14  13   2        264.91        255.13        17.52 o                         
 -13  13   2        293.36        270.12        28.46 o                         
 -12  13   2         52.47         93.13        13.74 o                         
 -11  13   2        197.53        215.65        16.19 o                         
 -10  13   2        401.27        374.48        27.55 o                         
  -9  13   2        503.00        463.02        20.86 o                         
  -8  13   2        224.70        216.14        16.24 o                         
  -7  13   2        266.93        245.48        16.30 o                         
  -6  13   2        390.87        374.53        14.78 o                         
  -5  13   2         50.80         50.93        13.68 o                         
  -4  13   2        149.56        163.96        15.05 o                         
  -3  13   2        599.23        584.32        24.69 o                         
  -2  13   2        169.08        160.15        22.61 o                         
  -1  13   2         17.51         30.90        13.16 o                         
   0  13   2       1962.01       2020.90        40.62 o                         
   1  13   2         17.42         27.58        11.65 o                         
   2  13   2        169.23        162.42        14.53 o                         
   3  13   2        599.07        579.91        33.87 o                         
   4  13   2        149.80        149.49        22.42 o                         
   5  13   2         50.83         58.79        14.01 o                         
   6  13   2        391.18        404.10        24.02 o                         
   7  13   2        266.79        241.82        18.59 o                         
   8  13   2        224.64        243.60        18.89 o                         
   9  13   2        502.78        462.21        24.17 o                         
  10  13   2        401.27        374.08        24.39 o                         
  11  13   2        197.28        196.72        19.41 o                         
  12  13   2         52.27         60.43        16.92 o                         
  13  13   2        293.67        249.95        21.47 o                         
  14  13   2        264.56        303.71        22.85 o                         
  15  13   2         12.50         40.02        17.56 o                         
  16  13   2         40.27          4.31        18.22 o                         
  17  13   2        122.11        138.64        23.10 o                         
  18  13   2        169.85        212.40        39.10 o                         
  19  13   2         65.53         53.93        34.00 o                         
  20  13   2         58.19         65.19        37.36 o                         
  21  13   2        120.64        139.28        40.31 o                         
 -20  14   2        135.33        108.87        26.03 o                         
 -19  14   2         81.48         71.43        25.07 o                         
 -18  14   2         58.66         79.91        40.99 o                         
 -17  14   2         46.19         70.93        25.36 o                         
 -16  14   2         14.64          3.58        31.75 o                         
 -15  14   2        201.40        184.69        23.31 o                         
 -14  14   2        191.84        164.06        16.23 o                         
 -13  14   2         42.40         56.99        13.80 o                         
 -12  14   2         26.67         35.47        12.97 o                         
 -11  14   2       1043.75        905.91        28.68 o                         
 -10  14   2         63.57         69.47        13.80 o                         
  -9  14   2        329.99        277.09        18.01 o                         
  -8  14   2         16.27         30.22        12.50 o                         
  -7  14   2       1284.83       1275.65        26.90 o                         
  -6  14   2        805.24        811.65        21.57 o                         
  -5  14   2        204.10        218.48        13.13 o                         
  -4  14   2        324.86        335.53        22.26 o                         
  -3  14   2        365.41        356.89        17.21 o                         
  -2  14   2        214.97        243.67        17.20 o                         
  -1  14   2        494.67        510.24        37.39 o                         
   0  14   2        223.39        207.73        15.51 o                         
   1  14   2        495.02        506.13        22.45 o                         
   2  14   2        215.11        234.43        16.52 o                         
   3  14   2        364.87        364.72        20.64 o                         
   4  14   2        324.97        309.19        19.85 o                         
   5  14   2        204.63        173.88        20.45 o                         
   6  14   2        805.58        817.50        34.20 o                         
   7  14   2       1285.50       1244.35        54.20 o                         
   8  14   2         16.21         12.52        15.13 o                         
   9  14   2        329.88        330.87        22.12 o                         
  10  14   2         63.42         81.94        17.06 o                         
  11  14   2       1043.20        909.83        33.15 o                         
  12  14   2         26.67         -2.25        15.52 o                         
  13  14   2         42.44         56.99        17.32 o                         
  14  14   2        191.80        187.00        20.70 o                         
  15  14   2        201.53        230.73        26.03 o                         
  16  14   2         14.72         51.01        21.80 o                         
  17  14   2         46.41         48.70        38.41 o                         
  18  14   2         58.61         -0.30        33.54 o                         
  19  14   2         81.54        153.27        40.56 o                         
  20  14   2        135.07        126.52        71.69 o                         
 -19  15   2         52.59         28.82        23.72 o                         
 -18  15   2        178.96        163.57        29.68 o                         
 -17  15   2          5.47         22.07        23.50 o                         
 -16  15   2         82.80         59.25        39.31 o                         
 -15  15   2        112.48        119.25        19.15 o                         
 -14  15   2         79.30        110.65        15.42 o                         
 -13  15   2         55.69         67.49        14.35 o                         
 -12  15   2         59.84         63.97        19.04 o                         
 -11  15   2          8.18         -7.83        12.87 o                         
 -10  15   2        455.90        463.93        24.49 o                         
  -9  15   2        174.61        161.32        16.64 o                         
  -8  15   2        383.92        375.35        20.60 o                         
  -7  15   2         94.15        113.34        17.10 o                         
  -6  15   2        865.96        888.21        23.39 o                         
  -5  15   2        476.33        456.15        19.97 o                         
  -4  15   2        440.37        439.06        19.40 o                         
  -3  15   2         98.92         69.00        14.54 o                         
  -2  15   2        942.17        886.38        29.91 o                         
  -1  15   2        120.60        118.38        14.13 o                         
   0  15   2        174.76        173.40        15.63 o                         
   1  15   2        120.43         92.79        15.81 o                         
   2  15   2        942.40        916.42        28.93 o                         
   3  15   2         98.97        110.67        16.47 o                         
   4  15   2        439.78        405.27        26.85 o                         
   5  15   2        476.73        444.67        24.20 o                         
   6  15   2        867.34        918.45        58.61 o                         
   7  15   2         94.57        112.84        17.51 o                         
   8  15   2        384.32        381.50        34.74 o                         
   9  15   2        174.11        182.33        19.58 o                         
  10  15   2        455.95        475.55        25.97 o                         
  11  15   2          8.12         22.70        16.18 o                         
  12  15   2         59.76         40.62        17.21 o                         
  13  15   2         55.68         59.54        18.35 o                         
  14  15   2         79.41         86.11        19.44 o                         
  15  15   2        112.45         99.10        23.79 o                         
  16  15   2         83.05         77.60        28.38 o                         
  17  15   2          5.40        -25.56        27.35 o                         
  18  15   2        179.05        174.41        64.01 o                         
  19  15   2         52.77         60.09        41.82 o                         
 -19  16   2         58.77         33.67        30.63 o                         
 -18  16   2         28.11         61.25        27.00 o                         
 -17  16   2          2.34          2.07        37.90 o                         
 -16  16   2         95.34         85.62        26.32 o                         
 -15  16   2        120.22        115.12        19.94 o                         
 -14  16   2         83.00        109.64        16.43 o                         
 -13  16   2        118.46        112.50        16.13 o                         
 -12  16   2        206.35        213.13        18.21 o                         
 -11  16   2        188.35        183.31        17.98 o                         
 -10  16   2        140.23        130.44        16.46 o                         
  -9  16   2        138.61        108.27        18.00 o                         
  -8  16   2         48.12         50.84        15.91 o                         
  -7  16   2        104.50        109.73        16.11 o                         
  -6  16   2          6.52         22.30        10.91 o                         
  -5  16   2        295.78        334.68        19.74 o                         
  -4  16   2       1504.11       1537.51        37.66 o                         
  -3  16   2         75.47         81.37        14.45 o                         
  -2  16   2        739.13        663.41        51.32 o                         
  -1  16   2         20.02         40.22        13.69 o                         
   0  16   2       1668.84       1666.24        44.60 o                         
   1  16   2         19.92         22.25        19.65 o                         
   2  16   2        738.83        637.72        36.22 o                         
   3  16   2         75.32         63.90        16.40 o                         
   4  16   2       1503.57       1511.44        43.65 o                         
   5  16   2        295.29        290.91        22.63 o                         
   6  16   2          6.61          9.24        15.70 o                         
   7  16   2        104.89         67.30        21.68 o                         
   8  16   2         47.77         51.46        17.11 o                         
   9  16   2        138.47        111.43        18.72 o                         
  10  16   2        140.37        162.39        19.58 o                         
  11  16   2        188.66        212.36        20.97 o                         
  12  16   2        206.54        246.45        33.26 o                         
  13  16   2        118.45        132.64        20.15 o                         
  14  16   2         82.84         87.08        24.09 o                         
  15  16   2        120.45        122.94        25.78 o                         
  16  16   2         95.06        130.31        26.37 o                         
  17  16   2          2.34         14.15        23.55 o                         
  18  16   2         28.25         50.05        35.22 o                         
  19  16   2         58.81         45.08        37.66 o                         
 -18  17   2         75.74        162.48        40.56 o                         
 -17  17   2         73.34         59.78        26.42 o                         
 -16  17   2         64.93         44.83        25.37 o                         
 -15  17   2         24.55          2.28        20.70 o                         
 -14  17   2         35.14         47.47        15.51 o                         
 -13  17   2          1.62        -13.93        13.93 o                         
 -12  17   2          2.90         33.84        14.56 o                         
 -11  17   2         91.95        101.90        16.20 o                         
 -10  17   2        200.25        201.62        19.48 o                         
  -9  17   2         53.98         71.55        15.84 o                         
  -8  17   2          0.83          7.38        14.12 o                         
  -7  17   2         15.24         54.02        15.05 o                         
  -6  17   2        426.72        375.45        26.63 o                         
  -5  17   2        265.04        264.03        18.03 o                         
  -4  17   2       1123.43       1073.64        36.54 o                         
  -3  17   2         57.00         63.11        13.87 o                         
  -2  17   2        556.32        509.60        24.31 o                         
  -1  17   2         96.98         96.02        15.84 o                         
   0  17   2        709.60        700.85        31.48 o                         
   1  17   2         96.96        116.61        21.90 o                         
   2  17   2        556.23        544.83        26.84 o                         
   3  17   2         56.99         50.58        16.73 o                         
   4  17   2       1123.57       1092.10        36.23 o                         
   5  17   2        264.98        224.94        21.44 o                         
   6  17   2        426.23        403.08        25.15 o                         
   7  17   2         15.28          7.36        15.74 o                         
   8  17   2          0.82          0.28        16.32 o                         
   9  17   2         53.71         23.89        17.79 o                         
  10  17   2        200.29        176.69        20.95 o                         
  11  17   2         92.05         89.43        19.61 o                         
  12  17   2          2.93         11.08        17.66 o                         
  13  17   2          1.61        -17.16        20.57 o                         
  14  17   2         35.18         -1.26        21.42 o                         
  15  17   2         24.46         32.35        22.91 o                         
  16  17   2         64.79         76.88        25.47 o                         
  17  17   2         73.52         82.86        26.50 o                         
  18  17   2         75.79         77.37        64.01 o                         
 -17  18   2        144.01        150.85        48.65 o                         
 -16  18   2         39.51         28.72        27.99 o                         
 -15  18   2         23.66         38.33        19.57 o                         
 -14  18   2          2.57        -13.20        16.00 o                         
 -13  18   2        216.37        208.47        19.55 o                         
 -12  18   2         42.84         27.58        15.96 o                         
 -11  18   2         99.17        149.30        18.07 o                         
 -10  18   2         70.79         95.24        25.81 o                         
  -9  18   2        148.26        115.14        17.24 o                         
  -8  18   2        360.31        307.12        21.11 o                         
  -7  18   2        151.26        139.30        17.40 o                         
  -6  18   2          5.39         -2.59        15.01 o                         
  -5  18   2        269.67        202.60        18.98 o                         
  -4  18   2        314.36        291.01        18.82 o                         
  -3  18   2        103.47         96.79        15.24 o                         
  -2  18   2        151.45        168.79        28.49 o                         
  -1  18   2        238.33        222.46        21.59 o                         
   0  18   2        195.04        192.99        19.96 o                         
   1  18   2        238.21        208.91        19.29 o                         
   2  18   2        151.37        142.88        25.38 o                         
   3  18   2        103.73         69.44        17.74 o                         
   4  18   2        314.13        311.96        25.87 o                         
   5  18   2        268.87        268.07        22.64 o                         
   6  18   2          5.37         10.11        17.15 o                         
   7  18   2        151.24        142.39        23.16 o                         
   8  18   2        360.64        349.53        24.55 o                         
   9  18   2        148.40        189.73        21.65 o                         
  10  18   2         70.96         69.42        18.99 o                         
  11  18   2         99.18         47.88        23.90 o                         
  12  18   2         42.88         61.34        23.28 o                         
  13  18   2        216.44        197.00        30.74 o                         
  14  18   2          2.60          9.65        22.58 o                         
  15  18   2         23.58         14.80        23.87 o                         
  16  18   2         39.57         23.74        24.56 o                         
  17  18   2        143.92        111.29        28.54 o                         
 -16  19   2         39.76         75.37        37.66 o                         
 -15  19   2        139.30        144.18        26.25 o                         
 -14  19   2         90.71        108.29        22.09 o                         
 -13  19   2          4.67        -15.40        15.40 o                         
 -12  19   2         18.38         21.89        17.27 o                         
 -11  19   2        120.07        131.40        18.30 o                         
 -10  19   2         10.35         25.46        15.37 o                         
  -9  19   2         71.26         50.49        15.90 o                         
  -8  19   2         35.19         15.98        15.65 o                         
  -7  19   2        230.97        255.08        20.60 o                         
  -6  19   2        260.10        260.28        24.26 o                         
  -5  19   2         17.94         22.17        17.86 o                         
  -4  19   2         73.18         59.31        15.50 o                         
  -3  19   2        338.25        307.00        20.12 o                         
  -2  19   2        173.04        156.70        17.73 o                         
  -1  19   2         52.15         29.71        14.34 o                         
   0  19   2         50.05         54.21        14.99 o                         
   1  19   2         52.09         47.86        14.41 o                         
   2  19   2        172.85        204.07        25.38 o                         
   3  19   2        337.93        300.58        23.04 o                         
   4  19   2         73.36         87.03        23.66 o                         
   5  19   2         17.87         60.65        18.62 o                         
   6  19   2        260.59        233.97        22.67 o                         
   7  19   2        231.30        228.09        23.41 o                         
   8  19   2         35.16         -5.83        17.59 o                         
   9  19   2         70.99         19.31        27.84 o                         
  10  19   2         10.32        -10.13        18.08 o                         
  11  19   2        119.91         89.43        24.16 o                         
  12  19   2         18.38         44.57        23.80 o                         
  13  19   2          4.66          6.95        22.53 o                         
  14  19   2         90.83         85.88        46.39 o                         
  15  19   2        139.05        126.19        29.32 o                         
  16  19   2         39.72         32.29        25.02 o                         
 -15  20   2          4.94         -7.95        23.47 o                         
 -14  20   2        244.48        252.01        29.32 o                         
 -13  20   2        170.12        215.46        21.01 o                         
 -12  20   2         23.99         22.92        16.70 o                         
 -11  20   2         11.25         -4.02        15.52 o                         
 -10  20   2         39.00         48.28        17.35 o                         
  -9  20   2         99.96         99.76        21.41 o                         
  -8  20   2        135.37        129.97        21.50 o                         
  -7  20   2         24.50         45.55        18.79 o                         
  -6  20   2        134.33        166.51        23.63 o                         
  -5  20   2        489.90        493.96        45.52 o                         
  -4  20   2         29.59         20.75        22.17 o                         
  -3  20   2        290.25        263.98        19.78 o                         
  -2  20   2        249.82        248.37        22.79 o                         
  -1  20   2        531.99        508.00        26.39 o                         
   0  20   2         46.61         64.93        19.97 o                         
   1  20   2        532.12        529.04        24.04 o                         
   2  20   2        249.89        284.88        30.54 o                         
   3  20   2        290.03        261.34        22.04 o                         
   4  20   2         29.66         12.47        17.21 o                         
   5  20   2        490.39        450.21        27.71 o                         
   6  20   2        134.44        134.32        20.57 o                         
   7  20   2         24.60         12.75        18.11 o                         
   8  20   2        134.94        120.09        20.66 o                         
   9  20   2         99.94         66.84        24.39 o                         
  10  20   2         39.16         24.32        21.27 o                         
  11  20   2         11.21         -4.17        22.60 o                         
  12  20   2         24.10         33.70        24.58 o                         
  13  20   2        170.27        159.17        28.80 o                         
  14  20   2        244.63        248.40        40.02 o                         
  15  20   2          4.99        -17.98        21.20 o                         
 -14  21   2          8.63         33.31        24.14 o                         
 -13  21   2        454.99        462.19        30.52 o                         
 -12  21   2         71.32        104.37        20.39 o                         
 -11  21   2          3.57         24.86        17.34 o                         
 -10  21   2         46.62         22.59        17.35 o                         
  -9  21   2         91.54        101.40        24.39 o                         
  -8  21   2         21.17         19.45        18.31 o                         
  -7  21   2          6.10         10.89        19.10 o                         
  -6  21   2         59.30         57.91        19.64 o                         
  -5  21   2        224.03        228.93        25.16 o                         
  -4  21   2         33.58         29.09        23.41 o                         
  -3  21   2        126.14        167.37        22.81 o                         
  -2  21   2        101.44        138.50        18.20 o                         
  -1  21   2        113.29        132.45        22.63 o                         
   0  21   2        106.72         85.88        17.68 o                         
   1  21   2        113.32        122.64        18.32 o                         
   2  21   2        101.41        105.18        17.99 o                         
   3  21   2        126.47        125.79        18.54 o                         
   4  21   2         33.45         25.98        20.01 o                         
   5  21   2        224.19        203.94        20.88 o                         
   6  21   2         59.54         35.80        17.58 o                         
   7  21   2          6.05         32.33        19.31 o                         
   8  21   2         21.22          0.04        18.54 o                         
   9  21   2         91.82         62.73        21.33 o                         
  10  21   2         46.53         78.44        27.38 o                         
  11  21   2          3.60         39.95        21.68 o                         
  12  21   2         71.42         91.17        23.01 o                         
  13  21   2        455.35        469.41        58.39 o                         
  14  21   2          8.59          4.70        26.12 o                         
 -13  22   2         50.32         62.65        22.65 o                         
 -12  22   2         79.34         69.19        21.46 o                         
 -11  22   2         79.40         61.76        26.12 o                         
 -10  22   2        225.46        251.32        26.23 o                         
  -9  22   2         77.93         98.72        22.22 o                         
  -8  22   2         34.98         47.50        20.91 o                         
  -7  22   2         74.04         61.42        22.91 o                         
  -6  22   2         85.78        130.25        22.91 o                         
  -5  22   2         80.18        102.85        23.03 o                         
  -4  22   2         14.74         30.98        19.95 o                         
  -3  22   2          0.29         28.57        19.52 o                         
  -2  22   2        105.39        133.37        20.92 o                         
  -1  22   2         16.29         -1.05        15.64 o                         
   0  22   2         27.05          7.64        15.61 o                         
   1  22   2         16.29         47.28        16.97 o                         
   2  22   2        105.69        123.95        19.87 o                         
   3  22   2          0.30        -15.00        15.92 o                         
   4  22   2         14.80          5.67        16.84 o                         
   5  22   2         80.36         57.39        17.88 o                         
   6  22   2         85.88         89.70        18.35 o                         
   7  22   2         73.86        115.54        19.99 o                         
   8  22   2         35.01         50.21        18.32 o                         
   9  22   2         78.01         65.52        25.57 o                         
  10  22   2        225.38        245.11        27.34 o                         
  11  22   2         79.31         99.51        27.74 o                         
  12  22   2         79.19         68.54        26.04 o                         
  13  22   2         50.31         48.55        28.58 o                         
 -12  23   2         34.54         52.45        22.64 o                         
 -11  23   2         14.74         19.81        21.12 o                         
 -10  23   2         48.29         75.03        21.74 o                         
  -9  23   2        223.33        251.14        30.12 o                         
  -8  23   2         59.40         47.83        30.80 o                         
  -7  23   2         56.47         58.49        29.81 o                         
  -6  23   2         29.74         41.00        20.88 o                         
  -5  23   2        122.57        156.06        23.22 o                         
  -4  23   2         19.35         13.30        20.08 o                         
  -3  23   2         37.91         28.16        24.64 o                         
  -2  23   2        102.21        101.41        22.61 o                         
  -1  23   2         65.51         50.50        18.05 o                         
   0  23   2         11.73         14.74        16.80 o                         
   1  23   2         65.41         68.61        18.27 o                         
   2  23   2        102.11         98.59        18.98 o                         
   3  23   2         38.11         25.13        25.99 o                         
   4  23   2         19.31         33.92        17.04 o                         
   5  23   2        122.41        141.38        20.06 o                         
   6  23   2         29.61          6.21        18.05 o                         
   7  23   2         56.47         63.39        19.33 o                         
   8  23   2         59.38         62.77        25.00 o                         
   9  23   2        223.39        255.27        27.63 o                         
  10  23   2         48.16         88.72        24.03 o                         
  11  23   2         14.83        -20.94        20.94 o                         
  12  23   2         34.48         -0.37        22.17 o                         
 -10  24   2          6.72         52.77        22.34 o                         
  -9  24   2         59.53         81.62        25.87 o                         
  -8  24   2         20.97         34.34        21.07 o                         
  -7  24   2         95.60        147.08        24.33 o                         
  -6  24   2         97.09        106.18        23.90 o                         
  -5  24   2         83.84        127.02        24.03 o                         
  -4  24   2         34.58         53.13        22.29 o                         
  -3  24   2         79.59         98.35        23.77 o                         
  -2  24   2         62.91         88.76        23.07 o                         
  -1  24   2         13.80         -7.45        20.63 o                         
   0  24   2         26.25         29.80        18.69 o                         
   1  24   2         13.97         59.20        17.66 o                         
   2  24   2         62.63         50.22        18.23 o                         
   3  24   2         79.86         77.61        19.21 o                         
   4  24   2         34.45         48.89        22.47 o                         
   5  24   2         83.69         72.61        19.43 o                         
   6  24   2         97.05         70.59        20.33 o                         
   7  24   2         95.68        107.48        24.31 o                         
   8  24   2         21.04          7.91        22.67 o                         
   9  24   2         59.47         42.99        23.23 o                         
  10  24   2          6.75         32.34        27.35 o                         
  -8  25   2        157.24        156.76        45.33 o                         
  -7  25   2         77.68         71.28        23.80 o                         
  -6  25   2          6.61         39.43        22.47 o                         
  -5  25   2         49.34         73.99        24.08 o                         
  -4  25   2          4.96          7.43        21.00 o                         
  -3  25   2        202.31        206.95        26.97 o                         
  -2  25   2        161.42        183.57        42.38 o                         
  -1  25   2         48.85         31.86        22.72 o                         
   0  25   2         13.37         -8.53        22.23 o                         
   1  25   2         49.02         70.29        20.77 o                         
   2  25   2        161.26        160.98        21.53 o                         
   3  25   2        201.90        188.60        22.49 o                         
   4  25   2          5.02         13.28        18.77 o                         
   5  25   2         49.33         50.17        20.06 o                         
   6  25   2          6.56         10.31        22.18 o                         
   7  25   2         77.58         50.18        23.56 o                         
   8  25   2        157.16        212.42        27.86 o                         
  -5  26   2        122.78        201.27        27.32 o                         
  -4  26   2          8.44         33.02        23.16 o                         
  -3  26   2        152.45        196.10        28.27 o                         
  -2  26   2         40.11         42.10        23.37 o                         
  -1  26   2        134.85        233.14        51.73 o                         
   0  26   2         55.96         94.26        25.90 o                         
   1  26   2        134.50        153.40        27.87 o                         
   2  26   2         40.21         39.83        20.19 o                         
   3  26   2        152.56        170.85        23.24 o                         
   4  26   2          8.48         -1.01        19.50 o                         
   5  26   2        123.04        126.06        25.81 o                         
   0   0   3        560.51        523.09        16.55 o                         
   1   0   3      10143.41      10920.58       156.03 o                         
   2   0   3       6729.40       6920.89        92.09 o                         
   3   0   3        194.43        169.08         8.28 o                         
   4   0   3       1027.53        957.03        18.10 o                         
   5   0   3        235.57        258.35        16.45 o                         
   6   0   3       1768.60       1841.78        33.32 o                         
   7   0   3        365.58        381.32        18.97 o                         
   8   0   3        596.47        649.05        17.65 o                         
   9   0   3        930.20        917.59        31.06 o                         
  10   0   3        157.67        172.93        13.42 o                         
  11   0   3        144.43        148.31        13.42 o                         
  12   0   3          5.00         14.88        11.40 o                         
  13   0   3         17.69          8.85        12.16 o                         
  14   0   3         86.74         82.95        17.94 o                         
  15   0   3        122.09        142.67        26.32 o                         
  16   0   3         39.60          9.05        28.28 o                         
  17   0   3        102.11         83.16        21.22 o                         
  18   0   3         37.08         25.52        19.57 o                         
  19   0   3         35.52         35.98        21.59 o                         
  20   0   3          6.66        -15.43        20.40 o                         
  21   0   3         99.67         99.58        25.85 o                         
  22   0   3          5.70         -5.04        23.81 o                         
  23   0   3        154.58        114.13        29.55 o                         
 -23   1   3         11.16         -4.69        29.87 o                         
 -22   1   3         45.51         47.52        24.59 o                         
 -21   1   3          1.74         -7.97        21.88 o                         
 -20   1   3        207.33        189.38        35.79 o                         
 -19   1   3         11.28         15.29        19.57 o                         
 -18   1   3        174.85        224.31        25.38 o                         
 -17   1   3         36.40         39.12        19.78 o                         
 -16   1   3        612.89        632.34        46.08 o                         
 -15   1   3        180.98        145.05        20.89 o                         
 -14   1   3        229.32        209.55        22.15 o                         
 -13   1   3        110.26        105.68        14.74 o                         
 -12   1   3        137.75        173.33        17.25 o                         
 -11   1   3         24.31         27.48        10.81 o                         
 -10   1   3        478.97        507.19        24.09 o                         
  -9   1   3        254.90        186.14        17.04 o                         
  -8   1   3        184.46        164.27        16.59 o                         
  -7   1   3        716.82        699.31        27.59 o                         
  -6   1   3        960.96        872.16        22.97 o                         
  -5   1   3       1274.05       1214.45        30.30 o                         
  -4   1   3         19.23          1.03         8.86 o                         
  -3   1   3        551.28        500.62        14.77 o                         
  -2   1   3       1908.25       1926.34        29.52 o                         
  -1   1   3       1165.69       1086.32        17.55 o                         
   0   1   3       9788.95       9386.63       150.42 o                         
   1   1   3       1165.70       1092.40        24.08 o                         
   2   1   3       1908.32       1915.75        36.68 o                         
   3   1   3        551.56        471.24        19.22 o                         
   4   1   3         19.25         12.51         7.00 o                         
   5   1   3       1273.46       1278.72        24.15 o                         
   6   1   3        961.52        867.65        25.16 o                         
   7   1   3        718.27        689.88        16.50 o                         
   8   1   3        184.48        186.91        11.18 o                         
   9   1   3        255.35        219.98        16.71 o                         
  10   1   3        479.42        484.72        24.75 o                         
  11   1   3         24.37         30.85         9.41 o                         
  12   1   3        137.81        159.23        14.46 o                         
  13   1   3        110.41        119.88        14.52 o                         
  14   1   3        229.43        246.06        19.84 o                         
  15   1   3        180.87        161.09        20.16 o                         
  16   1   3        613.04        617.37        32.44 o                         
  17   1   3         36.36         19.19        24.85 o                         
  18   1   3        174.64        187.90        25.69 o                         
  19   1   3         11.26         14.77        24.40 o                         
  20   1   3        207.05        166.35        26.61 o                         
  21   1   3          1.70         50.55        23.61 o                         
  22   1   3         45.72         70.06        25.98 o                         
  23   1   3         11.16         21.51        26.02 o                         
 -23   2   3        115.78         66.63        26.90 o                         
 -22   2   3          2.54         25.40        24.67 o                         
 -21   2   3        121.71        125.01        26.32 o                         
 -20   2   3        123.16        103.55        24.52 o                         
 -19   2   3         98.41        119.71        31.33 o                         
 -18   2   3        103.38         73.56        29.81 o                         
 -17   2   3        278.05        299.89        35.28 o                         
 -16   2   3        361.56        381.53        28.07 o                         
 -15   2   3        290.96        266.29        28.16 o                         
 -14   2   3        207.68        230.47        33.80 o                         
 -13   2   3        109.38         76.74        33.01 o                         
 -12   2   3        297.35        288.34        22.34 o                         
 -11   2   3        343.35        334.94        30.27 o                         
 -10   2   3        689.13        680.61        56.83 o                         
  -9   2   3         36.97         41.45        12.81 o                         
  -8   2   3        235.02        256.37        15.62 o                         
  -7   2   3       1133.95       1172.61        27.38 o                         
  -6   2   3       1018.97       1106.59        30.30 o                         
  -5   2   3       1450.05       1298.54        32.56 o                         
  -4   2   3         21.07         26.57        10.28 o                         
  -3   2   3        685.63        720.64        19.82 o                         
  -2   2   3        433.73        438.03        14.10 o                         
  -1   2   3       1285.34       1203.90        22.73 o                         
   0   2   3          0.41         -0.59         6.50 o                         
   1   2   3       1282.20       1208.23        21.94 o                         
   2   2   3        434.47        464.43        15.96 o                         
   3   2   3        684.52        707.38        19.25 o                         
   4   2   3         21.00         19.46         6.60 o                         
   5   2   3       1449.41       1304.06        26.34 o                         
   6   2   3       1018.28       1105.25        20.63 o                         
   7   2   3       1133.90       1195.65        22.19 o                         
   8   2   3        235.13        257.91        12.59 o                         
   9   2   3         36.92         39.67         9.01 o                         
  10   2   3        689.90        771.68        20.36 o                         
  11   2   3        343.46        391.26        21.37 o                         
  12   2   3        297.41        303.49        20.96 o                         
  13   2   3        109.58        109.78        12.17 o                         
  14   2   3        207.84        239.03        25.60 o                         
  15   2   3        291.01        326.29        33.05 o                         
  16   2   3        361.55        324.55        27.18 o                         
  17   2   3        278.25        322.60        27.26 o                         
  18   2   3        103.10        117.57        22.77 o                         
  19   2   3         98.31        134.14        33.56 o                         
  20   2   3        122.78        126.79        28.85 o                         
  21   2   3        121.63        102.52        25.85 o                         
  22   2   3          2.52        -20.62        34.63 o                         
  23   2   3        115.66        167.59        32.26 o                         
 -23   3   3         85.66         85.38        27.73 o                         
 -22   3   3        143.84        200.10        30.20 o                         
 -21   3   3         86.46         27.79        23.81 o                         
 -20   3   3        182.98        239.01        39.84 o                         
 -19   3   3         49.72         32.12        21.40 o                         
 -18   3   3         88.07         70.37        22.01 o                         
 -17   3   3        101.14        117.60        22.01 o                         
 -16   3   3        112.48         90.59        21.66 o                         
 -15   3   3        806.38        761.85        48.77 o                         
 -14   3   3        114.97         81.20        19.63 o                         
 -13   3   3       1169.56       1172.45        40.80 o                         
 -12   3   3        371.96        360.12        24.28 o                         
 -11   3   3        239.17        234.31        21.05 o                         
 -10   3   3         11.06         12.31         8.18 o                         
  -9   3   3        295.87        330.92        20.63 o                         
  -8   3   3        637.93        595.99        27.10 o                         
  -7   3   3       1138.90       1136.33        30.89 o                         
  -6   3   3          9.70         40.70        11.37 o                         
  -5   3   3        989.97        997.52        28.58 o                         
  -4   3   3        662.20        726.49        24.70 o                         
  -3   3   3        759.31        797.03        21.21 o                         
  -2   3   3        126.47        108.04         8.13 o                         
  -1   3   3       1968.77       1959.13        33.32 o                         
   0   3   3        122.56        146.40         9.20 o                         
   1   3   3       1971.30       1967.84        36.29 o                         
   2   3   3        126.67        107.39         8.34 o                         
   3   3   3        759.39        822.52        25.20 o                         
   4   3   3        662.82        692.26        19.74 o                         
   5   3   3        988.88       1002.49        21.33 o                         
   6   3   3          9.64         41.35         8.20 o                         
   7   3   3       1139.27       1126.78        25.32 o                         
   8   3   3        637.45        566.24        17.12 o                         
   9   3   3        296.45        319.81        13.96 o                         
  10   3   3         11.06          7.19         8.71 o                         
  11   3   3        238.53        251.22        19.66 o                         
  12   3   3        371.32        398.99        16.98 o                         
  13   3   3       1169.75       1183.28        28.61 o                         
  14   3   3        114.91         97.76        20.28 o                         
  15   3   3        806.37        769.32        47.52 o                         
  16   3   3        112.65        121.06        20.65 o                         
  17   3   3        101.01        128.94        33.18 o                         
  18   3   3         88.09        113.60        22.65 o                         
  19   3   3         49.53         46.24        21.05 o                         
  20   3   3        182.96        217.08        28.65 o                         
  21   3   3         86.26         70.23        31.04 o                         
  22   3   3        143.83        156.63        35.10 o                         
  23   3   3         85.68        138.02        41.78 o                         
 -23   4   3         16.99         14.11        25.85 o                         
 -22   4   3         26.88          0.21        21.62 o                         
 -21   4   3         87.50         59.13        24.46 o                         
 -20   4   3         92.22         81.98        24.88 o                         
 -19   4   3          3.83         29.73        21.23 o                         
 -18   4   3         12.12         13.00        20.40 o                         
 -17   4   3        341.20        381.05        65.27 o                         
 -16   4   3          0.90         27.93        19.35 o                         
 -15   4   3        369.87        384.25        61.20 o                         
 -14   4   3        304.87        285.75        41.28 o                         
 -13   4   3        247.10        214.09        22.01 o                         
 -12   4   3       1501.65       1494.87        45.72 o                         
 -11   4   3        514.92        504.68        16.38 o                         
 -10   4   3        329.77        351.47        16.53 o                         
  -9   4   3        492.64        405.75        22.67 o                         
  -8   4   3         71.46         67.62        14.73 o                         
  -7   4   3        905.90        822.58        25.60 o                         
  -6   4   3       2067.54       2110.00        47.32 o                         
  -5   4   3        823.93        744.48        25.12 o                         
  -4   4   3        156.19        170.05        12.63 o                         
  -3   4   3        143.92        128.81        19.94 o                         
  -2   4   3       2872.81       2937.84        46.76 o                         
  -1   4   3         10.18          7.60         7.17 o                         
   0   4   3        877.55        881.64        17.54 o                         
   1   4   3         10.06          5.05         7.18 o                         
   2   4   3       2874.46       2972.61        52.40 o                         
   3   4   3        143.68        141.17        12.56 o                         
   4   4   3        156.16        180.30        10.63 o                         
   5   4   3        822.99        719.67        25.19 o                         
   6   4   3       2068.16       2024.50        35.12 o                         
   7   4   3        904.56        814.44        18.05 o                         
   8   4   3         71.68         89.16         8.65 o                         
   9   4   3        492.77        427.39        21.57 o                         
  10   4   3        329.46        333.88        14.41 o                         
  11   4   3        514.53        508.50        17.77 o                         
  12   4   3       1501.84       1512.97        33.21 o                         
  13   4   3        247.75        245.39        15.64 o                         
  14   4   3        304.83        302.04        17.45 o                         
  15   4   3        370.27        409.28        58.14 o                         
  16   4   3          0.91         23.46        20.70 o                         
  17   4   3        341.03        338.51        29.64 o                         
  18   4   3         12.10         10.48        19.57 o                         
  19   4   3          3.84        -16.68        19.57 o                         
  20   4   3         92.41        132.57        28.03 o                         
  21   4   3         87.33         42.80        23.86 o                         
  22   4   3         26.81         -8.97        34.86 o                         
  23   4   3         17.07        -15.79        38.12 o                         
 -23   5   3         47.23         23.30        26.15 o                         
 -22   5   3        181.75        168.13        28.91 o                         
 -21   5   3          2.50         47.88        24.19 o                         
 -20   5   3        119.12        100.88        25.47 o                         
 -19   5   3         16.98         -9.22        20.96 o                         
 -18   5   3        165.48        145.96        24.88 o                         
 -17   5   3         97.54        131.76        24.50 o                         
 -16   5   3        341.20        327.85        28.16 o                         
 -15   5   3         93.88         81.60        21.14 o                         
 -14   5   3       1275.20       1164.66        61.32 o                         
 -13   5   3        318.52        351.63        28.83 o                         
 -12   5   3        194.26        193.27        12.59 o                         
 -11   5   3        508.39        519.34        20.95 o                         
 -10   5   3        480.39        404.92        20.34 o                         
  -9   5   3        945.21        883.39        45.68 o                         
  -8   5   3        118.05        114.47        13.65 o                         
  -7   5   3        182.36        221.09        23.12 o                         
  -6   5   3        590.98        572.20        22.58 o                         
  -5   5   3       1030.01       1029.34        26.57 o                         
  -4   5   3       1712.43       1886.09        38.75 o                         
  -3   5   3        942.57        960.36        25.23 o                         
  -2   5   3        306.94        297.18        14.66 o                         
  -1   5   3       1243.35       1284.92        24.86 o                         
   0   5   3        428.66        461.85        13.26 o                         
   1   5   3       1245.33       1291.96        23.26 o                         
   2   5   3        306.43        282.19        12.00 o                         
   3   5   3        941.88        969.57        42.70 o                         
   4   5   3       1712.47       1935.66        36.41 o                         
   5   5   3       1031.40       1026.51        31.57 o                         
   6   5   3        592.77        607.33        25.37 o                         
   7   5   3        181.94        227.38        15.63 o                         
   8   5   3        117.84        124.41        13.00 o                         
   9   5   3        945.85        888.29        22.67 o                         
  10   5   3        480.68        470.95        21.83 o                         
  11   5   3        509.32        542.75        18.99 o                         
  12   5   3        194.68        190.92        13.87 o                         
  13   5   3        317.99        332.81        26.45 o                         
  14   5   3       1274.87       1254.22        31.77 o                         
  15   5   3         93.79         75.95        14.86 o                         
  16   5   3        341.15        310.96        21.03 o                         
  17   5   3         97.49        101.56        20.94 o                         
  18   5   3        165.72        170.20        28.68 o                         
  19   5   3         17.02        -15.25        19.10 o                         
  20   5   3        118.97        117.01        27.71 o                         
  21   5   3          2.47         43.14        42.67 o                         
  22   5   3        182.22        193.00        42.53 o                         
  23   5   3         47.24         18.75        49.50 o                         
 -23   6   3        152.81        135.01        29.44 o                         
 -22   6   3         38.97          4.43        35.17 o                         
 -21   6   3        112.98        183.97        36.12 o                         
 -20   6   3         42.29         24.35        25.45 o                         
 -19   6   3        154.25        115.51        24.69 o                         
 -18   6   3        206.31        201.26        26.55 o                         
 -17   6   3        228.15        199.40        25.99 o                         
 -16   6   3        354.92        311.49        27.59 o                         
 -15   6   3        407.92        371.70        28.74 o                         
 -14   6   3        180.57        159.14        22.39 o                         
 -13   6   3        352.37        358.83        17.03 o                         
 -12   6   3        191.47        198.85        15.11 o                         
 -11   6   3         24.36         30.87        11.87 o                         
 -10   6   3        438.82        420.36        24.39 o                         
  -9   6   3        212.10        204.67        18.07 o                         
  -8   6   3         76.60        109.48        13.58 o                         
  -7   6   3         20.57         35.61        10.49 o                         
  -6   6   3        225.90        224.01        14.40 o                         
  -5   6   3       1355.75       1375.10        44.49 o                         
  -4   6   3       1306.40       1372.02        32.04 o                         
  -3   6   3       1795.54       1675.58        36.19 o                         
  -2   6   3        455.35        456.62        14.43 o                         
  -1   6   3       3878.20       4163.38        64.46 o                         
   0   6   3       2824.34       2813.65        42.15 o                         
   1   6   3       3878.27       4199.48        59.52 o                         
   2   6   3        455.58        433.18        21.11 o                         
   3   6   3       1797.43       1730.94        35.95 o                         
   4   6   3       1305.43       1394.11        36.10 o                         
   5   6   3       1354.91       1372.94        36.13 o                         
   6   6   3        225.89        221.60        20.52 o                         
   7   6   3         20.33         15.56         7.88 o                         
   8   6   3         76.36         87.44         9.58 o                         
   9   6   3        212.11        252.59        13.26 o                         
  10   6   3        438.48        454.77        17.03 o                         
  11   6   3         24.55         16.40         9.63 o                         
  12   6   3        191.06        180.89        13.35 o                         
  13   6   3        351.97        444.38        23.16 o                         
  14   6   3        180.46        186.25        15.38 o                         
  15   6   3        407.65        458.73        25.73 o                         
  16   6   3        354.44        342.41        24.19 o                         
  17   6   3        228.37        216.62        19.71 o                         
  18   6   3        206.27        198.64        20.07 o                         
  19   6   3        153.83        154.93        35.67 o                         
  20   6   3         42.24         65.01        35.22 o                         
  21   6   3        113.50         87.77        38.12 o                         
  22   6   3         38.90         11.73        36.89 o                         
  23   6   3        153.26         51.21        52.91 o                         
 -22   7   3        120.42         97.15        28.60 o                         
 -21   7   3        160.51        205.57        67.82 o                         
 -20   7   3         16.94         -4.91        24.89 o                         
 -19   7   3          2.46        -20.46        20.46 o                         
 -18   7   3        198.28        138.08        25.21 o                         
 -17   7   3         53.50         87.20        22.85 o                         
 -16   7   3         56.16         20.10        20.43 o                         
 -15   7   3        323.19        297.37        28.65 o                         
 -14   7   3        121.08        110.47        31.67 o                         
 -13   7   3         15.17         21.81         8.06 o                         
 -12   7   3        371.99        343.48        17.49 o                         
 -11   7   3        402.59        416.81        17.16 o                         
 -10   7   3        643.88        608.45        31.55 o                         
  -9   7   3        635.01        695.98        26.85 o                         
  -8   7   3        755.42        719.91        34.36 o                         
  -7   7   3         46.46         49.92        11.83 o                         
  -6   7   3         90.50         86.70        11.92 o                         
  -5   7   3        130.11        153.59        17.00 o                         
  -4   7   3        620.97        596.46        21.69 o                         
  -3   7   3       1760.82       1913.77        40.27 o                         
  -2   7   3       1155.04       1233.94        30.67 o                         
  -1   7   3       4854.20       5340.02        80.95 o                         
   0   7   3       1193.85       1121.08        22.22 o                         
   1   7   3       4853.94       5313.94        74.16 o                         
   2   7   3       1155.99       1229.33        28.83 o                         
   3   7   3       1760.97       1903.71        44.59 o                         
   4   7   3        619.06        583.26        20.60 o                         
   5   7   3        129.69        197.28        15.77 o                         
   6   7   3         90.43         80.07        13.44 o                         
   7   7   3         46.46         62.95        29.02 o                         
   8   7   3        755.15        775.09        86.11 o                         
   9   7   3        634.48        662.46        28.12 o                         
  10   7   3        643.33        649.41        42.43 o                         
  11   7   3        402.29        451.71        21.62 o                         
  12   7   3        372.04        343.67        17.02 o                         
  13   7   3         15.16          2.77        11.25 o                         
  14   7   3        120.78        115.22        14.09 o                         
  15   7   3        323.15        330.80        23.42 o                         
  16   7   3         56.30         51.40        14.82 o                         
  17   7   3         53.41         98.90        18.23 o                         
  18   7   3        198.04        231.78        25.99 o                         
  19   7   3          2.51        -29.21        34.14 o                         
  20   7   3         17.13         10.24        44.38 o                         
  21   7   3        160.60        244.09        56.33 o                         
  22   7   3        120.66         80.22        51.21 o                         
 -22   8   3        125.12         64.66        27.41 o                         
 -21   8   3        437.80        412.15        49.30 o                         
 -20   8   3         26.43          3.94        22.26 o                         
 -19   8   3        133.13        105.05        25.59 o                         
 -18   8   3         92.59         85.78        24.40 o                         
 -17   8   3        145.73        124.29        33.72 o                         
 -16   8   3        131.82        110.63        22.79 o                         
 -15   8   3         94.10         83.58        21.96 o                         
 -14   8   3        554.47        593.04        34.04 o                         
 -13   8   3         11.98         28.73         9.72 o                         
 -12   8   3        180.07        172.16        12.86 o                         
 -11   8   3        156.44        183.11        15.66 o                         
 -10   8   3        426.26        436.97        21.68 o                         
  -9   8   3        342.13        323.03        23.41 o                         
  -8   8   3         56.33         52.95        12.33 o                         
  -7   8   3        355.16        367.25        21.51 o                         
  -6   8   3        126.65         96.97        13.13 o                         
  -5   8   3        502.88        485.01        19.96 o                         
  -4   8   3        178.09        145.35        13.95 o                         
  -3   8   3       1291.05       1359.26        33.37 o                         
  -2   8   3        592.37        602.32        34.00 o                         
  -1   8   3       3902.80       4293.82        61.51 o                         
   0   8   3         48.29         77.68         9.41 o                         
   1   8   3       3902.88       4289.30        61.94 o                         
   2   8   3        591.61        572.22        20.94 o                         
   3   8   3       1288.97       1362.90        31.42 o                         
   4   8   3        178.74        151.29        23.41 o                         
   5   8   3        504.44        481.64        19.75 o                         
   6   8   3        126.57         95.35        15.42 o                         
   7   8   3        355.35        381.70        21.29 o                         
   8   8   3         56.15         61.74        17.47 o                         
   9   8   3        342.32        323.97        32.43 o                         
  10   8   3        426.54        417.52        23.49 o                         
  11   8   3        156.00        175.99        20.96 o                         
  12   8   3        180.35        169.61        14.43 o                         
  13   8   3         12.01         10.92        12.03 o                         
  14   8   3        554.35        618.34        30.55 o                         
  15   8   3         94.28         60.59        16.26 o                         
  16   8   3        132.22        127.95        24.58 o                         
  17   8   3        145.78        141.35        26.18 o                         
  18   8   3         92.36        132.29        46.09 o                         
  19   8   3        133.49        -39.26        42.67 o                         
  20   8   3         26.39         22.19        42.67 o                         
  21   8   3        437.91        457.45        68.28 o                         
  22   8   3        125.01        134.85        56.33 o                         
 -22   9   3        129.07        116.07        28.79 o                         
 -21   9   3         73.28        106.85        27.35 o                         
 -20   9   3        239.37        260.60        35.53 o                         
 -19   9   3         63.67         35.41        30.07 o                         
 -18   9   3         45.33         57.20        22.79 o                         
 -17   9   3         76.81        108.37        34.39 o                         
 -16   9   3        214.85        183.98        26.00 o                         
 -15   9   3        110.97         73.39        21.95 o                         
 -14   9   3         70.99         64.86        27.31 o                         
 -13   9   3        104.18        122.27        20.63 o                         
 -12   9   3        150.23        139.95        13.33 o                         
 -11   9   3        473.56        528.88        24.09 o                         
 -10   9   3        711.00        646.66        23.02 o                         
  -9   9   3         90.99         75.57        23.16 o                         
  -8   9   3         16.65         17.79        11.94 o                         
  -7   9   3        273.23        298.52        17.38 o                         
  -6   9   3       3299.49       3248.03        62.58 o                         
  -5   9   3        246.63        249.74        16.42 o                         
  -4   9   3          4.91         15.00        11.33 o                         
  -3   9   3        264.88        288.44        17.29 o                         
  -2   9   3        338.98        358.70        23.24 o                         
  -1   9   3        192.50        250.62        12.21 o                         
   0   9   3         62.92         66.59         9.28 o                         
   1   9   3        192.73        224.23        11.92 o                         
   2   9   3        338.62        382.85        20.94 o                         
   3   9   3        264.10        250.95        24.55 o                         
   4   9   3          4.86         13.72        12.98 o                         
   5   9   3        246.15        227.19        18.94 o                         
   6   9   3       3299.45       3252.32        62.29 o                         
   7   9   3        272.96        267.07        17.67 o                         
   8   9   3         16.67         47.32        15.06 o                         
   9   9   3         91.11         61.45        16.57 o                         
  10   9   3        710.80        626.65        36.15 o                         
  11   9   3        474.36        515.05        23.63 o                         
  12   9   3        150.45        172.28        19.34 o                         
  13   9   3        104.43        112.37        21.43 o                         
  14   9   3         70.76          6.20        21.58 o                         
  15   9   3        110.99        114.98        21.86 o                         
  16   9   3        214.93        264.37        30.62 o                         
  17   9   3         76.94         69.58        23.26 o                         
  18   9   3         45.36         28.77        24.58 o                         
  19   9   3         63.47          0.00        42.67 o                         
  20   9   3        239.27        363.57        61.45 o                         
  21   9   3         73.07         46.09        47.79 o                         
  22   9   3        128.83        162.16        56.33 o                         
 -21  10   3        154.37        151.61        48.21 o                         
 -20  10   3         15.56         66.22        25.61 o                         
 -19  10   3         66.32         75.12        25.80 o                         
 -18  10   3         84.62         81.29        24.40 o                         
 -17  10   3         32.25         27.83        21.96 o                         
 -16  10   3        283.25        236.69        27.37 o                         
 -15  10   3        281.25        306.02        28.11 o                         
 -14  10   3         58.25         81.51        17.25 o                         
 -13  10   3        120.82        117.30        12.83 o                         
 -12  10   3        197.72        195.51        27.57 o                         
 -11  10   3         48.33         77.81        12.29 o                         
 -10  10   3        310.02        274.76        16.16 o                         
  -9  10   3        460.86        469.01        18.95 o                         
  -8  10   3         34.70         40.09        15.52 o                         
  -7  10   3        147.96        121.14        14.78 o                         
  -6  10   3        286.88        294.13        18.55 o                         
  -5  10   3        399.57        441.11        21.08 o                         
  -4  10   3        182.64        161.75        15.25 o                         
  -3  10   3        175.97        199.05        15.96 o                         
  -2  10   3        110.60        110.26         9.46 o                         
  -1  10   3       1718.28       1830.88        32.06 o                         
   0  10   3         14.53          3.59        11.21 o                         
   1  10   3       1718.69       1780.44        41.08 o                         
   2  10   3        110.34         83.78        12.92 o                         
   3  10   3        176.49        182.80        18.28 o                         
   4  10   3        183.20        182.21        15.33 o                         
   5  10   3        399.81        429.35        20.90 o                         
   6  10   3        286.36        299.38        23.60 o                         
   7  10   3        147.97        165.59        16.11 o                         
   8  10   3         34.67         10.32        15.02 o                         
   9  10   3        460.99        481.79        28.83 o                         
  10  10   3        311.06        286.70        23.08 o                         
  11  10   3         48.22         83.57        21.62 o                         
  12  10   3        197.86        178.39        25.43 o                         
  13  10   3        120.83        122.61        25.60 o                         
  14  10   3         58.51        100.84        20.39 o                         
  15  10   3        280.64        334.01        27.71 o                         
  16  10   3        282.98        273.69        40.97 o                         
  17  10   3         32.10         10.07        23.68 o                         
  18  10   3         84.46         72.79        29.02 o                         
  19  10   3         66.31         -6.83        42.67 o                         
  20  10   3         15.56        -25.60        44.38 o                         
  21  10   3        154.05        138.26        52.91 o                         
 -21  11   3         84.89         52.40        26.33 o                         
 -20  11   3         61.28        106.47        27.56 o                         
 -19  11   3        154.22        147.33        25.06 o                         
 -18  11   3          0.97         -0.40        20.35 o                         
 -17  11   3         46.55         24.78        23.17 o                         
 -16  11   3         20.19         57.46        20.27 o                         
 -15  11   3         34.78         34.53        21.78 o                         
 -14  11   3        185.27        184.17        18.42 o                         
 -13  11   3        139.99        158.61        14.21 o                         
 -12  11   3        128.97        137.12        13.80 o                         
 -11  11   3        448.59        462.10        21.46 o                         
 -10  11   3         25.42         22.71        15.58 o                         
  -9  11   3       1801.58       1804.87        38.43 o                         
  -8  11   3        380.54        357.37        20.06 o                         
  -7  11   3         43.13         58.30        14.42 o                         
  -6  11   3        460.65        450.22        22.16 o                         
  -5  11   3        331.45        297.02        21.43 o                         
  -4  11   3         69.50         70.00        13.69 o                         
  -3  11   3        537.87        494.23        25.38 o                         
  -2  11   3          3.43          3.03        12.82 o                         
  -1  11   3        110.61        126.08        13.75 o                         
   0  11   3       1047.05        974.90        23.65 o                         
   1  11   3        110.38        105.90        13.31 o                         
   2  11   3          3.37          0.74        11.08 o                         
   3  11   3        538.90        568.14        22.56 o                         
   4  11   3         69.50         92.67        13.69 o                         
   5  11   3        331.05        310.89        19.16 o                         
   6  11   3        460.73        479.90        22.75 o                         
   7  11   3         43.02         29.66        15.52 o                         
   8  11   3        380.73        310.78        20.61 o                         
   9  11   3       1802.03       1809.88        44.68 o                         
  10  11   3         25.59        -12.23        21.39 o                         
  11  11   3        447.47        469.69        25.71 o                         
  12  11   3        128.89         96.16        25.88 o                         
  13  11   3        139.86        120.01        21.78 o                         
  14  11   3        185.23        219.08        29.53 o                         
  15  11   3         34.51         59.26        27.47 o                         
  16  11   3         20.35         21.93        22.96 o                         
  17  11   3         46.22         30.10        29.87 o                         
  18  11   3          0.99         32.43        39.26 o                         
  19  11   3        154.37        107.53        51.21 o                         
  20  11   3         61.36         39.26        49.50 o                         
  21  11   3         84.98        -13.66        46.09 o                         
 -21  12   3         22.84         48.16        24.60 o                         
 -20  12   3         46.20         29.89        23.26 o                         
 -19  12   3         85.72         50.03        23.18 o                         
 -18  12   3         44.49         51.06        22.37 o                         
 -17  12   3         88.41        101.95        22.80 o                         
 -16  12   3        315.77        333.67        31.20 o                         
 -15  12   3        134.36        128.53        26.84 o                         
 -14  12   3         49.64         71.93        16.02 o                         
 -13  12   3         18.94          5.65        12.24 o                         
 -12  12   3         47.27         50.19        12.65 o                         
 -11  12   3        363.89        362.02        25.59 o                         
 -10  12   3        709.96        758.94        32.82 o                         
  -9  12   3        150.28        141.84        15.03 o                         
  -8  12   3        517.73        510.97        28.33 o                         
  -7  12   3        331.74        355.37        20.69 o                         
  -6  12   3        212.65        224.68        18.18 o                         
  -5  12   3        306.77        279.89        19.45 o                         
  -4  12   3        715.36        773.04        27.85 o                         
  -3  12   3        386.20        407.11        22.03 o                         
  -2  12   3        533.92        563.06        40.16 o                         
  -1  12   3         17.12          3.40         9.78 o                         
   0  12   3        156.02        163.70        17.39 o                         
   1  12   3         17.32         10.54        13.69 o                         
   2  12   3        534.03        534.32        22.92 o                         
   3  12   3        386.37        387.55        20.53 o                         
   4  12   3        715.95        712.91        28.50 o                         
   5  12   3        306.84        304.55        19.57 o                         
   6  12   3        212.41        225.23        18.12 o                         
   7  12   3        331.26        353.27        21.54 o                         
   8  12   3        518.15        514.30        24.71 o                         
   9  12   3        149.74        139.96        20.94 o                         
  10  12   3        709.12        700.63        42.38 o                         
  11  12   3        364.34        378.02        26.50 o                         
  12  12   3         47.04         10.03        15.88 o                         
  13  12   3         18.93         -5.14        15.73 o                         
  14  12   3         49.49         37.29        27.03 o                         
  15  12   3        134.50        157.36        33.18 o                         
  16  12   3        316.44        383.53        30.85 o                         
  17  12   3         88.57         52.17        26.52 o                         
  18  12   3         44.75         54.88        29.87 o                         
  19  12   3         85.62        116.07        51.21 o                         
  20  12   3         46.10        -44.38        44.38 o                         
  21  12   3         22.81        -46.09        46.09 o                         
 -20  13   3        187.60        178.36        28.52 o                         
 -19  13   3         78.46         22.29        23.38 o                         
 -18  13   3         53.75         55.89        22.72 o                         
 -17  13   3        126.90        117.31        23.70 o                         
 -16  13   3        450.86        512.08        36.88 o                         
 -15  13   3        177.84        188.52        31.56 o                         
 -14  13   3        255.60        256.70        26.01 o                         
 -13  13   3        182.66        177.38        16.35 o                         
 -12  13   3        127.44        121.07        23.37 o                         
 -11  13   3        126.58        127.65        15.10 o                         
 -10  13   3        389.90        345.19        19.39 o                         
  -9  13   3        277.21        263.65        18.85 o                         
  -8  13   3       1900.38       1890.75        45.88 o                         
  -7  13   3         69.37         89.96        16.61 o                         
  -6  13   3        611.76        580.82        26.05 o                         
  -5  13   3        639.48        688.00        39.91 o                         
  -4  13   3       1372.74       1290.52        36.67 o                         
  -3  13   3        261.38        231.56        23.16 o                         
  -2  13   3         50.33         29.82        11.21 o                         
  -1  13   3         95.74         81.55        11.71 o                         
   0  13   3         83.83         67.56        12.72 o                         
   1  13   3         95.50         99.27        13.04 o                         
   2  13   3         50.50         27.82        14.04 o                         
   3  13   3        261.19        304.52        19.05 o                         
   4  13   3       1373.39       1345.73        36.19 o                         
   5  13   3        639.94        665.05        27.07 o                         
   6  13   3        612.16        577.74        26.22 o                         
   7  13   3         69.14         60.59        16.18 o                         
   8  13   3       1899.11       1806.02        46.45 o                         
   9  13   3        277.83        258.45        26.81 o                         
  10  13   3        389.66        361.21        23.60 o                         
  11  13   3        127.23        139.55        19.37 o                         
  12  13   3        127.46        106.12        21.60 o                         
  13  13   3        182.60        188.41        29.26 o                         
  14  13   3        255.31        243.48        23.16 o                         
  15  13   3        178.38        190.55        21.84 o                         
  16  13   3        450.21        488.59        39.67 o                         
  17  13   3        127.34        120.97        21.71 o                         
  18  13   3         53.68         61.24        25.26 o                         
  19  13   3         78.42        154.92        54.62 o                         
  20  13   3        187.62        211.95        59.74 o                         
 -20  14   3         15.75        -16.19        28.83 o                         
 -19  14   3         48.22         42.22        30.91 o                         
 -18  14   3         29.67         40.56        25.87 o                         
 -17  14   3         13.70         46.44        25.38 o                         
 -16  14   3        262.18        230.31        30.15 o                         
 -15  14   3        165.95        185.03        53.75 o                         
 -14  14   3         21.23         40.50        15.41 o                         
 -13  14   3         76.17         60.80        14.94 o                         
 -12  14   3         55.31         58.66        14.28 o                         
 -11  14   3          0.35         -4.45        12.88 o                         
 -10  14   3        308.98        308.30        19.58 o                         
  -9  14   3        480.39        458.23        31.84 o                         
  -8  14   3        166.74        189.23        17.01 o                         
  -7  14   3         93.58         86.72        16.43 o                         
  -6  14   3         45.30         38.36        15.63 o                         
  -5  14   3         65.48         62.44        20.24 o                         
  -4  14   3          6.31          7.04        14.96 o                         
  -3  14   3         86.79         75.99        12.21 o                         
  -2  14   3        343.66        319.18        24.92 o                         
  -1  14   3         98.15        115.33        18.68 o                         
   0  14   3          0.10          1.58        11.72 o                         
   1  14   3         97.97         89.79        14.44 o                         
   2  14   3        343.72        345.28        20.63 o                         
   3  14   3         86.68         66.99        15.53 o                         
   4  14   3          6.29         15.88        14.72 o                         
   5  14   3         65.47         85.89        16.42 o                         
   6  14   3         45.20         38.08        15.63 o                         
   7  14   3         93.92         57.84        16.63 o                         
   8  14   3        167.31        177.47        21.68 o                         
   9  14   3        479.66        450.93        25.72 o                         
  10  14   3        309.57        303.62        27.41 o                         
  11  14   3          0.34         11.88        16.27 o                         
  12  14   3         55.30         68.51        18.19 o                         
  13  14   3         76.01        110.66        19.52 o                         
  14  14   3         21.14         62.57        28.66 o                         
  15  14   3        165.54        146.59        23.84 o                         
  16  14   3        262.01        299.20        26.85 o                         
  17  14   3         13.76        -14.85        21.86 o                         
  18  14   3         29.68         48.32        24.49 o                         
  19  14   3         48.28         70.93        36.68 o                         
  20  14   3         15.74         29.27        36.80 o                         
 -19  15   3        125.81        118.79        26.73 o                         
 -18  15   3        114.75        148.42        33.51 o                         
 -17  15   3        105.44        109.75        42.53 o                         
 -16  15   3         80.25         94.26        26.72 o                         
 -15  15   3        170.93        148.82        26.88 o                         
 -14  15   3        285.59        301.67        21.20 o                         
 -13  15   3         53.58         33.06        14.10 o                         
 -12  15   3         12.55          4.52        16.84 o                         
 -11  15   3        413.49        392.45        21.43 o                         
 -10  15   3        689.67        661.41        37.29 o                         
  -9  15   3        693.10        767.21        32.50 o                         
  -8  15   3         91.45         49.36        15.03 o                         
  -7  15   3        394.11        418.73        30.27 o                         
  -6  15   3        374.83        368.46        27.10 o                         
  -5  15   3         66.57         55.41        17.51 o                         
  -4  15   3        462.74        451.25        32.52 o                         
  -3  15   3        352.28        358.32        18.40 o                         
  -2  15   3        283.64        310.93        19.99 o                         
  -1  15   3         91.39         75.62        14.46 o                         
   0  15   3          2.30         -0.70        13.52 o                         
   1  15   3         91.52         93.56        14.92 o                         
   2  15   3        283.73        288.76        20.10 o                         
   3  15   3        352.57        355.18        21.79 o                         
   4  15   3        463.10        440.89        24.06 o                         
   5  15   3         66.64         62.57        16.50 o                         
   6  15   3        374.24        375.80        23.44 o                         
   7  15   3        394.54        420.40        24.98 o                         
   8  15   3         91.76         67.93        17.89 o                         
   9  15   3        694.14        701.88        31.78 o                         
  10  15   3        689.77        641.18        33.08 o                         
  11  15   3        413.19        415.04        26.46 o                         
  12  15   3         12.65         29.60        17.47 o                         
  13  15   3         53.48         73.81        22.21 o                         
  14  15   3        286.09        271.78        24.33 o                         
  15  15   3        171.33        144.72        21.65 o                         
  16  15   3         79.87        132.90        25.57 o                         
  17  15   3        105.27        156.40        27.86 o                         
  18  15   3        114.88         93.44        27.09 o                         
  19  15   3        125.57        195.11        41.52 o                         
 -18  16   3        131.86        147.20        40.94 o                         
 -17  16   3          5.73         30.39        25.21 o                         
 -16  16   3          1.73         17.66        23.95 o                         
 -15  16   3         99.73         81.31        38.07 o                         
 -14  16   3         27.47         38.29        16.97 o                         
 -13  16   3        124.23        139.61        17.65 o                         
 -12  16   3         58.25         68.11        18.45 o                         
 -11  16   3         36.85         30.30        16.34 o                         
 -10  16   3         65.61         64.66        16.28 o                         
  -9  16   3        190.08        214.02        18.31 o                         
  -8  16   3        313.55        278.47        19.96 o                         
  -7  16   3        112.52         93.75        15.96 o                         
  -6  16   3        267.97        219.40        19.21 o                         
  -5  16   3        143.47        117.36        18.85 o                         
  -4  16   3        283.77        264.03        21.86 o                         
  -3  16   3         62.14         71.20        14.14 o                         
  -2  16   3          7.43         13.01        13.31 o                         
  -1  16   3         72.56         48.50        14.12 o                         
   0  16   3         27.40         25.07        13.93 o                         
   1  16   3         72.50         68.91        15.32 o                         
   2  16   3          7.42         -4.13        14.87 o                         
   3  16   3         62.24         53.72        22.17 o                         
   4  16   3        284.06        284.56        21.70 o                         
   5  16   3        143.93        157.86        19.30 o                         
   6  16   3        267.56        256.99        21.87 o                         
   7  16   3        112.17         69.84        18.19 o                         
   8  16   3        313.40        334.12        24.00 o                         
   9  16   3        189.98        148.61        20.74 o                         
  10  16   3         65.96         72.13        20.70 o                         
  11  16   3         36.73         10.19        17.51 o                         
  12  16   3         58.36         70.19        23.16 o                         
  13  16   3        124.51        208.15        22.98 o                         
  14  16   3         27.60         19.32        18.59 o                         
  15  16   3         99.47         40.18        20.28 o                         
  16  16   3          1.76          7.60        23.28 o                         
  17  16   3          5.78         12.23        24.35 o                         
  18  16   3        131.48        158.76        35.01 o                         
 -18  17   3         50.38         46.08        30.17 o                         
 -17  17   3         41.91         28.10        25.86 o                         
 -16  17   3         28.12         60.66        40.85 o                         
 -15  17   3         14.67         -1.05        23.51 o                         
 -14  17   3         76.43         98.37        19.25 o                         
 -13  17   3          8.43         -9.32        14.69 o                         
 -12  17   3         22.10         -0.67        15.26 o                         
 -11  17   3          9.07         28.27        16.29 o                         
 -10  17   3        183.63        195.79        20.53 o                         
  -9  17   3        102.21        112.60        17.27 o                         
  -8  17   3        126.39        104.93        16.59 o                         
  -7  17   3        357.72        354.38        23.28 o                         
  -6  17   3        237.82        239.30        20.04 o                         
  -5  17   3        150.49        119.98        20.01 o                         
  -4  17   3          6.70          3.07        12.71 o                         
  -3  17   3        226.48        227.79        19.24 o                         
  -2  17   3          4.21         32.48        21.17 o                         
  -1  17   3         31.72         46.70        15.55 o                         
   0  17   3         51.90         18.99        14.38 o                         
   1  17   3         31.68         17.03        15.12 o                         
   2  17   3          4.15          5.81        16.10 o                         
   3  17   3        226.57        207.86        33.51 o                         
   4  17   3          6.80        -15.47        15.86 o                         
   5  17   3        150.23        144.49        19.65 o                         
   6  17   3        237.55        236.14        22.37 o                         
   7  17   3        357.18        361.37        28.09 o                         
   8  17   3        126.13        139.00        20.04 o                         
   9  17   3        102.25         79.31        19.48 o                         
  10  17   3        183.64        150.34        21.70 o                         
  11  17   3          9.00         21.89        19.71 o                         
  12  17   3         22.14         50.75        23.78 o                         
  13  17   3          8.46          7.02        19.46 o                         
  14  17   3         76.21         77.09        24.00 o                         
  15  17   3         14.65         24.18        23.57 o                         
  16  17   3         28.14         23.86        24.77 o                         
  17  17   3         42.14         67.81        27.09 o                         
  18  17   3         50.33         -0.18        33.22 o                         
 -17  18   3         49.45         30.72        27.71 o                         
 -16  18   3         49.65          9.05        25.69 o                         
 -15  18   3         37.94         -4.14        24.70 o                         
 -14  18   3          6.17         14.91        18.73 o                         
 -13  18   3         18.07         18.02        15.90 o                         
 -12  18   3          5.47         14.87        19.00 o                         
 -11  18   3          4.26         18.91        15.20 o                         
 -10  18   3        113.33         92.93        17.79 o                         
  -9  18   3         40.77         16.75        15.74 o                         
  -8  18   3        138.89        147.42        17.98 o                         
  -7  18   3         36.17         21.05        15.67 o                         
  -6  18   3         35.18         50.89        15.87 o                         
  -5  18   3        381.82        369.98        25.56 o                         
  -4  18   3         51.78         67.06        22.32 o                         
  -3  18   3        118.69        110.16        17.51 o                         
  -2  18   3        102.13         74.04        17.14 o                         
  -1  18   3         37.53        -13.25        15.31 o                         
   0  18   3          1.24         14.68        14.73 o                         
   1  18   3         37.32         28.61        15.02 o                         
   2  18   3        102.15         76.34        17.73 o                         
   3  18   3        118.46        114.54        19.19 o                         
   4  18   3         51.79         50.12        18.42 o                         
   5  18   3        381.42        306.46        25.36 o                         
   6  18   3         35.21        -14.29        16.94 o                         
   7  18   3         36.18         40.13        22.67 o                         
   8  18   3        138.89        161.42        21.71 o                         
   9  18   3         40.85         67.33        19.02 o                         
  10  18   3        113.47         82.61        20.31 o                         
  11  18   3          4.20          0.66        18.62 o                         
  12  18   3          5.49          9.01        19.23 o                         
  13  18   3         18.03          9.73        21.19 o                         
  14  18   3          6.20         -4.36        27.43 o                         
  15  18   3         37.79         24.37        24.49 o                         
  16  18   3         49.81         18.00        25.81 o                         
  17  18   3         49.44         74.85        38.97 o                         
 -16  19   3        108.85        110.47        30.05 o                         
 -15  19   3         62.95        113.65        40.40 o                         
 -14  19   3         52.65         99.03        21.69 o                         
 -13  19   3         51.40         58.41        17.34 o                         
 -12  19   3         79.97         82.71        18.41 o                         
 -11  19   3         15.03         19.92        15.86 o                         
 -10  19   3          3.34         15.04        16.02 o                         
  -9  19   3         22.67         13.34        16.07 o                         
  -8  19   3          6.81         19.24        18.56 o                         
  -7  19   3         25.64         -4.01        15.81 o                         
  -6  19   3          2.48          3.00        15.64 o                         
  -5  19   3         80.41        103.89        20.28 o                         
  -4  19   3        892.48        881.92        44.54 o                         
  -3  19   3         39.68         24.32        21.42 o                         
  -2  19   3         28.76         32.02        17.00 o                         
  -1  19   3         21.67         19.75        16.05 o                         
   0  19   3         22.32         36.46        16.42 o                         
   1  19   3         21.79         22.24        15.73 o                         
   2  19   3         28.75          6.59        17.22 o                         
   3  19   3         39.72         37.45        17.97 o                         
   4  19   3        892.16        948.70        57.09 o                         
   5  19   3         80.23         69.58        19.07 o                         
   6  19   3          2.45         -4.01        17.56 o                         
   7  19   3         25.71         26.02        25.01 o                         
   8  19   3          6.85         -2.03        18.34 o                         
   9  19   3         22.66         14.49        18.59 o                         
  10  19   3          3.32        -18.37        20.70 o                         
  11  19   3         15.09         41.46        20.27 o                         
  12  19   3         79.68         57.13        21.81 o                         
  13  19   3         51.28         71.40        26.62 o                         
  14  19   3         52.44         42.96        31.16 o                         
  15  19   3         62.86        109.30        28.61 o                         
  16  19   3        109.04         81.89        29.11 o                         
 -15  20   3         74.48         90.15        36.63 o                         
 -14  20   3        103.28         80.75        33.41 o                         
 -13  20   3         65.49         79.49        19.10 o                         
 -12  20   3         23.78          7.38        17.12 o                         
 -11  20   3        283.13        286.66        36.01 o                         
 -10  20   3         87.69         84.37        18.23 o                         
  -9  20   3        148.01        144.05        19.96 o                         
  -8  20   3         41.73         45.44        17.02 o                         
  -7  20   3         84.55         79.57        20.72 o                         
  -6  20   3        157.49        212.57        23.43 o                         
  -5  20   3         74.42         71.25        21.07 o                         
  -4  20   3         82.97         74.71        20.58 o                         
  -3  20   3        269.85        248.42        26.83 o                         
  -2  20   3         60.30         67.30        21.43 o                         
  -1  20   3         73.51         73.81        18.04 o                         
   0  20   3        171.85        186.76        20.07 o                         
   1  20   3         73.67         91.90        23.65 o                         
   2  20   3         60.40         52.15        18.71 o                         
   3  20   3        269.98        301.08        24.37 o                         
   4  20   3         82.96         59.76        19.71 o                         
   5  20   3         74.24         94.63        20.38 o                         
   6  20   3        157.29        165.81        29.56 o                         
   7  20   3         84.81         86.36        21.31 o                         
   8  20   3         41.78         42.28        19.94 o                         
   9  20   3        148.03        176.98        23.38 o                         
  10  20   3         87.85        137.61        24.94 o                         
  11  20   3        283.00        275.69        27.03 o                         
  12  20   3         23.61         33.65        26.67 o                         
  13  20   3         65.21         84.19        27.82 o                         
  14  20   3        102.98         77.80        34.00 o                         
  15  20   3         74.73         84.87        29.50 o                         
 -14  21   3         54.74          9.36        21.75 o                         
 -13  21   3         82.67         48.55        19.21 o                         
 -12  21   3         10.30         14.58        17.82 o                         
 -11  21   3          1.18          5.33        17.25 o                         
 -10  21   3          0.69         -6.65        16.77 o                         
  -9  21   3        237.38        290.55        23.58 o                         
  -8  21   3          9.35         36.90        19.45 o                         
  -7  21   3         39.05         63.16        20.97 o                         
  -6  21   3         84.49        115.51        22.30 o                         
  -5  21   3        129.11        101.37        24.39 o                         
  -4  21   3         42.40         43.35        20.28 o                         
  -3  21   3        219.05        198.14        26.12 o                         
  -2  21   3        138.42        113.58        31.29 o                         
  -1  21   3          3.11        -15.75        15.75 o                         
   0  21   3        178.68        117.69        19.09 o                         
   1  21   3          3.16        -21.19        21.19 o                         
   2  21   3        138.61        138.03        21.31 o                         
   3  21   3        219.19        247.38        24.02 o                         
   4  21   3         42.59         19.64        19.03 o                         
   5  21   3        129.05        112.18        21.49 o                         
   6  21   3         84.73        108.49        21.84 o                         
   7  21   3         39.11         82.68        21.47 o                         
   8  21   3          9.37         54.74        21.43 o                         
   9  21   3        237.72        252.06        26.73 o                         
  10  21   3          0.68         12.37        20.69 o                         
  11  21   3          1.20          7.93        23.98 o                         
  12  21   3         10.35         17.14        24.70 o                         
  13  21   3         82.28         57.29        27.50 o                         
  14  21   3         54.89         48.99        33.63 o                         
 -12  22   3         77.75         63.35        28.14 o                         
 -11  22   3         30.53         58.84        19.25 o                         
 -10  22   3        156.00        160.86        21.19 o                         
  -9  22   3        105.81        118.53        23.81 o                         
  -8  22   3         23.87         19.60        20.28 o                         
  -7  22   3         68.91         91.74        26.73 o                         
  -6  22   3        109.28        103.75        22.95 o                         
  -5  22   3         86.20        138.01        25.55 o                         
  -4  22   3         42.65         13.14        19.82 o                         
  -3  22   3         12.16        -19.08        19.08 o                         
  -2  22   3        129.86        115.54        22.99 o                         
  -1  22   3          0.73         10.70        20.41 o                         
   0  22   3         44.17         24.36        17.71 o                         
   1  22   3          0.74          4.46        16.45 o                         
   2  22   3        130.19        105.60        21.36 o                         
   3  22   3         12.15         -0.76        18.49 o                         
   4  22   3         42.62          6.30        18.98 o                         
   5  22   3         86.25         76.35        21.09 o                         
   6  22   3        109.55        111.30        22.03 o                         
   7  22   3         69.04         42.42        21.02 o                         
   8  22   3         23.93         16.38        21.14 o                         
   9  22   3        106.00        116.59        24.29 o                         
  10  22   3        155.86        200.13        30.72 o                         
  11  22   3         30.60         35.76        26.80 o                         
  12  22   3         78.13         72.95        28.74 o                         
 -11  23   3        147.62        203.26        26.27 o                         
 -10  23   3         59.51         38.12        27.26 o                         
  -9  23   3         88.12         62.98        24.64 o                         
  -8  23   3         13.19         12.69        20.67 o                         
  -7  23   3         53.27        104.29        24.00 o                         
  -6  23   3        119.80        138.77        24.24 o                         
  -5  23   3        164.06        185.48        25.66 o                         
  -4  23   3         29.84         73.93        26.36 o                         
  -3  23   3         64.78         40.89        28.36 o                         
  -2  23   3          7.71          5.13        20.93 o                         
  -1  23   3        114.01         73.69        22.11 o                         
   0  23   3         10.81         -4.10        22.28 o                         
   1  23   3        114.07         95.11        19.42 o                         
   2  23   3          7.72        -17.97        17.97 o                         
   3  23   3         64.85         59.56        18.87 o                         
   4  23   3         29.83         57.02        19.14 o                         
   5  23   3        164.30        163.35        34.25 o                         
   6  23   3        119.73        156.10        23.73 o                         
   7  23   3         53.21         73.82        22.78 o                         
   8  23   3         13.14          0.55        20.97 o                         
   9  23   3         87.88        133.68        29.61 o                         
  10  23   3         59.63         34.69        26.80 o                         
  11  23   3        147.69        138.07        31.20 o                         
  -9  24   3         15.57         34.98        22.68 o                         
  -8  24   3        101.00        151.44        25.35 o                         
  -7  24   3         80.01         75.47        23.36 o                         
  -6  24   3          0.53         -1.71        21.10 o                         
  -5  24   3         18.53         28.25        22.32 o                         
  -4  24   3         18.57        -18.29        20.85 o                         
  -3  24   3         77.09         34.38        23.12 o                         
  -2  24   3         24.90         11.91        25.62 o                         
  -1  24   3         74.89         97.85        24.08 o                         
   0  24   3         95.11        102.94        27.25 o                         
   1  24   3         74.70         52.01        40.02 o                         
   2  24   3         24.97         33.07        18.96 o                         
   3  24   3         76.94         84.00        20.63 o                         
   4  24   3         18.59         28.61        19.08 o                         
   5  24   3         18.54        -17.54        17.54 o                         
   6  24   3          0.52        -11.57        18.75 o                         
   7  24   3         79.94         42.78        19.98 o                         
   8  24   3        100.82        118.59        25.97 o                         
   9  24   3         15.59        -28.33        28.33 o                         
  -7  25   3        140.89        117.78        68.28 o                         
  -6  25   3         56.81         59.44        23.76 o                         
  -5  25   3         17.02          4.22        22.63 o                         
  -4  25   3         11.07         15.74        21.90 o                         
  -3  25   3         29.30         51.88        24.39 o                         
  -2  25   3         56.98         29.47        25.38 o                         
  -1  25   3         24.90          7.66        23.80 o                         
   0  25   3         39.49         18.31        25.58 o                         
   1  25   3         24.99         21.16        24.26 o                         
   2  25   3         56.79         13.54        22.76 o                         
   3  25   3         29.30         28.19        19.75 o                         
   4  25   3         11.02         10.43        19.72 o                         
   5  25   3         17.09         -4.24        19.14 o                         
   6  25   3         56.81         46.20        23.03 o                         
   7  25   3        140.77        227.02        68.28 o                         
  -2  26   3         10.87         63.64        25.38 o                         
  -1  26   3         59.27         22.66        25.58 o                         
   0  26   3         45.34         55.28        26.92 o                         
   1  26   3         59.47         58.50        26.50 o                         
   2  26   3         10.79         -0.32        25.14 o                         
   0   0   4       5140.54       5922.33       113.27 o                         
   1   0   4        637.67        593.38        14.26 o                         
   2   0   4        965.77        939.13        15.34 o                         
   3   0   4       2416.18       2277.22        35.63 o                         
   4   0   4       3023.51       3417.93        54.79 o                         
   5   0   4       1743.78       1610.72        35.15 o                         
   6   0   4         78.46         70.47        11.80 o                         
   7   0   4        267.74        248.41        15.09 o                         
   8   0   4       1326.37       1376.61        40.90 o                         
   9   0   4        148.68        161.89        16.98 o                         
  10   0   4        282.46        287.62        22.33 o                         
  11   0   4          2.25         23.54        16.98 o                         
  12   0   4        111.24        121.82        17.79 o                         
  13   0   4        150.34        165.63        19.94 o                         
  14   0   4        368.37        373.30        27.64 o                         
  15   0   4         12.01         11.19        18.02 o                         
  16   0   4        734.27        684.01        34.49 o                         
  17   0   4        598.86        603.19        52.05 o                         
  18   0   4         53.64          4.85        19.77 o                         
  19   0   4        170.45        228.92        38.55 o                         
  20   0   4        101.67         95.48        24.66 o                         
  21   0   4         91.33         56.46        25.64 o                         
  22   0   4         54.68         17.84        24.80 o                         
  23   0   4          4.94          5.17        26.47 o                         
 -23   1   4         41.17         23.68        26.11 o                         
 -22   1   4          3.93         18.26        24.51 o                         
 -21   1   4         32.98         28.04        23.61 o                         
 -20   1   4         36.25         40.52        34.26 o                         
 -19   1   4         37.23         30.60        29.80 o                         
 -18   1   4          8.41         26.60        20.05 o                         
 -17   1   4        820.30        805.61        39.08 o                         
 -16   1   4        131.64        122.96        22.89 o                         
 -15   1   4        239.12        219.82        26.64 o                         
 -14   1   4        262.98        259.70        23.92 o                         
 -13   1   4        575.03        664.36        32.27 o                         
 -12   1   4         95.51         64.02        17.50 o                         
 -11   1   4        231.27        257.00        20.69 o                         
 -10   1   4         34.92         40.82        19.28 o                         
  -9   1   4        988.13       1028.30        34.39 o                         
  -8   1   4        528.09        562.37        24.73 o                         
  -7   1   4        387.34        424.33        27.84 o                         
  -6   1   4        223.94        217.70        13.34 o                         
  -5   1   4        313.21        334.13        15.56 o                         
  -4   1   4        753.02        918.24        24.44 o                         
  -3   1   4       2454.32       2622.91        39.30 o                         
  -2   1   4       6633.85       6921.97        92.99 o                         
  -1   1   4        911.87        771.42        16.36 o                         
   0   1   4        885.18        789.91        21.14 o                         
   1   1   4        912.60        805.94        24.61 o                         
   2   1   4       6628.78       6969.81       115.21 o                         
   3   1   4       2455.57       2676.89        44.26 o                         
   4   1   4        754.09        917.43        25.07 o                         
   5   1   4        313.10        297.96        16.31 o                         
   6   1   4        223.65        233.69        18.25 o                         
   7   1   4        388.47        410.61        23.82 o                         
   8   1   4        528.56        531.03        17.87 o                         
   9   1   4        987.96       1040.00        28.70 o                         
  10   1   4         34.89         45.30        11.95 o                         
  11   1   4        230.77        268.11        29.56 o                         
  12   1   4         95.49         80.36        24.17 o                         
  13   1   4        574.45        580.09        28.92 o                         
  14   1   4        263.01        255.82        26.20 o                         
  15   1   4        239.13        238.86        39.40 o                         
  16   1   4        131.65        116.99        21.51 o                         
  17   1   4        820.87        940.10        39.33 o                         
  18   1   4          8.37         58.36        31.16 o                         
  19   1   4         37.06         31.61        21.73 o                         
  20   1   4         36.21         18.11        28.72 o                         
  21   1   4         32.94         59.19        25.06 o                         
  22   1   4          3.98         16.63        25.39 o                         
  23   1   4         41.18         75.10        40.82 o                         
 -23   2   4        103.00         84.80        28.35 o                         
 -22   2   4         78.53         40.63        25.57 o                         
 -21   2   4         78.23         48.45        36.89 o                         
 -20   2   4        212.34        224.85        29.09 o                         
 -19   2   4         37.68         35.74        22.16 o                         
 -18   2   4        133.49        121.69        24.49 o                         
 -17   2   4        120.04         86.96        21.36 o                         
 -16   2   4       1068.84       1014.44        96.75 o                         
 -15   2   4        251.62        214.55        24.67 o                         
 -14   2   4        192.44        190.38        22.53 o                         
 -13   2   4        239.87        211.00        22.26 o                         
 -12   2   4        245.31        283.92        45.60 o                         
 -11   2   4         72.51         78.47        16.76 o                         
 -10   2   4       1585.77       1554.09        44.31 o                         
  -9   2   4         94.45         89.44        19.91 o                         
  -8   2   4        128.97        109.99        12.30 o                         
  -7   2   4        421.16        466.16        26.61 o                         
  -6   2   4        199.31        209.55        14.00 o                         
  -5   2   4         20.36         36.37        10.93 o                         
  -4   2   4        119.47        106.21        11.12 o                         
  -3   2   4        838.77        897.78        20.64 o                         
  -2   2   4       1557.06       1786.22        32.00 o                         
  -1   2   4       4676.81       5113.59        77.64 o                         
   0   2   4         23.93         31.44         9.67 o                         
   1   2   4       4673.66       5204.67        87.67 o                         
   2   2   4       1555.99       1762.96        36.68 o                         
   3   2   4        839.20        902.41        21.45 o                         
   4   2   4        119.74        105.43        11.28 o                         
   5   2   4         20.54         38.18         6.55 o                         
   6   2   4        199.04        254.36        14.68 o                         
   7   2   4        421.15        422.50        25.51 o                         
   8   2   4        129.02        128.62        10.82 o                         
   9   2   4         94.28         87.74        15.72 o                         
  10   2   4       1585.94       1608.02        37.31 o                         
  11   2   4         72.46         83.26        13.79 o                         
  12   2   4        244.94        291.54        18.30 o                         
  13   2   4        239.69        242.90        26.12 o                         
  14   2   4        191.97        166.08        19.05 o                         
  15   2   4        251.47        266.64        23.36 o                         
  16   2   4       1070.17       1120.79        50.58 o                         
  17   2   4        120.02        147.24        99.85 o                         
  18   2   4        133.54        162.24        24.48 o                         
  19   2   4         37.72         37.80        21.94 o                         
  20   2   4        212.37        214.85        28.13 o                         
  21   2   4         78.47         69.51        26.48 o                         
  22   2   4         78.48        138.81        40.98 o                         
  23   2   4        102.92        108.09        49.50 o                         
 -22   3   4          1.33          3.15        34.86 o                         
 -21   3   4         46.31         56.66        31.34 o                         
 -20   3   4         52.45         41.53        23.96 o                         
 -19   3   4         17.63         22.46        21.73 o                         
 -18   3   4         47.34         55.87        21.49 o                         
 -17   3   4         81.07         60.97        21.88 o                         
 -16   3   4         13.60         17.68        20.05 o                         
 -15   3   4        984.40        964.77        41.40 o                         
 -14   3   4        227.51        256.15        31.81 o                         
 -13   3   4        322.87        268.65        24.09 o                         
 -12   3   4         45.89         56.50        26.59 o                         
 -11   3   4        550.45        486.69        24.95 o                         
 -10   3   4        351.25        346.45        17.25 o                         
  -9   3   4        783.85        784.55        23.96 o                         
  -8   3   4        123.53        140.69        27.56 o                         
  -7   3   4        202.28        253.46        15.25 o                         
  -6   3   4        735.48        683.66        25.58 o                         
  -5   3   4        158.89        165.67        12.98 o                         
  -4   3   4       1253.02       1229.77        29.21 o                         
  -3   3   4        791.45        796.99        19.70 o                         
  -2   3   4        297.48        280.08        12.15 o                         
  -1   3   4       3934.87       4043.50        63.27 o                         
   0   3   4       3728.68       4045.03        71.02 o                         
   1   3   4       3934.81       4118.82        71.45 o                         
   2   3   4        297.43        247.36        11.33 o                         
   3   3   4        791.11        803.06        23.87 o                         
   4   3   4       1251.69       1206.73        28.83 o                         
   5   3   4        158.93        170.74        12.78 o                         
   6   3   4        735.84        704.36        18.13 o                         
   7   3   4        202.19        262.22        12.14 o                         
   8   3   4        123.68        143.55        11.32 o                         
   9   3   4        783.61        750.16        18.54 o                         
  10   3   4        351.43        373.55        24.21 o                         
  11   3   4        548.74        541.15        22.01 o                         
  12   3   4         45.94         51.90        12.38 o                         
  13   3   4        323.17        353.17        19.29 o                         
  14   3   4        227.26        219.80        17.48 o                         
  15   3   4        983.10       1024.73        83.10 o                         
  16   3   4         13.67         -2.56        17.46 o                         
  17   3   4         81.55         66.41        29.41 o                         
  18   3   4         47.13         79.92        22.86 o                         
  19   3   4         17.68         12.05        24.56 o                         
  20   3   4         52.53         42.50        26.80 o                         
  21   3   4         46.36         62.68        36.44 o                         
  22   3   4          1.34        -35.22        35.22 o                         
 -22   4   4         28.44         46.66        37.32 o                         
 -21   4   4         19.18         30.02        28.80 o                         
 -20   4   4        260.22        248.95        29.34 o                         
 -19   4   4        112.57         90.36        24.39 o                         
 -18   4   4         85.28         60.65        22.62 o                         
 -17   4   4        130.11        131.50        24.67 o                         
 -16   4   4        507.68        455.98        31.77 o                         
 -15   4   4        144.06        157.56        27.88 o                         
 -14   4   4        601.15        529.07        32.39 o                         
 -13   4   4        882.10        792.23        46.28 o                         
 -12   4   4        137.55        133.67         9.45 o                         
 -11   4   4         17.14         16.81        11.58 o                         
 -10   4   4       1361.59       1366.90        37.09 o                         
  -9   4   4        103.55         71.41        12.43 o                         
  -8   4   4         47.01         52.57        11.56 o                         
  -7   4   4         36.08         42.53        13.24 o                         
  -6   4   4        309.32        325.01        15.70 o                         
  -5   4   4       1062.03       1157.53        32.65 o                         
  -4   4   4       1016.11       1029.77        27.05 o                         
  -3   4   4        459.67        465.98        19.80 o                         
  -2   4   4        276.00        321.67        20.24 o                         
  -1   4   4       2138.58       2151.64        36.92 o                         
   0   4   4        486.77        585.30        17.98 o                         
   1   4   4       2139.17       2056.36        36.31 o                         
   2   4   4        276.33        292.67        13.59 o                         
   3   4   4        458.65        471.07        15.75 o                         
   4   4   4       1017.02       1053.60        25.99 o                         
   5   4   4       1061.02       1140.06        29.56 o                         
   6   4   4        309.16        301.33        14.51 o                         
   7   4   4         35.89         48.65         7.69 o                         
   8   4   4         47.29         62.76         7.55 o                         
   9   4   4        103.82        109.37        16.28 o                         
  10   4   4       1361.65       1352.37        29.31 o                         
  11   4   4         17.14         -2.75         9.36 o                         
  12   4   4        137.10        136.43        16.26 o                         
  13   4   4        882.31        931.02        28.05 o                         
  14   4   4        602.11        579.59        26.07 o                         
  15   4   4        144.33        178.97        17.86 o                         
  16   4   4        506.19        509.71        28.42 o                         
  17   4   4        130.16         75.57        21.80 o                         
  18   4   4         85.04         63.04        22.50 o                         
  19   4   4        112.58         67.45        34.94 o                         
  20   4   4        259.87        212.98        54.62 o                         
  21   4   4         19.15         -5.24        34.86 o                         
  22   4   4         28.42         54.62        39.61 o                         
 -22   5   4          4.08          2.43        25.32 o                         
 -21   5   4        136.99        145.57        28.74 o                         
 -20   5   4         27.91          9.56        23.34 o                         
 -19   5   4         10.21         30.31        22.29 o                         
 -18   5   4        301.71        275.17        29.10 o                         
 -17   5   4         39.39         33.61        22.65 o                         
 -16   5   4         28.99        -14.34        27.20 o                         
 -15   5   4        101.42        113.66        21.78 o                         
 -14   5   4        421.26        372.62        28.35 o                         
 -13   5   4        106.38        120.43        20.95 o                         
 -12   5   4        210.54        227.78        12.37 o                         
 -11   5   4        449.30        473.54        20.61 o                         
 -10   5   4        147.14        167.59        15.77 o                         
  -9   5   4          8.71         -7.08        12.60 o                         
  -8   5   4        944.52        988.61        31.65 o                         
  -7   5   4        487.76        445.52        30.06 o                         
  -6   5   4        592.11        559.77        21.46 o                         
  -5   5   4        300.26        259.75        17.25 o                         
  -4   5   4       1767.46       1825.48        45.09 o                         
  -3   5   4        940.73        955.17        23.74 o                         
  -2   5   4        578.16        586.24        22.28 o                         
  -1   5   4       3107.31       3294.88        53.30 o                         
   0   5   4        304.28        340.54        13.87 o                         
   1   5   4       3106.38       3281.35        52.97 o                         
   2   5   4        576.85        558.86        30.79 o                         
   3   5   4        941.83        938.52        27.71 o                         
   4   5   4       1769.33       1783.34        38.43 o                         
   5   5   4        299.47        295.46        18.23 o                         
   6   5   4        593.55        571.06        19.02 o                         
   7   5   4        487.64        455.81        15.00 o                         
   8   5   4        943.71        938.59        24.17 o                         
   9   5   4          8.64         16.82         7.89 o                         
  10   5   4        146.86        154.26        10.28 o                         
  11   5   4        449.02        444.43        23.32 o                         
  12   5   4        209.89        219.68        25.87 o                         
  13   5   4        106.75        112.37        14.75 o                         
  14   5   4        422.09        425.02        22.27 o                         
  15   5   4        100.84        103.84        30.55 o                         
  16   5   4         28.91         27.31        20.45 o                         
  17   5   4         39.16         37.88        19.22 o                         
  18   5   4        302.02        364.18        75.10 o                         
  19   5   4         10.23        -15.77        32.32 o                         
  20   5   4         27.91         -7.61        47.79 o                         
  21   5   4        136.56        204.60        64.86 o                         
  22   5   4          4.10         32.33        38.55 o                         
 -22   6   4        167.64        166.42        30.94 o                         
 -21   6   4        109.57        159.81        28.61 o                         
 -20   6   4        181.23        173.54        34.33 o                         
 -19   6   4          8.77         -5.52        38.72 o                         
 -18   6   4        189.08        214.45        28.16 o                         
 -17   6   4        219.13        182.25        25.36 o                         
 -16   6   4         30.04         14.05        20.65 o                         
 -15   6   4        206.44        202.63        44.54 o                         
 -14   6   4        756.03        770.95       100.27 o                         
 -13   6   4        191.32        203.02        23.73 o                         
 -12   6   4        269.99        287.54        16.63 o                         
 -11   6   4          9.92         -4.33        12.16 o                         
 -10   6   4         94.13         91.68        15.25 o                         
  -9   6   4        560.49        620.75        25.68 o                         
  -8   6   4       1211.07       1222.25        36.46 o                         
  -7   6   4        232.34        242.84        15.59 o                         
  -6   6   4         94.30        105.60        12.78 o                         
  -5   6   4        859.13        922.72        27.35 o                         
  -4   6   4        289.81        273.65        15.93 o                         
  -3   6   4       1932.98       1976.20        35.35 o                         
  -2   6   4         93.65         87.77         9.02 o                         
  -1   6   4         18.06         30.41        12.15 o                         
   0   6   4        549.91        699.10        17.35 o                         
   1   6   4         18.11         28.18        10.16 o                         
   2   6   4         93.48         85.44         9.73 o                         
   3   6   4       1933.10       1981.02        40.27 o                         
   4   6   4        288.89        260.82        16.57 o                         
   5   6   4        858.98        921.07        23.35 o                         
   6   6   4         93.81         86.17         9.86 o                         
   7   6   4        232.54        249.90        19.80 o                         
   8   6   4       1210.98       1199.77        31.07 o                         
   9   6   4        560.11        578.80        26.34 o                         
  10   6   4         94.15        101.98        10.78 o                         
  11   6   4         10.07         16.86         9.84 o                         
  12   6   4        270.09        277.23        16.75 o                         
  13   6   4        190.38        217.11        16.96 o                         
  14   6   4        755.19        733.06        27.81 o                         
  15   6   4        206.05        156.10        18.72 o                         
  16   6   4         30.16         36.63        20.38 o                         
  17   6   4        218.87        226.14        29.58 o                         
  18   6   4        189.00        132.74        25.66 o                         
  19   6   4          8.68         10.64        52.06 o                         
  20   6   4        181.15        185.48        41.00 o                         
  21   6   4        109.74        122.67        41.52 o                         
  22   6   4        167.63        219.52        46.17 o                         
 -22   7   4         32.69         43.14        26.31 o                         
 -21   7   4         92.35         83.93        27.51 o                         
 -20   7   4        112.40         89.69        26.55 o                         
 -19   7   4        166.23        259.88        30.25 o                         
 -18   7   4         78.73        116.96        25.31 o                         
 -17   7   4        203.07        216.90        27.18 o                         
 -16   7   4         21.99         14.59        20.53 o                         
 -15   7   4        246.99        219.36        48.48 o                         
 -14   7   4        492.46        566.11        34.04 o                         
 -13   7   4        495.08        403.42        29.97 o                         
 -12   7   4          4.83         13.97        10.10 o                         
 -11   7   4        686.68        672.07        28.16 o                         
 -10   7   4        232.20        232.95        20.19 o                         
  -9   7   4        259.20        228.71        16.35 o                         
  -8   7   4        338.09        320.72        21.43 o                         
  -7   7   4       1547.70       1509.05        36.79 o                         
  -6   7   4        612.84        617.18        28.37 o                         
  -5   7   4        169.96        172.81        14.72 o                         
  -4   7   4        568.32        546.54        21.49 o                         
  -3   7   4         28.83         28.41        11.54 o                         
  -2   7   4        218.88        278.72        19.34 o                         
  -1   7   4         22.67         11.46         8.83 o                         
   0   7   4       1921.60       1781.09        30.62 o                         
   1   7   4         22.56         14.03         8.72 o                         
   2   7   4        219.27        298.63        17.06 o                         
   3   7   4         29.03         32.18        10.68 o                         
   4   7   4        570.05        568.84        21.25 o                         
   5   7   4        169.22        201.32        16.01 o                         
   6   7   4        612.25        592.59        29.04 o                         
   7   7   4       1549.33       1527.74        50.69 o                         
   8   7   4        338.03        358.98        34.07 o                         
   9   7   4        259.19        258.26        29.02 o                         
  10   7   4        231.50        235.41        14.35 o                         
  11   7   4        687.29        685.36        28.93 o                         
  12   7   4          4.77        -10.26        10.26 o                         
  13   7   4        495.52        503.40        28.58 o                         
  14   7   4        492.70        491.63        31.72 o                         
  15   7   4        247.25        260.78        26.71 o                         
  16   7   4         22.02          6.50        33.87 o                         
  17   7   4        203.19        193.26        26.59 o                         
  18   7   4         78.73        103.02        24.60 o                         
  19   7   4        166.61        179.13        27.51 o                         
  20   7   4        112.51        113.72        38.96 o                         
  21   7   4         92.36        157.04        56.33 o                         
  22   7   4         32.53         58.03        54.62 o                         
 -21   8   4        218.02        182.70        29.97 o                         
 -20   8   4         36.68         54.66        35.41 o                         
 -19   8   4         41.79         31.25        23.73 o                         
 -18   8   4         40.25          3.25        21.99 o                         
 -17   8   4        206.21        164.73        43.25 o                         
 -16   8   4        110.96        107.07        23.69 o                         
 -15   8   4         94.97        108.39        23.60 o                         
 -14   8   4        377.42        275.12        35.73 o                         
 -13   8   4       1005.81        904.53        55.64 o                         
 -12   8   4        204.27        254.35        27.59 o                         
 -11   8   4        637.68        555.48        29.56 o                         
 -10   8   4          7.59          5.60        13.01 o                         
  -9   8   4        727.29        665.25        25.69 o                         
  -8   8   4        640.80        692.23        25.50 o                         
  -7   8   4        511.04        489.70        21.63 o                         
  -6   8   4        142.84        128.31        17.99 o                         
  -5   8   4        366.09        344.45        23.55 o                         
  -4   8   4         17.56          7.73        13.30 o                         
  -3   8   4        146.58        150.26        15.00 o                         
  -2   8   4        193.51        238.68        18.46 o                         
  -1   8   4        143.66        148.27        14.10 o                         
   0   8   4        613.65        563.54        25.66 o                         
   1   8   4        144.07        170.02        11.73 o                         
   2   8   4        193.56        187.05        15.09 o                         
   3   8   4        146.39        146.43        13.25 o                         
   4   8   4         17.61         -4.59        10.79 o                         
   5   8   4        364.95        329.20        13.63 o                         
   6   8   4        142.62        164.25        25.66 o                         
   7   8   4        511.32        526.69        25.28 o                         
   8   8   4        641.59        696.34        58.32 o                         
   9   8   4        726.52        707.72        59.74 o                         
  10   8   4          7.64         -9.91        36.70 o                         
  11   8   4        638.57        567.68        29.47 o                         
  12   8   4        204.29        246.31        25.87 o                         
  13   8   4       1007.95        966.64        47.12 o                         
  14   8   4        377.47        362.51        77.66 o                         
  15   8   4         94.61        125.65        26.66 o                         
  16   8   4        111.06        197.77        29.92 o                         
  17   8   4        206.21        143.49        28.29 o                         
  18   8   4         40.39         -3.12        23.68 o                         
  19   8   4         41.88         28.57        25.84 o                         
  20   8   4         36.78          5.12        47.79 o                         
  21   8   4        217.71        237.26        59.74 o                         
 -21   9   4        264.78        268.12        39.80 o                         
 -20   9   4         92.55         70.69        26.41 o                         
 -19   9   4         94.75         86.01        52.06 o                         
 -18   9   4        143.30        106.56        26.59 o                         
 -17   9   4         36.76          3.25        22.01 o                         
 -16   9   4         14.70         46.17        22.79 o                         
 -15   9   4        133.35         99.80        23.78 o                         
 -14   9   4         62.41         57.63        19.48 o                         
 -13   9   4        191.87        240.02        21.61 o                         
 -12   9   4       1246.03       1213.12        30.49 o                         
 -11   9   4        455.15        457.63        23.46 o                         
 -10   9   4        501.29        508.77        23.51 o                         
  -9   9   4        403.98        415.91        26.36 o                         
  -8   9   4        415.73        426.07        21.43 o                         
  -7   9   4         58.23         47.47        13.39 o                         
  -6   9   4         20.78         19.17        12.48 o                         
  -5   9   4        135.35        155.99        15.42 o                         
  -4   9   4         80.51         67.80        13.69 o                         
  -3   9   4        356.67        380.71        25.13 o                         
  -2   9   4        158.43        194.01        14.05 o                         
  -1   9   4        193.55        189.73        11.74 o                         
   0   9   4         52.53         42.52         8.73 o                         
   1   9   4        193.46        201.82        11.90 o                         
   2   9   4        158.59        169.75        13.34 o                         
   3   9   4        356.15        319.00        16.99 o                         
   4   9   4         80.28         83.84        15.58 o                         
   5   9   4        135.92        130.04        14.60 o                         
   6   9   4         20.93         27.81        12.68 o                         
   7   9   4         57.87         56.98        13.78 o                         
   8   9   4        415.41        389.01        23.97 o                         
   9   9   4        403.65        408.64        24.95 o                         
  10   9   4        501.43        505.41        38.41 o                         
  11   9   4        454.77        364.24        31.83 o                         
  12   9   4       1246.58       1235.48        45.98 o                         
  13   9   4        191.94        188.64        45.23 o                         
  14   9   4         61.98         77.14        25.00 o                         
  15   9   4        133.19         71.33        25.43 o                         
  16   9   4         14.62         13.66        23.34 o                         
  17   9   4         36.61         61.99        25.26 o                         
  18   9   4        143.12        127.45        34.99 o                         
  19   9   4         94.33         68.75        29.03 o                         
  20   9   4         92.37         87.05        49.50 o                         
  21   9   4        264.88        186.05        59.74 o                         
 -21  10   4          2.11         13.26        25.16 o                         
 -20  10   4        201.22        241.22        32.01 o                         
 -19  10   4          4.54         -9.79        22.56 o                         
 -18  10   4         94.16        117.43        23.60 o                         
 -17  10   4         84.35         74.38        21.11 o                         
 -16  10   4        200.73        178.12        23.95 o                         
 -15  10   4         23.53         17.76        19.24 o                         
 -14  10   4         35.84         21.74        21.55 o                         
 -13  10   4         21.31         35.91        12.41 o                         
 -12  10   4        192.34        217.09        16.53 o                         
 -11  10   4        468.08        466.27        26.94 o                         
 -10  10   4        864.87        965.61        32.22 o                         
  -9  10   4        181.79        182.65        17.65 o                         
  -8  10   4        291.27        302.28        24.88 o                         
  -7  10   4         15.55         23.46        13.26 o                         
  -6  10   4         90.24         99.49        15.39 o                         
  -5  10   4        958.43        936.58        31.23 o                         
  -4  10   4       1266.41       1263.92        38.43 o                         
  -3  10   4         93.58         83.24        14.51 o                         
  -2  10   4         75.12         68.06        15.77 o                         
  -1  10   4        674.29        631.76        20.29 o                         
   0  10   4        387.53        350.37        14.06 o                         
   1  10   4        674.10        652.90        31.42 o                         
   2  10   4         74.67         76.25        12.16 o                         
   3  10   4         93.72        101.37        13.40 o                         
   4  10   4       1266.51       1288.68        33.70 o                         
   5  10   4        959.23        965.86        29.52 o                         
   6  10   4         90.89        113.05        15.00 o                         
   7  10   4         15.62         -1.11        13.06 o                         
   8  10   4        290.58        319.15        20.69 o                         
   9  10   4        182.23        173.33        18.07 o                         
  10  10   4        864.47        927.76        47.69 o                         
  11  10   4        468.44        474.70        32.63 o                         
  12  10   4        192.51        195.32        27.68 o                         
  13  10   4         21.05         -1.06        29.02 o                         
  14  10   4         35.95         46.84        34.14 o                         
  15  10   4         23.39         -7.01        22.09 o                         
  16  10   4        200.59        222.11        37.55 o                         
  17  10   4         84.23         18.14        25.43 o                         
  18  10   4         94.24        106.87        29.92 o                         
  19  10   4          4.60         -9.70        25.26 o                         
  20  10   4        201.59        160.45        54.62 o                         
  21  10   4          2.09        -39.26        46.09 o                         
 -20  11   4          8.44         49.43        23.85 o                         
 -19  11   4        241.18        249.16        47.04 o                         
 -18  11   4        207.66        277.43        28.83 o                         
 -17  11   4        171.80        159.00        24.36 o                         
 -16  11   4        123.02        131.63        23.00 o                         
 -15  11   4        169.48        193.02        27.59 o                         
 -14  11   4        110.58        147.00        26.00 o                         
 -13  11   4         65.68         62.33        13.91 o                         
 -12  11   4        428.54        454.89        20.85 o                         
 -11  11   4        214.41        254.22        17.17 o                         
 -10  11   4          5.87         -1.86        14.13 o                         
  -9  11   4         63.61         69.15        15.90 o                         
  -8  11   4       1160.37       1117.92        35.53 o                         
  -7  11   4        215.92        205.74        18.57 o                         
  -6  11   4        332.38        295.93        19.96 o                         
  -5  11   4        296.05        236.95        18.39 o                         
  -4  11   4        511.28        510.99        27.17 o                         
  -3  11   4         27.05         41.42        15.00 o                         
  -2  11   4         56.77         64.82        15.09 o                         
  -1  11   4        522.83        532.45        25.42 o                         
   0  11   4          2.58         -8.77         8.77 o                         
   1  11   4        521.82        596.62        20.20 o                         
   2  11   4         56.73         72.62        12.70 o                         
   3  11   4         26.94         11.51        11.89 o                         
   4  11   4        510.85        540.02        24.39 o                         
   5  11   4        296.21        284.25        19.71 o                         
   6  11   4        332.47        347.17        20.02 o                         
   7  11   4        216.73        223.00        32.03 o                         
   8  11   4       1161.25       1169.11        42.38 o                         
   9  11   4         63.65         47.81        16.01 o                         
  10  11   4          5.99          1.05        15.50 o                         
  11  11   4        214.31        220.29        24.91 o                         
  12  11   4        429.23        411.28        29.85 o                         
  13  11   4         65.61         63.46        20.57 o                         
  14  11   4        110.21        147.49        38.06 o                         
  15  11   4        169.50        157.42        29.89 o                         
  16  11   4        122.74         64.27        32.43 o                         
  17  11   4        172.03        178.30        31.56 o                         
  18  11   4        207.97        231.75        37.55 o                         
  19  11   4        241.57        269.27        51.21 o                         
  20  11   4          8.47         11.95        51.21 o                         
 -20  12   4         37.61         -2.00        26.12 o                         
 -19  12   4         22.09         58.03        23.85 o                         
 -18  12   4         34.89          3.09        26.12 o                         
 -17  12   4        573.51        498.83        33.48 o                         
 -16  12   4         64.37         49.98        22.12 o                         
 -15  12   4        271.23        278.80        68.53 o                         
 -14  12   4        442.46        432.53        54.15 o                         
 -13  12   4        333.32        303.69        18.96 o                         
 -12  12   4         58.39         55.22        27.71 o                         
 -11  12   4        469.07        473.36        21.52 o                         
 -10  12   4        286.51        333.50        24.14 o                         
  -9  12   4          7.13         35.29        15.06 o                         
  -8  12   4        208.56        237.49        19.91 o                         
  -7  12   4         25.49          6.76        15.30 o                         
  -6  12   4        409.22        379.32        22.50 o                         
  -5  12   4        191.56        182.01        20.20 o                         
  -4  12   4          9.13          8.89        15.42 o                         
  -3  12   4         32.53         40.95        18.23 o                         
  -2  12   4        518.46        445.34        18.93 o                         
  -1  12   4        296.79        323.27        15.42 o                         
   0  12   4        208.14        210.19        16.57 o                         
   1  12   4        296.81        310.12        16.57 o                         
   2  12   4        517.91        441.43        20.62 o                         
   3  12   4         32.47         38.69        13.29 o                         
   4  12   4          9.16         22.71        12.87 o                         
   5  12   4        191.23        197.91        17.72 o                         
   6  12   4        410.12        419.29        22.73 o                         
   7  12   4         25.44         30.83        14.48 o                         
   8  12   4        207.95        184.57        19.30 o                         
   9  12   4          7.09         18.52        16.01 o                         
  10  12   4        286.36        351.29        24.98 o                         
  11  12   4        468.29        410.92        25.54 o                         
  12  12   4         58.39         13.16        17.34 o                         
  13  12   4        332.89        308.22        25.91 o                         
  14  12   4        442.41        468.61        28.11 o                         
  15  12   4        271.14        311.45        34.41 o                         
  16  12   4         64.45         41.55        38.48 o                         
  17  12   4        573.76        530.52        36.67 o                         
  18  12   4         34.96         74.60        25.83 o                         
  19  12   4         22.23         20.58        25.12 o                         
  20  12   4         37.71         71.24        36.68 o                         
 -19  13   4          8.22          7.36        22.89 o                         
 -18  13   4         34.34          3.13        25.13 o                         
 -17  13   4          3.20          9.70        21.85 o                         
 -16  13   4        242.13        261.12        62.75 o                         
 -15  13   4          1.91         11.99        22.39 o                         
 -14  13   4         98.43         78.39        24.48 o                         
 -13  13   4          7.07          5.56        13.63 o                         
 -12  13   4         48.81         61.59        14.75 o                         
 -11  13   4         88.64         86.57        15.08 o                         
 -10  13   4         79.74         87.58        21.80 o                         
  -9  13   4        259.13        286.00        21.58 o                         
  -8  13   4        487.51        447.00        24.94 o                         
  -7  13   4        414.15        408.64        24.44 o                         
  -6  13   4        112.31         84.23        16.79 o                         
  -5  13   4        173.78        152.81        18.38 o                         
  -4  13   4        249.30        245.71        29.79 o                         
  -3  13   4        131.18        123.12        17.84 o                         
  -2  13   4        244.05        266.99        19.56 o                         
  -1  13   4        964.74       1019.57        29.92 o                         
   0  13   4        591.96        603.50        33.23 o                         
   1  13   4        963.85       1017.35        32.58 o                         
   2  13   4        244.08        291.21        37.45 o                         
   3  13   4        130.94        160.93        17.00 o                         
   4  13   4        249.51        236.17        18.64 o                         
   5  13   4        174.18        197.53        30.30 o                         
   6  13   4        112.24        144.29        18.02 o                         
   7  13   4        413.22        433.33        23.87 o                         
   8  13   4        487.03        508.70        26.39 o                         
   9  13   4        258.93        266.87        21.63 o                         
  10  13   4         79.54         99.10        19.22 o                         
  11  13   4         88.56         66.71        18.07 o                         
  12  13   4         48.85         43.13        22.67 o                         
  13  13   4          7.06          1.46        17.23 o                         
  14  13   4         98.31         73.04        19.09 o                         
  15  13   4          1.91          6.98        18.58 o                         
  16  13   4        242.27        310.46        26.59 o                         
  17  13   4          3.17         11.65        20.35 o                         
  18  13   4         34.52         17.13        21.29 o                         
  19  13   4          8.14         54.75        26.83 o                         
 -19  14   4         43.37         13.38        24.11 o                         
 -18  14   4          4.33         46.96        32.77 o                         
 -17  14   4         11.09         -6.68        24.50 o                         
 -16  14   4         42.55          5.63        23.65 o                         
 -15  14   4         24.58         24.75        23.51 o                         
 -14  14   4         11.86          3.01        22.60 o                         
 -13  14   4         64.42         71.51        15.21 o                         
 -12  14   4        213.71        281.32        19.72 o                         
 -11  14   4          8.52         18.39        14.45 o                         
 -10  14   4        151.33        130.57        16.87 o                         
  -9  14   4        197.14        207.80        21.07 o                         
  -8  14   4         76.94         69.01        22.21 o                         
  -7  14   4         51.74         72.06        17.50 o                         
  -6  14   4        105.86        106.96        26.36 o                         
  -5  14   4         55.87         38.86        19.46 o                         
  -4  14   4        184.96        146.41        23.54 o                         
  -3  14   4         52.92         42.21        17.29 o                         
  -2  14   4        125.79        128.60        14.38 o                         
  -1  14   4        150.98        130.26        13.44 o                         
   0  14   4        706.72        682.85        23.38 o                         
   1  14   4        151.00        166.09        15.26 o                         
   2  14   4        125.49        127.10        16.20 o                         
   3  14   4         52.85         76.03        15.25 o                         
   4  14   4        184.74        153.38        25.62 o                         
   5  14   4         55.81         46.64        20.20 o                         
   6  14   4        105.62        139.27        37.20 o                         
   7  14   4         52.01         50.64        17.14 o                         
   8  14   4         77.09        110.05        17.99 o                         
   9  14   4        197.41        188.13        24.39 o                         
  10  14   4        151.43        142.96        20.18 o                         
  11  14   4          8.55         13.93        18.72 o                         
  12  14   4        213.93        228.79        22.69 o                         
  13  14   4         64.32         83.68        19.88 o                         
  14  14   4         11.83         -2.01        17.72 o                         
  15  14   4         24.62         41.73        20.02 o                         
  16  14   4         42.52         71.82        21.15 o                         
  17  14   4         11.19          5.82        20.12 o                         
  18  14   4          4.33        -21.87        27.35 o                         
  19  14   4         43.18         42.73        34.94 o                         
 -18  15   4        139.78        134.44        26.99 o                         
 -17  15   4          8.17        -10.45        24.40 o                         
 -16  15   4         12.95         -7.79        23.74 o                         
 -15  15   4        101.29         59.72        30.97 o                         
 -14  15   4         40.10         39.76        24.19 o                         
 -13  15   4          9.18         -9.37        14.08 o                         
 -12  15   4         20.80         37.70        18.79 o                         
 -11  15   4         19.47         11.09        19.37 o                         
 -10  15   4         26.70         32.59        14.99 o                         
  -9  15   4        213.62        186.80        18.59 o                         
  -8  15   4          2.54         35.54        17.40 o                         
  -7  15   4       1305.37       1214.57        46.02 o                         
  -6  15   4        153.50         88.08        18.26 o                         
  -5  15   4        317.31        260.37        31.31 o                         
  -4  15   4        201.62        166.23        20.91 o                         
  -3  15   4        182.52        143.79        20.22 o                         
  -2  15   4         23.96         41.04        22.69 o                         
  -1  15   4        225.05        244.89        17.44 o                         
   0  15   4        187.15        196.36        17.06 o                         
   1  15   4        224.70        243.48        19.91 o                         
   2  15   4         24.01         15.19        14.35 o                         
   3  15   4        182.14        154.22        17.69 o                         
   4  15   4        201.32        165.31        18.49 o                         
   5  15   4        318.01        289.42        21.19 o                         
   6  15   4        153.74        140.20        19.53 o                         
   7  15   4       1305.51       1295.00        39.98 o                         
   8  15   4          2.53         19.22        17.21 o                         
   9  15   4        213.10        170.43        38.19 o                         
  10  15   4         26.80         26.60        17.48 o                         
  11  15   4         19.50         23.44        18.27 o                         
  12  15   4         20.89        -17.53        17.53 o                         
  13  15   4          9.18         15.89        18.17 o                         
  14  15   4         40.29         36.64        22.42 o                         
  15  15   4        101.18         87.71        25.13 o                         
  16  15   4         12.90         11.96        20.58 o                         
  17  15   4          8.18         50.29        22.18 o                         
  18  15   4        139.46        133.91        30.14 o                         
 -17  16   4         10.19         21.33        25.38 o                         
 -16  16   4         76.56         48.99        26.72 o                         
 -15  16   4         55.68         45.46        25.58 o                         
 -14  16   4         35.46         19.47        30.41 o                         
 -13  16   4         25.01         29.02        15.68 o                         
 -12  16   4          2.82         11.93        14.94 o                         
 -11  16   4         18.46         10.91        15.41 o                         
 -10  16   4        250.73        194.55        24.58 o                         
  -9  16   4        232.78        228.08        22.64 o                         
  -8  16   4        319.89        326.90        24.37 o                         
  -7  16   4          3.96          4.47        16.94 o                         
  -6  16   4       1274.96       1189.32        45.33 o                         
  -5  16   4         62.16         78.03        19.22 o                         
  -4  16   4         17.52         24.70        17.50 o                         
  -3  16   4        117.55        136.09        20.23 o                         
  -2  16   4        123.30        101.86        42.92 o                         
  -1  16   4         30.57         30.90        20.60 o                         
   0  16   4         11.02         38.33        13.73 o                         
   1  16   4         30.73         47.20        14.41 o                         
   2  16   4        123.47        145.08        17.73 o                         
   3  16   4        117.52         97.17        22.14 o                         
   4  16   4         17.34        -14.93        14.93 o                         
   5  16   4         62.32         31.07        16.77 o                         
   6  16   4       1276.69       1261.96        45.82 o                         
   7  16   4          3.93          5.73        16.75 o                         
   8  16   4        319.62        330.06        24.73 o                         
   9  16   4        232.96        245.02        23.20 o                         
  10  16   4        250.47        230.93        22.58 o                         
  11  16   4         18.38         37.27        18.75 o                         
  12  16   4          2.78        -17.58        17.58 o                         
  13  16   4         24.89         10.78        21.68 o                         
  14  16   4         35.41         34.38        20.58 o                         
  15  16   4         55.74         28.70        22.17 o                         
  16  16   4         76.63         62.51        23.21 o                         
  17  16   4         10.29         12.12        25.02 o                         
 -17  17   4         27.65         22.46        27.23 o                         
 -16  17   4         14.97         15.75        26.49 o                         
 -15  17   4         53.18         45.66        26.71 o                         
 -14  17   4        188.63        190.29        29.75 o                         
 -13  17   4        169.32        183.84        19.59 o                         
 -12  17   4         95.23         84.29        17.36 o                         
 -11  17   4          9.37         -0.52        15.61 o                         
 -10  17   4         44.45         31.13        16.37 o                         
  -9  17   4          3.85         21.98        15.64 o                         
  -8  17   4         61.94         52.84        16.99 o                         
  -7  17   4        158.48        156.77        21.21 o                         
  -6  17   4        316.06        319.71        50.26 o                         
  -5  17   4        111.10         91.66        19.98 o                         
  -4  17   4        123.49        152.82        21.82 o                         
  -3  17   4        449.86        416.87        27.69 o                         
  -2  17   4        198.26        180.40        32.06 o                         
  -1  17   4        244.35        240.35        27.33 o                         
   0  17   4         88.10        151.69        25.13 o                         
   1  17   4        244.41        239.51        24.30 o                         
   2  17   4        198.15        170.70        19.26 o                         
   3  17   4        449.95        469.76        31.82 o                         
   4  17   4        123.07        124.36        23.08 o                         
   5  17   4        111.26        101.14        18.88 o                         
   6  17   4        316.21        289.10        23.61 o                         
   7  17   4        159.07        151.75        20.78 o                         
   8  17   4         61.92         60.96        18.86 o                         
   9  17   4          3.81         -7.85        18.04 o                         
  10  17   4         44.53          7.94        18.92 o                         
  11  17   4          9.34         15.03        18.95 o                         
  12  17   4         95.39         53.56        20.46 o                         
  13  17   4        169.43        212.86        24.68 o                         
  14  17   4        188.46        199.57        25.69 o                         
  15  17   4         53.20         39.45        21.94 o                         
  16  17   4         15.12        -14.54        25.87 o                         
  17  17   4         27.66          2.96        26.24 o                         
 -16  18   4         69.52         33.53        33.13 o                         
 -15  18   4          8.99        -20.10        24.99 o                         
 -14  18   4         56.08         86.95        27.73 o                         
 -13  18   4          1.14         -0.79        17.84 o                         
 -12  18   4         84.89         74.70        27.69 o                         
 -11  18   4        135.59        104.80        18.55 o                         
 -10  18   4         13.95          5.10        16.27 o                         
  -9  18   4         55.65         68.24        17.54 o                         
  -8  18   4         14.45         45.53        17.16 o                         
  -7  18   4          2.35         -5.04        15.82 o                         
  -6  18   4        120.65        127.76        21.58 o                         
  -5  18   4         46.56         16.55        33.51 o                         
  -4  18   4        443.17        417.16        28.16 o                         
  -3  18   4        351.39        336.05        40.58 o                         
  -2  18   4         39.26         38.05        39.31 o                         
  -1  18   4        171.70        184.56        70.05 o                         
   0  18   4       1255.30       1310.22        46.56 o                         
   1  18   4        172.19        207.42        27.18 o                         
   2  18   4         39.18         27.51        22.28 o                         
   3  18   4        350.79        384.16        32.96 o                         
   4  18   4        443.48        467.18        32.43 o                         
   5  18   4         46.30         23.33        21.54 o                         
   6  18   4        120.20        158.72        26.23 o                         
   7  18   4          2.35         16.49        18.15 o                         
   8  18   4         14.52        -15.66        18.04 o                         
   9  18   4         55.59         52.77        19.49 o                         
  10  18   4         13.90         36.07        19.58 o                         
  11  18   4        135.51        165.28        25.95 o                         
  12  18   4         85.00         67.20        21.29 o                         
  13  18   4          1.11        -16.54        20.94 o                         
  14  18   4         56.14         42.20        21.77 o                         
  15  18   4          9.04          3.33        25.28 o                         
  16  18   4         69.51         59.15        28.13 o                         
 -15  19   4        173.13        212.60        32.93 o                         
 -14  19   4         27.67         59.41        28.33 o                         
 -13  19   4         27.59         43.39        18.08 o                         
 -12  19   4         39.87         33.22        17.45 o                         
 -11  19   4        206.29        227.55        21.76 o                         
 -10  19   4        137.33        152.45        19.85 o                         
  -9  19   4         30.55         28.76        18.92 o                         
  -8  19   4         15.85         -6.32        16.27 o                         
  -7  19   4         65.09         63.56        20.18 o                         
  -6  19   4         51.65         23.99        17.88 o                         
  -5  19   4        274.14        298.31        26.20 o                         
  -4  19   4        275.27        218.23        27.62 o                         
  -3  19   4         24.91         11.89        22.65 o                         
  -2  19   4         39.41         20.33        22.72 o                         
  -1  19   4        216.29        210.78        27.73 o                         
   0  19   4          0.91         16.13        22.32 o                         
   1  19   4        216.06        220.47        26.58 o                         
   2  19   4         39.73         44.14        24.08 o                         
   3  19   4         25.06         50.79        22.85 o                         
   4  19   4        275.42        277.39        33.20 o                         
   5  19   4        273.72        258.34        29.02 o                         
   6  19   4         51.45         57.03        24.21 o                         
   7  19   4         65.19         58.59        24.88 o                         
   8  19   4         15.84         21.45        19.48 o                         
   9  19   4         30.50         25.03        28.83 o                         
  10  19   4        137.24        145.80        23.59 o                         
  11  19   4        206.65        209.04        25.52 o                         
  12  19   4         39.89         30.11        24.14 o                         
  13  19   4         27.66        -11.78        21.23 o                         
  14  19   4         27.58         65.38        26.77 o                         
  15  19   4        173.19        183.60        45.23 o                         
 -14  20   4         15.98         33.92        35.98 o                         
 -13  20   4         99.29        118.03        23.53 o                         
 -12  20   4         79.60         82.09        19.56 o                         
 -11  20   4         74.91         70.40        18.99 o                         
 -10  20   4         51.89        105.65        19.64 o                         
  -9  20   4        103.90        146.30        20.68 o                         
  -8  20   4         95.41         91.76        22.91 o                         
  -7  20   4        197.91        223.33        29.33 o                         
  -6  20   4         90.12         88.03        24.17 o                         
  -5  20   4         70.98         44.27        20.33 o                         
  -4  20   4        153.46        155.04        27.51 o                         
  -3  20   4        220.15        259.98        36.49 o                         
  -2  20   4         26.75         61.44        24.70 o                         
  -1  20   4         39.93         14.40        40.01 o                         
   0  20   4          0.14        -11.05        31.57 o                         
   1  20   4         39.76          8.03        22.85 o                         
   2  20   4         26.71         25.90        23.05 o                         
   3  20   4        220.89        285.42        30.46 o                         
   4  20   4        153.55        161.61        26.77 o                         
   5  20   4         71.22         64.34        24.73 o                         
   6  20   4         89.84         86.02        25.59 o                         
   7  20   4        197.66        264.19        30.26 o                         
   8  20   4         95.39         81.49        21.95 o                         
   9  20   4        103.75        106.68        22.75 o                         
  10  20   4         51.80         86.64        22.92 o                         
  11  20   4         74.76         83.41        23.26 o                         
  12  20   4         79.90         86.43        23.85 o                         
  13  20   4         99.40        118.37        35.67 o                         
  14  20   4         16.08         -3.99        26.19 o                         
 -13  21   4         75.42         90.74        24.41 o                         
 -12  21   4         15.24         22.35        18.69 o                         
 -11  21   4         76.96         83.92        20.21 o                         
 -10  21   4         64.21         54.24        19.42 o                         
  -9  21   4          4.43          3.82        18.37 o                         
  -8  21   4          8.31         -7.57        17.94 o                         
  -7  21   4         63.25         57.49        19.15 o                         
  -6  21   4         93.21         89.37        22.02 o                         
  -5  21   4        117.59        131.47        24.89 o                         
  -4  21   4         33.73         25.64        21.39 o                         
  -3  21   4         36.46         -4.92        24.19 o                         
  -2  21   4          2.02        -10.56        23.16 o                         
  -1  21   4         38.57         34.98        25.13 o                         
   0  21   4          0.21        -25.00        25.00 o                         
   1  21   4         38.60         46.19        26.17 o                         
   2  21   4          1.95          1.93        23.78 o                         
   3  21   4         36.45         52.09        31.19 o                         
   4  21   4         33.93         19.65        24.38 o                         
   5  21   4        117.54        103.43        29.94 o                         
   6  21   4         93.14         87.31        35.75 o                         
   7  21   4         63.32         53.68        25.47 o                         
   8  21   4          8.34         -7.33        25.87 o                         
   9  21   4          4.41         -9.95        20.51 o                         
  10  21   4         64.12         47.18        22.38 o                         
  11  21   4         76.94         95.93        24.85 o                         
  12  21   4         15.19         21.32        26.22 o                         
  13  21   4         75.29        172.76        45.23 o                         
 -11  22   4         75.69        107.57        21.07 o                         
 -10  22   4         23.97         21.65        19.41 o                         
  -9  22   4         27.68          8.55        18.22 o                         
  -8  22   4         24.88         45.16        21.82 o                         
  -7  22   4         67.45        123.98        23.82 o                         
  -6  22   4          7.98         17.64        21.56 o                         
  -5  22   4        138.22        112.13        23.52 o                         
  -4  22   4         71.81         94.68        26.85 o                         
  -3  22   4         32.11         42.20        22.36 o                         
  -2  22   4         61.70         70.11        27.62 o                         
  -1  22   4         58.85         54.14        25.70 o                         
   0  22   4         13.47        -27.68        27.68 o                         
   1  22   4         58.87         30.48        28.89 o                         
   2  22   4         61.63         65.17        25.95 o                         
   3  22   4         31.97         55.10        25.70 o                         
   4  22   4         71.94         55.69        25.80 o                         
   5  22   4        138.40        111.15        27.59 o                         
   6  22   4          8.02         -5.09        24.28 o                         
   7  22   4         67.52         48.16        33.08 o                         
   8  22   4         25.01          9.75        21.56 o                         
   9  22   4         27.74        -21.34        21.34 o                         
  10  22   4         24.13         17.72        22.64 o                         
  11  22   4         75.79         48.50        28.98 o                         
  -9  23   4         22.84         49.49        22.71 o                         
  -8  23   4         30.47         38.73        23.31 o                         
  -7  23   4         10.08         19.15        21.93 o                         
  -6  23   4         26.79         35.16        28.58 o                         
  -5  23   4          7.54         10.15        21.39 o                         
  -4  23   4         29.93         33.56        22.12 o                         
  -3  23   4         13.57          9.97        22.40 o                         
  -2  23   4        304.89        291.57        29.57 o                         
  -1  23   4        101.23         36.56        33.01 o                         
   0  23   4         43.51         81.50        31.31 o                         
   1  23   4        101.24        137.85        31.97 o                         
   2  23   4        304.94        334.60        55.93 o                         
   3  23   4         13.52        -16.32        24.15 o                         
   4  23   4         29.76         78.67        27.21 o                         
   5  23   4          7.57          6.74        27.34 o                         
   6  23   4         26.84          5.18        27.75 o                         
   7  23   4         10.10        -23.28        23.28 o                         
   8  23   4         30.47         53.37        28.05 o                         
   9  23   4         22.88          6.84        22.94 o                         
  -7  24   4         21.26         29.34        22.84 o                         
  -6  24   4         30.89          6.24        22.34 o                         
  -5  24   4         13.24         19.92        23.31 o                         
  -4  24   4        115.87        167.14        44.31 o                         
  -3  24   4        180.81        251.65        39.67 o                         
  -2  24   4        234.61        276.67        29.72 o                         
  -1  24   4        174.97        173.74        28.44 o                         
   0  24   4         24.90         24.62        24.29 o                         
   1  24   4        175.44        150.52        29.19 o                         
   2  24   4        234.52        262.74        53.88 o                         
   3  24   4        180.39        211.17        47.19 o                         
   4  24   4        115.82         90.99        28.61 o                         
   5  24   4         13.19         24.50        27.37 o                         
   6  24   4         30.88         15.33        27.37 o                         
   7  24   4         21.20         -5.34        26.16 o                         
  -4  25   4         21.14          1.72        23.05 o                         
  -3  25   4          6.92         15.29        23.79 o                         
  -2  25   4         52.97         37.87        26.45 o                         
  -1  25   4          6.18         -0.87        24.29 o                         
   0  25   4         28.92         20.94        46.16 o                         
   1  25   4          6.19        -12.52        24.64 o                         
   2  25   4         52.93         42.66        30.98 o                         
   3  25   4          6.95          9.27        26.89 o                         
   4  25   4         21.18         -1.86        23.93 o                         
   0   0   5        777.24        745.25        24.09 o                         
   1   0   5        337.80        363.75        12.51 o                         
   2   0   5         92.37         84.13        11.58 o                         
   3   0   5         39.48         34.74         7.14 o                         
   4   0   5        866.04        869.46        25.79 o                         
   5   0   5          0.04          3.45        11.58 o                         
   6   0   5         69.95         63.90        12.59 o                         
   7   0   5         26.56         38.19        12.25 o                         
   8   0   5          4.63          8.05        13.88 o                         
   9   0   5        233.05        241.49        20.34 o                         
  10   0   5          4.55          1.47        14.63 o                         
  11   0   5        248.47        282.88        46.96 o                         
  12   0   5         23.63          1.31        16.51 o                         
  13   0   5         95.45         74.62        18.72 o                         
  14   0   5         11.14         17.53        17.66 o                         
  15   0   5         39.13         28.94        19.50 o                         
  16   0   5        157.48        132.09        21.73 o                         
  17   0   5          3.77         73.59        31.99 o                         
  18   0   5         46.65         93.97        35.47 o                         
  19   0   5          0.12         40.04        34.00 o                         
  20   0   5          1.45        -30.31        34.44 o                         
  21   0   5         22.08         34.93        28.74 o                         
  22   0   5         63.89         57.57        39.34 o                         
 -22   1   5         19.69         19.53        26.32 o                         
 -21   1   5        119.76        165.24        40.56 o                         
 -20   1   5          4.60        -17.25        33.22 o                         
 -19   1   5         49.89         42.76        34.26 o                         
 -18   1   5        130.90         77.68        73.40 o                         
 -17   1   5         95.00         95.88        23.02 o                         
 -16   1   5         35.98         45.26        21.06 o                         
 -15   1   5        117.44        111.20        21.22 o                         
 -14   1   5          6.55         25.52        18.09 o                         
 -13   1   5        276.41        297.38        26.87 o                         
 -12   1   5          0.64        -13.45        15.65 o                         
 -11   1   5         40.05         51.64        17.36 o                         
 -10   1   5         80.12         60.22        17.53 o                         
  -9   1   5        124.59        155.50        18.54 o                         
  -8   1   5        198.51        192.77        18.56 o                         
  -7   1   5        175.86        199.95        17.99 o                         
  -6   1   5        270.95        236.10        15.06 o                         
  -5   1   5         88.47         91.99        12.53 o                         
  -4   1   5        183.01        171.41        11.57 o                         
  -3   1   5        129.53        128.12         9.42 o                         
  -2   1   5        757.85        777.70        17.39 o                         
  -1   1   5       1211.93       1249.45        23.64 o                         
   0   1   5       1490.71       1296.84        25.49 o                         
   1   1   5       1211.06       1261.72        24.82 o                         
   2   1   5        756.86        761.30        21.45 o                         
   3   1   5        129.82        120.50        11.30 o                         
   4   1   5        183.28        186.54        15.77 o                         
   5   1   5         88.26         87.97        12.66 o                         
   6   1   5        270.31        239.90        15.62 o                         
   7   1   5        175.87        159.41        16.01 o                         
   8   1   5        198.61        185.17        15.93 o                         
   9   1   5        124.72        140.53        15.13 o                         
  10   1   5         80.22         94.85        14.46 o                         
  11   1   5         40.08         37.12        15.39 o                         
  12   1   5          0.65          8.35        15.59 o                         
  13   1   5        276.22        291.21        42.49 o                         
  14   1   5          6.49         26.92        17.26 o                         
  15   1   5        117.34        143.89        23.91 o                         
  16   1   5         36.04         87.57        31.56 o                         
  17   1   5         95.15        127.76        54.62 o                         
  18   1   5        130.90        230.57        53.77 o                         
  19   1   5         49.79         78.69        34.86 o                         
  20   1   5          4.63          5.24        34.44 o                         
  21   1   5        119.91        104.72        52.06 o                         
  22   1   5         19.73         -5.07        39.26 o                         
 -22   2   5         69.78         45.11        56.33 o                         
 -21   2   5         29.65         61.24        38.40 o                         
 -20   2   5          1.82         10.81        59.74 o                         
 -19   2   5         86.36         67.41        49.50 o                         
 -18   2   5         19.60         18.59        38.18 o                         
 -17   2   5        223.09        272.01        27.88 o                         
 -16   2   5         64.55         61.51        21.06 o                         
 -15   2   5        149.11        147.16        23.15 o                         
 -14   2   5         62.67         52.19        26.79 o                         
 -13   2   5         85.52         74.12        20.35 o                         
 -12   2   5         48.54         27.04        17.42 o                         
 -11   2   5         16.06          2.66        16.40 o                         
 -10   2   5         15.62         29.62        16.73 o                         
  -9   2   5        120.33        108.10        17.95 o                         
  -8   2   5        143.23        155.15        14.66 o                         
  -7   2   5        150.39        159.01        14.78 o                         
  -6   2   5        191.94        164.44        14.20 o                         
  -5   2   5        111.91        100.41        11.58 o                         
  -4   2   5        747.21        719.76        20.47 o                         
  -3   2   5         35.74         49.84         8.59 o                         
  -2   2   5        133.16        173.49        10.94 o                         
  -1   2   5        425.60        435.68        18.72 o                         
   0   2   5       5705.47       6043.18       102.18 o                         
   1   2   5        427.03        433.72        23.45 o                         
   2   2   5        132.73        140.24        12.72 o                         
   3   2   5         35.72         28.56         9.89 o                         
   4   2   5        747.62        739.76        23.93 o                         
   5   2   5        112.02        123.72        15.52 o                         
   6   2   5        192.31        202.02        13.59 o                         
   7   2   5        150.61        168.58        11.79 o                         
   8   2   5        143.34        158.84        14.18 o                         
   9   2   5        120.12        123.02        15.89 o                         
  10   2   5         15.69         32.37        12.76 o                         
  11   2   5         16.13         29.71        12.76 o                         
  12   2   5         48.55         46.22        15.52 o                         
  13   2   5         85.83         77.61        17.44 o                         
  14   2   5         62.88         81.13        34.79 o                         
  15   2   5        149.12        118.09        32.78 o                         
  16   2   5         64.43         68.91        32.32 o                         
  17   2   5        223.03        211.87        38.00 o                         
  18   2   5         19.62          6.44        38.41 o                         
  19   2   5         86.12         52.33        34.44 o                         
  20   2   5          1.82         30.61        35.97 o                         
  21   2   5         29.59         54.54        37.89 o                         
  22   2   5         69.77         69.08        40.56 o                         
 -22   3   5         50.89         68.41        38.96 o                         
 -21   3   5         36.90         -5.09        35.47 o                         
 -20   3   5         19.69        -27.19        39.26 o                         
 -19   3   5         31.04         40.20        23.21 o                         
 -18   3   5         10.32          1.80        22.01 o                         
 -17   3   5         81.84         65.93        26.30 o                         
 -16   3   5        370.91        391.65        33.21 o                         
 -15   3   5        564.70        598.69        38.92 o                         
 -14   3   5        228.41        245.35        24.50 o                         
 -13   3   5         35.24         52.30        20.22 o                         
 -12   3   5         63.64         67.63        19.33 o                         
 -11   3   5         81.24         75.16        19.05 o                         
 -10   3   5        335.36        333.37        21.43 o                         
  -9   3   5         73.90         84.54        14.30 o                         
  -8   3   5        446.28        416.66        26.12 o                         
  -7   3   5         99.32        103.56        15.11 o                         
  -6   3   5        433.44        433.66        16.85 o                         
  -5   3   5        232.20        242.94        13.67 o                         
  -4   3   5        183.79        201.89        13.95 o                         
  -3   3   5        422.11        427.48        19.36 o                         
  -2   3   5        643.07        737.93        20.11 o                         
  -1   3   5        298.41        322.25        13.63 o                         
   0   3   5        732.90        794.09        24.75 o                         
   1   3   5        297.77        267.61        15.26 o                         
   2   3   5        643.53        736.54        23.44 o                         
   3   3   5        422.44        434.73        21.33 o                         
   4   3   5        183.69        199.81        13.69 o                         
   5   3   5        231.65        266.90        15.18 o                         
   6   3   5        434.15        420.07        14.43 o                         
   7   3   5         99.61         86.71         9.65 o                         
   8   3   5        446.58        433.77        16.26 o                         
   9   3   5         73.75         92.42        11.46 o                         
  10   3   5        334.97        356.75        18.49 o                         
  11   3   5         81.34         95.02        25.38 o                         
  12   3   5         63.96         64.76        13.93 o                         
  13   3   5         35.18         52.37        13.86 o                         
  14   3   5        228.73        245.35        44.15 o                         
  15   3   5        565.33        605.47        54.62 o                         
  16   3   5        370.22        360.93        64.01 o                         
  17   3   5         81.75         20.89        29.89 o                         
  18   3   5         10.29         59.11        34.26 o                         
  19   3   5         31.18        -18.65        51.21 o                         
  20   3   5         19.58         86.15        38.57 o                         
  21   3   5         36.82        -26.74        35.97 o                         
  22   3   5         50.93         55.73        40.59 o                         
 -21   4   5         28.23         75.51        37.66 o                         
 -20   4   5          2.59         27.57        23.61 o                         
 -19   4   5          8.80         -0.98        25.92 o                         
 -18   4   5         79.23         74.31        24.76 o                         
 -17   4   5         98.28         87.42        23.65 o                         
 -16   4   5         18.66         13.46        33.04 o                         
 -15   4   5        658.44        549.47        48.24 o                         
 -14   4   5        161.92        134.71        22.49 o                         
 -13   4   5        487.88        446.85        35.72 o                         
 -12   4   5         56.76         61.37        14.14 o                         
 -11   4   5        371.70        320.11        25.87 o                         
 -10   4   5        518.35        548.72        22.92 o                         
  -9   4   5         78.81         71.23        13.83 o                         
  -8   4   5        265.75        280.20        17.69 o                         
  -7   4   5        168.33        142.90        12.90 o                         
  -6   4   5       1084.01       1082.37        29.45 o                         
  -5   4   5        966.12        904.28        26.67 o                         
  -4   4   5        593.37        587.84        21.72 o                         
  -3   4   5        104.12        131.04        12.17 o                         
  -2   4   5        205.87        219.40        12.76 o                         
  -1   4   5       1304.42       1261.12        27.62 o                         
   0   4   5        720.87        892.46        26.12 o                         
   1   4   5       1305.75       1321.63        32.48 o                         
   2   4   5        205.45        191.69        21.19 o                         
   3   4   5        104.02        119.42         9.57 o                         
   4   4   5        591.90        584.87        17.41 o                         
   5   4   5        965.54        902.68        25.85 o                         
   6   4   5       1084.82       1158.80        31.78 o                         
   7   4   5        168.12        157.00        13.31 o                         
   8   4   5        265.76        296.91        16.05 o                         
   9   4   5         78.59         94.55        10.94 o                         
  10   4   5        518.21        525.02        32.52 o                         
  11   4   5        371.17        392.75        31.29 o                         
  12   4   5         56.66         79.03        13.11 o                         
  13   4   5        488.69        465.15        31.11 o                         
  14   4   5        162.11        207.73        25.36 o                         
  15   4   5        658.18        623.55        36.38 o                         
  16   4   5         18.72         39.66        21.11 o                         
  17   4   5         97.88        106.22        60.60 o                         
  18   4   5         79.37         32.61        33.54 o                         
  19   4   5          8.88         51.09        35.97 o                         
  20   4   5          2.54         -2.37        35.47 o                         
  21   4   5         28.24         29.28        38.57 o                         
 -21   5   5         71.91         38.55        29.20 o                         
 -20   5   5         66.79         31.27        24.67 o                         
 -19   5   5         25.95         19.25        25.46 o                         
 -18   5   5        145.01        163.99        47.91 o                         
 -17   5   5         19.56         24.80        49.70 o                         
 -16   5   5        336.07        344.47        31.04 o                         
 -15   5   5         26.19         16.02        20.77 o                         
 -14   5   5        178.62        157.60        23.73 o                         
 -13   5   5        352.05        351.26        28.88 o                         
 -12   5   5        650.98        602.69        34.74 o                         
 -11   5   5        453.94        484.96        59.38 o                         
 -10   5   5        400.75        416.51        38.69 o                         
  -9   5   5       1475.43       1477.22        37.68 o                         
  -8   5   5         37.50         41.27        12.46 o                         
  -7   5   5       1724.46       1684.38        39.62 o                         
  -6   5   5        184.92        188.72        18.72 o                         
  -5   5   5       2161.91       2153.40        45.75 o                         
  -4   5   5        370.64        431.99        22.67 o                         
  -3   5   5        962.16        930.65        22.77 o                         
  -2   5   5       1347.85       1364.10        28.69 o                         
  -1   5   5         55.44         63.68        10.38 o                         
   0   5   5       2289.97       2673.99        52.71 o                         
   1   5   5         55.40         81.56        13.55 o                         
   2   5   5       1349.10       1390.97        28.85 o                         
   3   5   5        960.30        926.32        24.88 o                         
   4   5   5        370.83        434.04        26.68 o                         
   5   5   5       2164.60       2184.61        39.40 o                         
   6   5   5        185.21        178.81        14.91 o                         
   7   5   5       1725.12       1676.18        32.52 o                         
   8   5   5         37.49         40.31         8.92 o                         
   9   5   5       1475.95       1499.13        46.19 o                         
  10   5   5        401.02        401.42        18.57 o                         
  11   5   5        453.99        485.50        33.01 o                         
  12   5   5        650.18        711.54        35.64 o                         
  13   5   5        351.67        339.64        28.27 o                         
  14   5   5        178.48        157.79        24.72 o                         
  15   5   5         26.29         -5.90        23.96 o                         
  16   5   5        336.57        401.72        31.38 o                         
  17   5   5         19.55         37.20        26.07 o                         
  18   5   5        145.25        183.01        37.32 o                         
  19   5   5         25.87         25.75        34.75 o                         
  20   5   5         66.73         25.79        67.42 o                         
  21   5   5         72.09         75.00        39.61 o                         
 -21   6   5        126.67        127.60        28.37 o                         
 -20   6   5        106.67        111.41        27.01 o                         
 -19   6   5         91.09         80.63        26.40 o                         
 -18   6   5         71.33        105.97        25.51 o                         
 -17   6   5        445.39        399.97        39.96 o                         
 -16   6   5         65.30         81.05        23.47 o                         
 -15   6   5        112.96         82.76        22.68 o                         
 -14   6   5        151.24        138.23        24.08 o                         
 -13   6   5        795.00        791.74        38.35 o                         
 -12   6   5         75.61         85.29        15.59 o                         
 -11   6   5          6.20         -9.86        13.94 o                         
 -10   6   5        201.24        246.24        16.94 o                         
  -9   6   5        815.88        787.32        28.49 o                         
  -8   6   5         50.03         41.82        13.83 o                         
  -7   6   5        445.92        505.48        22.41 o                         
  -6   6   5         37.52         22.19        12.59 o                         
  -5   6   5        384.83        325.76        17.77 o                         
  -4   6   5       1467.14       1417.58        43.11 o                         
  -3   6   5         73.61         84.07        10.12 o                         
  -2   6   5        265.80        260.40        13.08 o                         
  -1   6   5        789.50        728.14        21.17 o                         
   0   6   5         85.99         53.15        16.19 o                         
   1   6   5        790.40        712.81        27.07 o                         
   2   6   5        265.68        263.32        13.26 o                         
   3   6   5         73.49         89.92        10.63 o                         
   4   6   5       1467.93       1430.41        37.79 o                         
   5   6   5        384.54        369.04        15.89 o                         
   6   6   5         37.22         30.25        17.19 o                         
   7   6   5        446.36        462.58        16.95 o                         
   8   6   5         50.00         47.39         8.55 o                         
   9   6   5        815.41        884.46        24.56 o                         
  10   6   5        201.56        216.80        23.38 o                         
  11   6   5          6.26          2.52        11.84 o                         
  12   6   5         75.73        104.50        22.49 o                         
  13   6   5        794.63        778.93        38.63 o                         
  14   6   5        150.98        195.75        25.31 o                         
  15   6   5        113.11         98.87        24.00 o                         
  16   6   5         65.28         93.82        43.04 o                         
  17   6   5        445.89        307.97        30.97 o                         
  18   6   5         71.27         15.63        22.42 o                         
  19   6   5         90.99         76.19        37.66 o                         
  20   6   5        106.59        101.56        62.30 o                         
  21   6   5        126.72         40.14        39.77 o                         
 -21   7   5         75.64         70.01        28.09 o                         
 -20   7   5         90.80         78.92        27.91 o                         
 -19   7   5        217.96        213.19        42.61 o                         
 -18   7   5        148.03        162.54        29.46 o                         
 -17   7   5         18.59         49.15        30.09 o                         
 -16   7   5        135.23        128.17        26.02 o                         
 -15   7   5        170.47        192.54        53.43 o                         
 -14   7   5        209.88        220.85        26.71 o                         
 -13   7   5         22.29         -6.21        20.17 o                         
 -12   7   5        233.08        224.38        17.39 o                         
 -11   7   5        112.44        117.21        16.78 o                         
 -10   7   5        847.41        828.82        38.63 o                         
  -9   7   5       1062.05       1102.35        33.69 o                         
  -8   7   5       1809.06       1846.14        49.60 o                         
  -7   7   5        474.56        543.45        23.51 o                         
  -6   7   5        712.35        672.48        69.70 o                         
  -5   7   5        214.72        268.24        17.77 o                         
  -4   7   5        498.43        479.53        21.55 o                         
  -3   7   5        501.13        510.53        16.86 o                         
  -2   7   5        482.95        520.30        26.43 o                         
  -1   7   5        133.47        133.43        11.54 o                         
   0   7   5        849.77        921.33        34.78 o                         
   1   7   5        133.89        134.07        11.59 o                         
   2   7   5        482.39        514.41        18.40 o                         
   3   7   5        502.51        500.17        19.95 o                         
   4   7   5        498.01        525.09        28.40 o                         
   5   7   5        214.07        271.73        14.46 o                         
   6   7   5        712.40        665.71        21.38 o                         
   7   7   5        474.07        471.70        29.32 o                         
   8   7   5       1808.82       1888.76        42.50 o                         
   9   7   5       1061.62       1132.89        42.22 o                         
  10   7   5        846.21        805.44        36.91 o                         
  11   7   5        112.87        163.37        22.99 o                         
  12   7   5        233.28        204.88        32.20 o                         
  13   7   5         22.29         44.55        21.50 o                         
  14   7   5        209.73        186.33        25.81 o                         
  15   7   5        170.69        156.93        25.78 o                         
  16   7   5        135.58        192.93        26.67 o                         
  17   7   5         18.62         25.01        23.77 o                         
  18   7   5        147.85        166.20        28.30 o                         
  19   7   5        218.09        205.52        37.25 o                         
  20   7   5         90.87         77.07        68.28 o                         
  21   7   5         75.98         92.17        56.33 o                         
 -21   8   5         44.24         15.31        26.72 o                         
 -20   8   5         43.89         24.81        38.03 o                         
 -19   8   5         14.17         19.38        24.30 o                         
 -18   8   5         46.42         80.62        26.24 o                         
 -17   8   5         23.91          7.86        30.73 o                         
 -16   8   5         65.83         34.69        24.81 o                         
 -15   8   5        125.54        101.33        24.28 o                         
 -14   8   5         66.57         43.74        19.82 o                         
 -13   8   5        132.38         98.42        20.57 o                         
 -12   8   5        240.43        211.66        29.32 o                         
 -11   8   5        182.78        220.61        18.78 o                         
 -10   8   5       1026.72       1016.00        33.85 o                         
  -9   8   5         65.60         73.09        21.68 o                         
  -8   8   5         36.41         36.66        14.03 o                         
  -7   8   5        374.63        301.06        20.63 o                         
  -6   8   5       1275.38       1281.08        35.65 o                         
  -5   8   5        245.64        226.78        26.12 o                         
  -4   8   5        806.80        804.55        29.27 o                         
  -3   8   5        211.15        273.05        19.46 o                         
  -2   8   5         25.49         36.29         9.66 o                         
  -1   8   5        319.91        320.50        15.38 o                         
   0   8   5        200.96        211.55        13.70 o                         
   1   8   5        320.05        342.91        15.34 o                         
   2   8   5         25.72         21.43        13.07 o                         
   3   8   5        210.99        226.71        15.52 o                         
   4   8   5        808.02        751.58        25.79 o                         
   5   8   5        245.52        229.50        17.30 o                         
   6   8   5       1274.04       1280.72        28.20 o                         
   7   8   5        374.17        343.38        22.23 o                         
   8   8   5         36.43         32.69        16.01 o                         
   9   8   5         65.69        103.44        18.98 o                         
  10   8   5       1025.55       1014.85        48.87 o                         
  11   8   5        183.30        221.50        27.68 o                         
  12   8   5        240.13        225.44        28.67 o                         
  13   8   5        132.57        113.62        26.47 o                         
  14   8   5         66.35         30.57        25.43 o                         
  15   8   5        125.73        158.46        30.34 o                         
  16   8   5         66.01         42.04        52.06 o                         
  17   8   5         23.79        -23.68        23.68 o                         
  18   8   5         46.44          3.89        26.84 o                         
  19   8   5         14.14        -25.31        26.84 o                         
  20   8   5         43.78         -8.53        49.50 o                         
  21   8   5         44.27        -22.19        49.50 o                         
 -20   9   5        106.19         97.98        33.96 o                         
 -19   9   5         90.18         52.08        23.16 o                         
 -18   9   5         84.16         52.34        22.22 o                         
 -17   9   5        136.16        125.33        23.30 o                         
 -16   9   5          2.77        -17.28        21.93 o                         
 -15   9   5          1.76         34.09        24.39 o                         
 -14   9   5        250.94        245.39        24.99 o                         
 -13   9   5        164.59        184.76        25.62 o                         
 -12   9   5         13.36         29.05        15.88 o                         
 -11   9   5        398.93        382.97        23.10 o                         
 -10   9   5        941.55        912.19        33.45 o                         
  -9   9   5        274.38        290.51        20.68 o                         
  -8   9   5         12.45          9.49        14.71 o                         
  -7   9   5        297.52        303.62        20.30 o                         
  -6   9   5        424.32        392.01        22.09 o                         
  -5   9   5        142.52        198.24        18.48 o                         
  -4   9   5        174.61        168.56        16.82 o                         
  -3   9   5        577.51        555.41        25.62 o                         
  -2   9   5        111.90         92.06        15.01 o                         
  -1   9   5        213.27        207.76        13.17 o                         
   0   9   5          3.70         -1.20        10.12 o                         
   1   9   5        213.33        217.24        13.90 o                         
   2   9   5        111.97        123.02        12.40 o                         
   3   9   5        577.06        553.03        22.56 o                         
   4   9   5        174.67        194.04        15.56 o                         
   5   9   5        142.76        174.29        16.19 o                         
   6   9   5        423.87        443.59        22.49 o                         
   7   9   5        297.49        270.98        19.79 o                         
   8   9   5         12.38         10.50        24.20 o                         
   9   9   5        273.75        293.27        29.04 o                         
  10   9   5        942.01        977.49        39.69 o                         
  11   9   5        398.96        327.53        34.55 o                         
  12   9   5         13.49         -5.58        34.99 o                         
  13   9   5        164.29        211.02        51.21 o                         
  14   9   5        250.60        247.50        32.32 o                         
  15   9   5          1.79         -4.59        25.00 o                         
  16   9   5          2.76        -18.69        24.20 o                         
  17   9   5        136.03        182.22        48.65 o                         
  18   9   5         84.38         68.75        29.53 o                         
  19   9   5         90.09         34.49        43.53 o                         
  20   9   5        106.06         95.59        54.62 o                         
 -20  10   5        126.03        123.05        26.90 o                         
 -19  10   5        262.13        310.77        30.17 o                         
 -18  10   5         43.38         45.82        25.45 o                         
 -17  10   5        117.82         67.34        23.04 o                         
 -16  10   5        154.03        122.64        23.88 o                         
 -15  10   5         94.64         78.40        22.03 o                         
 -14  10   5        484.02        466.03        30.43 o                         
 -13  10   5        313.17        347.35        31.45 o                         
 -12  10   5         17.07         17.30        30.55 o                         
 -11  10   5        332.47        283.62        21.54 o                         
 -10  10   5        295.84        303.81        34.99 o                         
  -9  10   5       1070.65       1122.38        36.43 o                         
  -8  10   5        385.26        356.29        22.57 o                         
  -7  10   5       1188.27       1115.73        35.73 o                         
  -6  10   5        826.63        832.97        31.98 o                         
  -5  10   5        175.37        192.52        20.45 o                         
  -4  10   5        685.37        598.24        26.17 o                         
  -3  10   5        654.64        604.76        26.35 o                         
  -2  10   5        575.78        539.94        19.80 o                         
  -1  10   5        480.37        457.34        18.34 o                         
   0  10   5         15.61         -1.71        11.27 o                         
   1  10   5        480.81        481.18        21.83 o                         
   2  10   5        575.57        533.23        37.45 o                         
   3  10   5        654.62        612.77        31.78 o                         
   4  10   5        686.05        701.58        26.18 o
[truncated: 271,675 more chars]
